# Supplementary material for: Multi-platform Affinity Proteomics Identify Proteins Linked to Metastasis and Immune Suppression in Ovarian Cancer Plasma
Source: Front Oncol. 2019 Nov 1;9:1150. doi: 10.3389/fonc.2019.01150 (PMC6839336; doi:10.3389/fonc.2019.01150)
Supplement: Table S1 — Patient characteristics. [file Table_1.XLS]

## Sheet: Contents
Table S1:	Patient characteristics
Table S2:	PEA data for all samples and proteins analyzed
Table S3:	PEA data for proteins up- or downregulated in OC-plasma relative to N-plasma (adjusted p value <0.05 by U test)
Table S4:	SOMAscan data for all samples and proteins analyzed
Table S5:	Correlation of PEA and SOMAscan data (Spearman r)

## Sheet: Table S1
Patient ID	Diagnosis	FIGO	Age range
OC-20	HGSC	IIIC	7
OC-21	HGSC	IIIC	4
OC-22	HGSC	IIIC	7
OC-25	HGSC	IIIC	7
OC-31	HGSC	IIIC	6
OC-36	HGSC	IIIC	5
OC-38	HGSC	IIIC	5
OC-41	HGSC	IIIC	3
OC-42	HGSC	IIIC	4
OC-50	HGSC	IIIC	6
OC-58	HGSC	IIIB	8
OC-66	HGSC	IIIC	7
OC-69	HGSC	IIIC	6
OC-72	HGSC		7
OC-78	HGSC	IIIC	6
OC-80	HGSC	IIIC	7
OC-92	HGSC	IIIC	6
OC-96	HGSC	IIIC	7
OC-103	HGSC	IIIC	6
OC-108	HGSC	IIIC	6
N-01	Uterine myomatosis	N/A	4
N-02	Ovarian cyst	N/A	3
N-05	Uterine myomatosis	N/A	5
N-07	Endometriosis	N/A	5
N-08	Ovarian cyst	N/A	4
N-09	Uterine myomatosis	N/A	4
N-10	Uterine myomatosis	N/A	4
N-11	Uterine myomatosis	N/A	4
N-12	Ovarian cyst	N/A	6
N-13	Uterine myomatosis	N/A	4
N-14	Endometriosis	N/A	5
N-15	Dermoid cyst	N/A	2
N-17	Uterine myomatosis	N/A	5
N-18	Uterine myomatosis	N/A	4
N-19	Corpus polyp	N/A	6
N-22	Uterine myomatosis	N/A	4
N-24	Endometriosis	N/A	3
N-26	Endometriosis	N/A	5
N-29	Uterine myomatosis	N/A	4
N-32	Endometriosis	N/A	5

## Sheet: Table_S2
Protein	MPH01	MPH02	MPH05	MPH07	MPH08	MPH09	MPH10	MPH11	MPH12	MPH13	MPH14	MPH15	MPH17	MPH18	MPH19	MPH22	MPH24	MPH26	MPH29	MPH32	OVCA103-P	OVCA108-P	OVCA20-P	OVCA21-P	OVCA22-P	OVCA25-P	OVCA31-P	OVCA36-P	OVCA38-P	OVCA41-P	OVCA42-P	OVCA50-P	OVCA58-P	OVCA66-P	OVCA69-P	OVCA72-P	OVCA78-P	OVCA80-P	OVCA92-P	OVCA96-P
5'-NT	94.1333	86.7346	102.625	92.8673	108.6	103.914	114.009	111.59	114.774	142.965	86.5246	113.532	107.055	117.806	99.2301	108.467	113.079	123.792	94.2773	93.0966	107.965	113.799	93.861	125.755	103.673	106.818	102.081	112.741	95.2793	87.3329	179.17	131.365	107.705	132.973	128.582	121.127	118.595	106.131	120.918	126.127
ABL1	2.33423	2.15978	5.75784	2.61938	5.98267	4.9561	6.17761	3.04342	7.51209	5.65917	2.69669	2.42724	4.43393	14.1981	3.22874	6.92037	4.36609	7.08901	6.33297	4.65688	3.88315	4.12366	6.81962	2.27922	7.87846	7.4186	7.63317	4.91779	2.86138	6.92663	2.14016	9.97183	3.08192	4.69177	7.90785	7.06885	1.6512	8.19207	5.1544	9.41465
ACAN	3.76597	2.55153	7.01381	3.50315	5.23156	4.26654	4.92942	4.78118	6.3726	4.83446	3.6135	8.75047	3.87653	7.77445	5.82575	6.51505	5.04461	7.00026	4.30239	3.76795	2.9291	3.44054	8.96979	3.51244	4.1959	5.416	5.86841	5.80752	3.08958	2.80167	6.55017	7.24406	7.70168	6.70955	5.9377	11.8478	6.70763	10.7992	5.48796	5.69619
ADAM 22	8.71424	5.7435	9.40262	4.54466	7.87785	8.49233	11.0011	11.1016	12.5014	8.33315	4.92201	7.71756	8.39498	9.13339	6.03901	8.5437	8.61575	10.9152	7.40961	5.45802	3.22727	8.25878	14.3247	3.46958	9.67533	8.27949	6.48884	9.92288	6.93912	4.11055	3.87535	11.9126	12.6476	12.0129	8.65907	13.0324	11.2177	14.3947	9.70428	6.91253
ADAM 23	7.00904	3.3326	8.93998	4.51133	4.56399	8.52985	9.5473	9.99091	6.97018	8.25936	4.84458	9.68822	6.06809	11.9113	7.81767	9.51445	6.71888	16.3929	8.16874	5.52377	1.89195	5.43431	11.5959	4.33872	8.54709	4.15923	6.37825	16.6201	6.1384	4.65938	4.85986	12.6468	13.17	13.7048	5.75429	14.6653	14.3922	16.6644	9.05065	5.86957
ADAM 8	10.1167	9.97833	15.0217	16.4631	8.46665	18.554	18.7133	14.6907	17.6777	12.5906	11.3725	11.0356	12.1185	21.1307	11.4924	14.9092	9.82051	15.384	14.3072	15.0865	12.9459	19.8222	17.0645	16.5739	21.4276	19.9806	14.707	15.637	14.4706	11.0114	12.585	23.4907	16.3645	16.9073	25.9491	16.1422	13.2026	19.5995	13.3978	18.4308
ADAM-TS 15	13.2041	11.5478	18.0431	11.4965	15.8149	16.3659	15.9145	16.7258	21.9485	17.8721	9.77519	14.1779	10.9854	11.5363	12.1619	15.5482	14.5036	18.7365	9.04494	9.43854	21.4935	29.9234	18.5153	18.3253	19.7111	21.6258	18.2475	20.3069	19.1434	20.4648	14.9068	28.2577	16.5522	21.9203	18.9005	23.4822	16.4616	26.3061	16.249	13.7334
ALCAM	47.9297	41.0201	51.0849	44.8392	54.7892	54.2279	56.9344	54.163	60.6179	51.5069	45.6053	59.7979	49.7015	57.2873	46.4159	60.0396	51.5102	57.3747	47.7408	41.8062	45.2789	51.7023	57.7016	42.3926	51.3904	48.9857	46.3083	66.9183	46.4144	45.2595	45.5058	60.3875	50.645	62.7275	56.9895	64.2676	48.1518	61.9575	34.5403	49.7397
ANGPTL4	16.042	15.597	25.9054	23.488	25.656	18.0026	22.7643	19.0917	31.7662	24.743	17.3083	34.7019	31.4812	25.1133	9.66153	27.0425	21.7915	23.0808	22.006	15.2977	24.2222	29.1697	33.5231	21.0603	33.7339	30.2112	35.4868	25.5278	34.7563	34.5823	41.2183	44.7766	37.8359	27.9447	30.6864	30.1687	41.8119	38.4096	19.6417	37.4047
ANXA1	11.4326	19.0886	25.2793	24.2064	32.2851	33.2619	38.1075	17.6823	37.4069	24.1804	18.6819	5.90198	17.2071	37.0997	11.5468	29.0321	29.6415	28.0181	32.8666	38.5332	23.1958	20.378	22.2012	18.4113	42.8366	43.8976	29.9022	13.944	41.2195	31.4943	34.2655	35.8974	42.9375	28.5889	44.1486	17.8143	25.8427	20.2225	29.106	37.6557
AP-N	17.1245	18.1937	23.8151	20.3989	20.7338	20.3538	21.1457	24.2735	27.6379	28.2304	18.5913	24.6971	18.0735	25.2444	16.7693	25.1067	20.4365	26.4926	17.5104	17.6678	14.7169	19.5049	17.6716	18.6731	20.6909	15.1499	15.8667	24.2241	16.4275	15.1154	39.3706	30.4395	16.5926	28.7852	20.8251	28.0286	22.4817	27.7706	13.9055	27.4766
APP	0.322238	0.410291	1.24051	0.958833	0.582673	1.33645	1.9859	0.875048	0.956817	1.46275	0.101589	3.96058	0.208155	3.44054	8.52617	2.24847	1.07634	1.77542	13.129	2.46842	3.24342	2.29835	1.17261	0.696741	2.02166	1.0237	1.09094	0.340542	3.76147	3.05383	2.05309	2.83703	1.81789	2.11417	4.18252	1.44798	1.68488	1.90959	1.34215	4.27026
AREG	3.90932	2.71946	5.05832	4.15952	4.77191	5.18355	5.88781	3.57051	5.06277	4.97776	3.29212	5.11248	4.58127	7.61142	4.00052	6.62429	4.2415	5.52715	6.60706	4.40064	5.49429	7.83115	8.14161	5.31787	13.3611	8.23673	9.58466	9.64457	6.10297	6.22213	4.84607	22.2178	8.49075	9.36923	4.54632	18.6529	7.54107	26.4805	7.10169	7.40422
ARSA	8.56072	9.56417	12.8395	10.8222	15.1826	12.7543	11.2525	10.2406	18.7026	11.4148	5.903	13.5115	9.1262	12.5941	9.9498	12.4963	11.3457	10.142	8.99676	8.23231	8.47986	10.9073	12.0239	8.41458	9.77982	11.5748	10.2845	19.8697	9.61304	12.8193	12.1556	14.8202	10.3541	13.1924	8.67244	13.6975	11.0749	14.0257	10.6348	10.9242
AXL	71.7807	69.5383	78.3337	81.9588	74.1838	76.757	85.6234	75.8031	94.0052	70.739	67.1139	70.9328	76.8156	88.7656	73.2967	82.6003	65.5038	82.2656	70.9682	67.3197	69.6205	72.2792	84.3514	67.9569	81.7547	87.6686	72.0225	81.4698	61.9234	66.7569	70.5283	97.5437	85.0833	91.8843	70.8481	87.0069	91.8237	94.6758	61.2159	78.1702
AZU1	5.48445	15.347	14.7447	31.694	13.8363	27.6989	41.1901	13.0282	29.2905	8.92755	7.67506	4.94204	11.6887	11.9727	6.82228	19.4179	10.0715	9.64239	15.049	24.4708	22.3437	11.5675	23.0745	19.1453	45.642	35.0507	21.8497	6.3444	25.4555	18.2556	20.3219	33.8434	39.8147	19.0256	35.5568	13.0524	19.2552	11.9825	10.0705	32.1314
Alpha-2-MRAP	27.7956	25.8596	32.0044	29.3757	24.922	25.7982	37.0019	31.8242	40.5679	33.6525	26.2578	27.2728	29.8179	32.6216	27.1012	34.0698	45.6018	31.3109	28.196	29.7588	34.0034	35.9394	39.355	32.4089	35.8121	37.5292	29.3279	36.2012	32.9769	37.2204	25.2398	46.9014	39.5232	38.0131	35.5564	40.9159	33.7676	36.5749	30.7669	48.1154
B4GALT1	2.73869	3.50315	6.16822	7.0145	5.70503	4.58251	7.54975	5.712	9.79615	5.25083	2.47505	7.07491	5.37957	10.6028	4.72919	6.78175	4.65217	7.33094	5.76576	3.45584	7.11929	7.59647	12.2844	6.28329	8.11287	8.945	6.01324	10.5302	7.70967	9.01555	11.401	12.8836	12.2965	12.1334	8.74397	10.1319	9.74564	15.8583	6.06287	10.138
B4GAT1	17.2703	14.289	23.8795	23.8192	21.4672	22.3602	23.9606	22.9471	27.0237	22.3959	17.6975	30.7333	21.1553	30.2286	19.3168	28.5326	20.7139	27.4588	20.165	18.7626	13.6023	23.1306	23.325	16.6186	17.8079	20.2248	19.5702	29.5502	16.511	25.0359	22.2707	26.5989	20.9243	26.7692	19.7841	30.7689	21.9644	32.1903	19.6362	21.7922
BCAM	12.1476	10.4408	16.3775	14.5394	16.1036	14.7025	18.893	14.2302	19.482	13.5831	9.48486	19.3548	11.4494	21.1194	12.7633	20.7578	14.7339	20.3347	11.3875	11.2987	28.8414	55.7243	32.5165	21.5292	15.6938	30.987	22.2608	29.4216	22.6557	30.8418	20.2325	22.7469	23.4966	26.51	25.0607	27.0754	16.0877	27.2138	20.5607	24.1507
BCAN	24.5311	21.0385	26.7536	17.1261	20.7284	24.7736	28.0619	31.6681	30.3307	32.4519	23.5503	31.7981	22.9836	27.584	20.7889	31.7253	27.8083	28.0839	24.9819	26.5982	14.5535	24.2601	30.0558	18.6423	21.5342	18.8342	25.399	28.1486	19.7403	21.2224	21.8107	25.6342	25.3677	29.6701	25.1413	30.7423	23.5228	27.4732	21.3015	24.3505
BLM hydrolase	2.91699	3.27679	3.07585	2.53908	2.68871	2.71261	3.96456	3.41873	4.1743	2.60664	2.93876	3.40576	2.72593	7.38508	2.72772	3.16313	2.32797	4.665	2.47556	6.71292	2.12979	4.48736	2.24131	2.97249	1.93778	2.98616	2.35392	1.63029	2.56365	3.62567	2.21852	6.00451	3.40104	4.43713	2.76191	4.14179	3.42494	6.71774	1.44187	3.22059
BLVRB	0.0431892	0.00909162	0.354739	0.434822	2.29383	0.267703	0.215779	0.369008	0.593039	0.156278	0.00064313	0.137893	0.25321	13.1937	0.0762643	0.116506	0.0570063	2.63098	1.23301	0.266524	0.123573	0.0412496	0.190358	0.119986	0.0350813	0.0325333	0.0740275	0.122472	0.0427952	0.122129	0.204277	0.711661	0.0240746	0.00922752	0.0362331	0.398805	0.00038809	0.352729	0.02086	0.214082
BMP-4	0.258196	0.300786	0.723333	0.17449	1.01945	0.117176	0.0115606	1.90625	0.812342	0.743372	0.349553	0.906437	0.93219	0.541814	0.59583	0.0668533	0.298629	0.249121	0.393179	0.10532	0.0403206	0.000487968	0.0168922	0.749315	0.874487	0.173564	0.0544056	0.125019	0.858124	0.030276	0.679388	0.186589	1.33546	0.425013	0.0326669	0.0519566	0.789432	0.0402123	0.907694	0.499552
BST1	2.77762	2.43497	1.49404	1.80862	1.54386	1.26479	0.851099	1.10797	1.06478	0.361309	0.254944	0.743717	1.17584	2.51311	0.784004	2.8951	0.345168	2.54964	2.48047	1.90691	2.04387	2.16061	0.555219	2.99311	1.37844	1.66567	1.43164	2.31502	1.92061	1.69474	1.69463	1.25337	1.42232	0.737709	2.00013	1.4915	0.812991	1.79927	0.949163	0.837939
Beta-NGF	3.73332	3.94952	4.60175	4.19185	4.26249	4.19766	7.2446	3.96802	5.67797	3.95652	3.20399	5.16108	4.32515	5.88693	3.31866	5.74681	3.41119	3.51863	4.13224	5.23746	4.96055	4.85158	5.23279	4.46659	5.39461	4.52711	4.4285	4.81105	3.66114	4.53451	4.1157	7.42791	4.30264	4.73585	4.45983	6.22782	4.91482	6.81476	4.81192	6.13954
CA2	12.9802	15.3404	27.4975	24.1544	48.2805	25.9792	33.7071	27.5961	32.7457	19.3012	8.23747	18.8676	18.7403	109.301	26.1256	19.9472	12.2019	53.6972	36.2947	20.7909	25.3031	10.5499	17.8766	10.0919	10.6794	11.7069	15.3974	11.0373	18.7509	18.8903	13.9863	28.5324	20.6025	14.9245	10.7827	18.7986	11.1108	20.1726	10.0875	25.7719
CA6	1.46928	0.10451	0.36455	0.262062	2.25288	0.713079	0.111977	1.96207	0.985433	0.572746	0.204847	0.378176	0.109952	1.03301	0.132882	0.245411	0.0168065	0.628627	0.632677	0.0662445	2.24179	1.07087	1.22072	1.20455	0.524437	0.0579895	0.136065	2.37724	0.579593	1.83435	0.753042	0.81027	2.11688	0.0105411	1.13076	0.156832	0.910517	0.00522874	0.0010608	0.899956
CADM3	0.712302	0.575216	2.11281	0.783933	0.733507	1.20877	2.23204	2.40231	2.27171	1.55306	0.607106	3.05834	1.6819	2.49144	1.10548	2.75686	1.88085	5.35381	0.849715	1.50077	0.547689	4.08165	8.28668	0.684525	4.86185	3.73139	1.88543	3.32402	1.53326	1.07471	0.241435	7.75561	6.7442	5.44186	4.81236	4.61167	3.32515	7.83922	2.24946	4.60841
CAIX	3.95238	1.60273	8.21218	4.61386	4.51431	6.30271	7.71412	7.06449	11.2674	5.80453	6.02035	8.95476	6.85115	23.3305	19.619	10.4483	7.60116	14.0836	4.69234	2.64898	17.7892	12.9904	15.0459	7.42323	4.99996	10.9011	6.72028	23.9897	2.0526	2.92328	6.24535	10.0968	7.29929	9.2607	7.59113	19.5208	10.2371	28.0825	7.91691	15.6704
CASP-3	20.1088	19.4818	31.0958	20.5567	30.3947	25.8265	28.9717	22.3912	28.4157	27.5002	16.1181	18.8	20.2992	58.9942	19.3203	27.7572	25.7186	32.8312	33.7474	26.1943	19.913	24.6454	23.3855	12.5403	26.2866	28.8771	22.8402	19.0826	26.0084	31.1784	21.436	33.8434	28.7364	31.2662	27.5705	24.8612	19.1084	29.6074	15.1507	32.1318
CCL15	36.6674	44.2548	46.0136	43.866	38.4125	38.7733	49.0515	38.9367	45.8731	64.9175	39.2334	46.6473	42.9805	51.392	39.467	47.5832	55.4048	52.0828	36.184	29.572	50.1602	46.7942	81.5693	41.9589	61.3416	51.637	39.2992	43.4154	64.3719	46.0056	41.8085	60.4649	60.1459	77.864	53.0741	77.7009	79.4869	64.1177	34.244	48.8117
CCL16	36.9798	32.0505	44.4689	39.4075	39.9711	27.6338	42.8526	42.3574	58.7996	42.3533	43.3805	48.4931	45.4604	38.5038	38.7286	42.5103	45.5876	40.3611	24.4282	23.8424	37.0007	44.6951	42.317	48.4185	43.0093	42.3558	45.6554	51.6356	36.0815	56.2821	43.5153	62.8773	36.8907	53.1542	31.6656	45.3926	36.9322	70.4003	39.2883	30.6224
CCL21	4.79233	7.90481	9.23528	9.13285	6.57851	8.39006	10.0576	8.2959	10.5213	6.50138	3.5267	9.07052	4.34985	9.98459	4.15406	9.44044	9.14101	7.08923	4.67238	4.70517	9.22045	6.90775	6.04939	4.53818	6.43307	7.66293	6.57964	5.4837	5.8474	4.39246	3.37259	11.6541	4.12569	8.61053	5.20976	10.692	4.02568	10.2841	5.63184	4.17373
CCL24	13.7083	11.0592	16.4764	13.3365	31.2308	23.9044	36.6216	29.7378	25.3925	25.8562	25.6909	29.1655	18.3151	24.3409	25.5856	23.6343	14.135	25.2008	27.6367	20.9277	40.7442	28.8215	23.4256	32.3639	21.0616	39.4899	16.827	21.5093	7.71873	44.0008	34.818	17.984	17.5796	16.8972	26.223	24.5786	31.8163	25.3438	18.597	20.2604
CD109	6.65047	5.73262	11.0975	6.42714	7.66808	12.2641	10.9611	10.6874	9.97151	7.64412	6.64284	13.304	5.83015	13.3132	11.75	15.3937	7.52712	15.2134	4.28382	6.30839	8.20341	7.43937	11.2568	6.72578	9.44339	7.67916	6.39979	14.5044	3.97209	6.35564	7.65341	10.4843	7.45825	14.4515	16.2274	22.2475	7.54672	19.6618	9.46178	9.01891
CD160	22.7596	27.4266	27.9429	32.9323	29.2929	28.753	30.6347	28.1275	34.5641	28.6364	25.1953	20.9051	26.884	38.2508	31.3188	34.1414	29.8094	33.5757	32.0499	24.0965	22.9633	32.4669	35.2935	20.8344	32.1979	38.6743	30.3259	31.9883	20.7996	22.8071	22.2945	33.196	33.8317	30.6528	28.7356	29.2726	33.6276	36.4721	30.6153	20.0675
CD163	44.5195	53.5698	64.4261	56.362	58.2679	61.7323	67.1525	69.6771	74.7943	57.6184	46.621	49.7187	53.4469	60.9065	56.9134	53.6388	44.2635	64.2471	42.1122	50.649	54.9389	57.9893	59.0867	50.8572	73.8711	52.1508	51.2667	57.0335	57.0875	48.1872	53.5629	80.8124	72.3201	80.5894	53.5198	77.2253	55.9901	75.4906	38.3386	69.5611
CD177	12.779	5.16262	17.7926	0.00388503	22.8796	9.59314	26.8593	19.3855	23.6877	21.6132	13.7611	11.9171	14.1024	1.85671	8.57102	8.70816	13.6018	20.6222	10.6768	20.131	23.26	16.1948	15.7482	20.0181	15.5685	13.5115	15.3391	25.1064	18.0513	18.3515	24.3914	43.0399	24.8699	15.1764	20.6179	15.7352	22.183	0.00073984	20.155	27.55
CD200	13.6289	12.3655	18.1792	14.3954	15.6822	13.1132	18.4276	18.7503	18.7361	14.7891	16.5943	17.9158	14.6387	20.205	16.2075	18.2618	15.3085	20.6571	13.6213	15.3929	12.1243	15.2744	21.1339	13.2365	14.878	16.909	14.6498	17.9105	15.6748	13.242	14.3047	15.1628	14.0358	18.2937	12.8427	23.1554	16.1493	20.772	15.1854	17.0728
CD200R1	13.399	13.5834	14.9326	13.5973	13.3943	13.4327	18.3122	20.637	17.0353	12.1865	12.5875	14.5497	13.1922	19.4916	14.0205	17.5016	12.2989	14.3124	15.9001	15.9966	11.5952	11.1193	11.0827	10.9427	14.6595	13.2941	12.0892	16.3526	10.9218	19.1398	12.5833	16.6845	12.2431	19.9148	11.4681	18.1218	11.6624	14.8646	11.6963	11.6613
CD207	6.47758	5.87578	11.4698	6.15903	8.50533	10.9885	12.9059	8.2967	9.70597	8.19843	10.8572	13.6616	8.50621	15.1526	6.67716	12.6392	8.9147	12.5665	8.57559	6.95704	5.38008	7.94665	7.27084	5.09197	10.0722	6.18049	8.16411	12.0256	6.65588	6.9418	7.85423	3.77416	4.71758	7.22631	6.43094	10.5695	4.98741	13.6958	5.1729	2.09436
CD209	28.7962	25.4377	47.6945	36.9966	39.8675	33.4865	48.0311	32.1343	47.8005	39.2977	24.8417	25.4644	27.7257	37.6422	39.6438	31.1851	29.4272	46.2722	24.894	25.4445	23.3694	35.118	33.6764	24.4474	29.0967	30.9735	40.8248	33.1442	30.3764	35.7439	28.3666	36.1128	39.4084	40.4495	33.5513	52.0919	29.1003	43.9796	31.2506	25.903
CD27	61.0849	67.6212	73.9124	67.0003	66.7971	77.1334	85.1242	67.5906	82.4816	68.9177	64.6715	67.4208	68.7299	92.089	76.6304	80.9487	73.9072	82.3627	80.9627	59.905	73.7367	77.7016	105.331	65.738	99.9662	96.0618	80.1	79.7185	72.5233	69.1296	68.3927	103.235	94.2059	86.1678	89.4184	88.9292	99.3164	94.6782	82.9486	81.5806
CD300LG	13.2198	15.105	19.3977	12.8382	18.6299	16.912	14.5874	16.6364	27.8386	13.8304	13.4407	14.8279	19.1584	23.5311	16.7927	18.4312	15.7515	28.8394	14.7869	16.3377	11.3404	18.5968	36.6622	12.506	19.7168	15.1352	16.0779	21.9244	15.3348	15.3554	15.1339	25.1664	28.5126	22.2028	16.9978	26.649	30.5035	19.4818	23.2391	22.2182
CD38	10.1692	12.0064	15.1172	15.4106	11.8612	13.7841	18.5733	17.6005	17.9567	15.1549	13.8648	12.2142	13.9101	13.8316	12.7675	14.5533	17.0003	17.0239	13.0601	12.0194	13.3353	15.7898	18.454	7.48679	20.5062	21.2197	15.1538	16.5385	11.3703	8.50142	15.2896	26.0358	20.2694	17.2585	18.8557	16.1711	16.0176	20.3378	17.0094	17.5358
CD48	24.2876	27.7906	29.526	34.2006	32.6289	39.4586	42.6405	32.9405	39.842	28.1841	29.3318	31.4238	31.2658	45.7754	31.5276	37.0396	30.3417	38.2233	38.1043	30.6362	29.7413	28.5998	32.1703	26.59	36.9429	36.7042	33.8062	35.4882	27.5802	25.127	23.4014	42.6008	31.8999	34.4034	33.2868	42.2196	30.7368	40.2515	28.1166	30.7429
CD58	4.73284	3.73027	6.30382	3.39282	6.43028	6.17016	5.94224	6.61524	6.69707	3.808	3.69889	6.56369	3.89518	8.9883	3.34971	8.13054	4.80578	9.1591	5.16048	4.08557	2.33231	4.16936	4.37617	3.10436	3.51251	3.75468	3.49832	8.39539	3.71109	2.71709	2.66382	6.09384	4.32295	7.07927	4.2002	10.9499	4.67684	6.90412	4.1033	3.4767
CD69	9.55274	5.26684	13.0421	9.06534	11.5425	10.6775	10.8186	5.05787	11.9569	11.3993	4.1005	6.05327	5.63516	12.6611	7.8372	12.2869	8.69519	14.1866	14.276	11.4587	8.03717	11.3868	7.69308	5.55682	12.5265	11.0502	9.02966	5.61448	7.30351	11.2284	5.65612	11.7317	7.66692	11.7223	10.4367	9.48554	10.3885	12.7243	11.2622	12.345
CD70	6.12206	2.56919	6.46207	4.72536	2.89783	6.02378	16.6077	4.23693	14.4389	9.69102	4.98624	10.3166	4.71302	10.8075	10.3146	9.08395	6.9817	13.1313	6.27653	4.02235	3.43546	9.37695	9.75288	7.51418	7.94231	8.22238	7.84291	8.66354	6.98291	6.62985	5.51883	13.6203	6.52639	12.2988	9.60814	15.8761	7.24595	14.0607	8.06878	7.73719
CD74	0.0497915	0.263929	0.68079	0.631453	0.42858	0.39801	0.718494	0.0167314	2.03373	2.84089e-05	0.011025	0.0739894	0.0864301	2.80017	0.501576	1.30047	0.410766	2.17306	0.431005	0.287714	1.86066	1.69909	4.99371	0.285658	2.25312	3.06947	2.23254	1.33768	1.03071	0.0123832	1.78567	4.37797	2.13388	1.53463	0.558592	2.92749	1.55441	4.39439	2.16093	0.0817846
CD93	108.111	96.9203	109.948	103	113.359	118.179	119.623	108.536	126.062	107.295	103.637	110.127	102.713	130.68	105.991	123.333	112.1	128.991	106.406	97.7884	105.291	116.803	138.162	104.622	116.757	118.338	106.727	121.396	112.251	101.939	104.504	136.515	140.028	130.956	116.919	127.297	124.381	132.922	88.3969	109.669
CD97	19.3699	19.8135	26.7163	28.7554	25.807	27.094	30.2627	27.9323	33.776	20.5521	18.5591	23.0443	23.9431	32.1571	23.2259	27.0135	19.6424	32.2629	23.4271	22.3286	17.5668	22.4674	28.7517	20.388	29.4811	23.8286	22.3753	29.9953	16.2742	18.4627	21.1859	31.5124	24.6356	28.9811	19.6991	35.0539	20.1438	35.9081	25.2405	19.2848
CD99L2	17.8771	15.532	21.739	17.8631	21.0085	17.7049	19.0877	18.1033	27.1194	17.7291	13.2873	21.1828	24.4039	22.4069	16.1404	22.6952	20.5677	22.0267	15.9249	16.0244	12.0213	20.6619	23.3845	14.0435	20.1536	17.9433	17.5835	24.1794	17.326	20.3014	14.717	24.9814	24.5956	21.4621	18.3798	27.8436	24.3109	26.906	20.0217	17.9795
CDH3	18.2118	16.7026	24.3467	19.0687	20.817	20.7147	39.252	23.3518	30.7964	33.1768	18.1742	19.2245	24.8146	29.4529	13.9901	24.846	22.9135	23.1057	22.9561	21.3212	24.8421	30.3039	46.3772	19.3035	27.335	25.7883	24.3074	35.1641	20.1185	22.653	18.5631	45.9197	23.3283	32.8399	23.8213	29.8757	47.1358	37.8128	23.081	24.0543
CDH5	14.8347	12.3467	17.6745	16.5978	19.316	16.9656	17.9651	19.168	21.603	14.1967	12.7688	21.6707	15.2987	27.8943	18.5211	20.3031	13.8642	29.2216	13.5693	11.9342	11.9785	14.0877	18.9056	13.5244	15.9924	15.6008	15.1995	18.997	13.49	12.4246	13.088	20.5507	20.8558	28.1442	15.0985	25.1132	15.0519	22.0741	11.2418	14.1557
CDH6	10.7402	11.4253	14.073	9.05817	12.127	15.4827	17.8865	14.0716	16.7265	14.6707	11.521	11.4133	11.7949	15.898	12.3523	14.8445	9.62042	18.9129	14.2884	13.2533	23.9524	26.4138	21.4958	22.7067	18.7661	20.2852	16.3392	24.6943	30.7872	15.482	14.3817	28.5762	24.7136	20.8936	20.3311	18.8299	18.2241	24.7149	17.3259	13.4918
CDKN1A	1.38919	1.24356	5.40939	1.64481	6.48395	4.40056	2.51524	2.37527	4.44219	3.96058	1.44632	0.685932	2.05928	7.38481	1.54736	3.4228	3.30945	5.45475	3.10937	1.62996	1.45043	6.70634	3.91031	0.283343	3.90149	3.04614	3.9382	3.7151	4.66301	5.29745	1.96317	6.83791	4.85978	4.54785	3.50577	3.0645	1.13263	9.27836	3.05138	3.22562
CDON	13.9069	12.706	18.0482	11.0946	16.612	16.0186	14.4559	16.0369	20.4459	13.4063	11.5444	17.8895	8.79662	14.8906	13.9412	20.372	11.8209	21.6226	12.1575	13.0823	8.03564	13.9633	13.5547	12.7873	15.8925	11.2452	11.9877	17.8873	11.0762	10.1558	10.288	21.4689	13.7505	18.2795	10.0261	20.072	14.2076	24.9069	14.5416	11.966
CEACAM1	33.2832	30.7368	39.2119	36.5677	34.2813	39.5245	45.0697	41.3551	42.9654	42.9701	34.7886	40.9862	37.9217	44.38	33.4084	44.4453	38.2616	40.1311	37.2165	34.7461	32.9112	39.491	33.8336	37.0829	31.4617	36.9638	36.2215	41.6994	38.6599	41.2864	49.3015	40.7441	38.1227	44.8233	39.3242	44.228	40.136	41.6215	42.0517	45.1989
CEACAM5	0.603045	0.170519	2.26518	0.641521	0.252175	0.898476	3.30327	1.16098	0.330039	0.183235	0.265215	1.03354	0.351649	1.36068	3.61171	0.123756	0.805129	2.96088	0.573912	0.385281	0.876246	0.0002247	0.0870486	1.08054	0.512012	0.134865	0.6591	8.90467	10.5667	0.944745	0.00484277	1.69763	0.120722	1.21789	0.650216	0.555234	0.580431	1.05161	0.0108389	0.613575
CGA	7.32292	3.21499	34.3288	30.2658	14.33	10.4591	16.984	10.0476	27.6977	5.98468	31.4648	3.12961	1.72001	10.6121	18.6966	22.8622	5.52499	34.9805	12.249	23.6527	9.16981	25.193	21.3075	18.2325	21.8586	23.4728	24.1246	28.5747	23.846	15.0601	5.57796	23.5679	23.1732	28.573	24.5562	39.6475	9.17266	18.8004	20.2788	17.3567
CHI3L1	11.5484	12.4709	16.2215	15.5741	10.4418	11.17	18.1025	8.63314	19.0588	7.45181	13.8925	6.74597	10.1452	15.7496	29.0747	10.3794	11.3386	14.1747	9.51531	8.08669	36.3439	35.2963	41.9377	25.2538	46.7809	46.3205	23.8521	18.929	22.5521	21.0877	20.3337	51.4448	49.4784	37.1834	46.813	27.8239	26.3686	56.2172	16.7521	23.4558
CHIT1	13.427	13.8602	32.0099	34.3979	19.3403	31.8358	26.3588	20.3491	13.6106	17.7033	18.6856	14.9979	20.7283	21.1323	22.4843	26.4824	22.4988	23.6617	15.8233	13.8916	13.435	23.773	37.9709	13.6318	46.7241	18.3645	7.19104e-05	11.5097	13.6936	15.7643	21.1163	0.000502208	35.6118	18.2956	18.7953	40.3513	23.7113	41.3039	22.761	26.6702
CLEC10A	4.01786	4.62865	6.02315	7.06831	4.54001	4.79071	10.332	12.2627	9.66203	8.93496	4.51949	4.54743	6.24365	6.25245	7.80387	8.80914	5.7936	8.99676	4.31738	5.58902	4.38815	8.87766	8.29031	2.85796	6.80485	7.26982	8.52208	7.2404	7.98707	4.49275	4.67368	12.1229	11.2165	13.273	10.586	11.1204	5.21999	10.2713	3.40185	3.62754
CLEC11A	17.4803	21.8271	24.8614	29.0538	20.6739	28.7283	20.1037	22.7801	21.6958	20.3189	14.9552	25.2547	25.1775	28.4479	20.9104	21.5822	17.7645	24.9263	20.1108	23.5419	20.6073	23.0064	31.1615	31.9954	28.0859	23.8613	23.2897	24.2061	20.8718	21.7527	25.9819	33.1364	20.1333	24.9123	28.7411	37.7412	25.3843	28.298	29.766	28.0651
CLEC14A	26.3209	21.0243	27.9097	26.553	28.5646	33.1265	33.2187	26.7492	34.6042	21.0085	22.249	26.0658	21.8957	34.6656	25.6771	33.6681	25.1629	36.0515	23.4313	21.632	23.8322	31.1687	45.765	26.3181	31.7727	31.6338	26.4017	35.2306	26.6652	23.7014	25.1811	39.7457	46.5637	35.5018	33.592	39.0113	37.8439	40.0888	28.0466	27.0187
CLEC1B	55.9504	61.0522	68.3458	67.479	63.8719	63.2898	74.0675	57.4208	71.6408	71.4157	48.8148	59.254	55.8825	81.6923	74.0891	71.4382	71.7694	63.4605	92.6079	76.9931	66.6976	79.7645	68.7883	48.4973	84.6774	74.2203	62.2557	55.9926	72.9193	77.751	69.5187	93.0654	83.1257	73.5409	86.3944	61.1452	82.2439	77.857	70.9077	78.6249
CLM-1	17.3706	17.8571	20.8333	27.9203	18.9942	18.8732	32.7485	14.7673	26.9259	18.1955	12.3885	15.2599	16.274	18.8414	14.1566	21.4473	11.962	21.1776	21.4241	20.9496	16.5227	15.7399	39.9931	20.521	25.344	22.2843	21.9769	23.5102	18.8265	19.1826	20.7183	39.5037	41.4804	24.1529	28.2605	30.0579	34.0845	31.5131	24.0236	27.9103
CLM-6	23.7782	20.7596	24.1477	26.5882	21.9684	36.1064	30.8417	26.0369	28.1796	22.2365	19.3076	17.5663	24.3133	27.1597	21.8055	24.4797	25.9259	24.9904	22.8275	44.7248	22.0549	28.9035	32.5877	26.6028	38.1683	30.6759	24.1529	25.708	27.4259	21.2947	23.4251	34.3429	33.6655	27.0586	28.4348	35.4294	27.7721	34.118	22.7141	27.7353
CNTN1	16.9624	14.7304	20.9663	17.7931	18.9235	22.2819	22.7183	19.3957	24.8825	20.1115	14.3156	29.5993	16.9901	28.9355	16.406	28.0333	15.2875	26.8048	16.2	13.6194	7.11465	13.9152	18.8081	10.1724	16.9394	14.5121	12.1805	26.6454	13.4348	9.88335	9.43012	22.7486	12.3402	22.9963	13.785	28.5264	16.3451	26.1421	10.0913	14.7879
CNTN4	21.5042	18.7974	24.7501	22.1437	23.5986	24.8664	25.5773	24.789	28.487	21.3157	21.2202	27.5636	18.9784	28.3227	18.9837	30.0576	18.5282	30.4092	18.7465	18.3594	15.4683	21.2542	21.0497	16.5515	19.6188	21.0956	16.9611	23.7524	17.7666	17.0454	13.4569	27.7809	19.1378	27.8112	14.5953	32.3125	17.1913	33.5661	21.8082	19.5657
CNTN5	29.7679	31.5924	45.1532	33.6067	32.855	36.0946	33.0599	42.9862	38.4169	42.597	27.3191	39.6306	28.3848	38.8951	33.2713	38.0219	35.8596	46.3961	34.8358	36.8685	17.5297	23.7149	30.1125	19.3987	21.9997	25.5402	28.6045	38.0408	25.9632	20.8864	20.8993	31.3096	23.2933	34.3492	24.0656	32.9776	20.3919	31.1197	41.3355	29.5403
COCH	14.6744	10.7292	16.5836	10.8567	15.6944	22.1612	13.9676	12.8442	13.246	12.8359	7.11982	16.9103	12.0017	20.5745	15.5547	20.8619	15.1368	18.4471	18.9128	11.9046	8.75136	15.1985	14.6109	11.5432	17.4039	13.4188	11.1786	16.6022	11.4001	11.7465	10.8358	20.3587	14.9415	17.8784	17.1776	24.8803	17.0136	20.0436	13.6896	28.5661
COL1A1	7.46344	7.59851	8.69519	7.14899	6.6498	6.48588	6.93838	6.60557	7.05651	9.23382	5.2589	7.72123	3.3803	7.00994	7.85025	9.36568	3.52557	12.4766	7.53909	4.28453	11.8545	12.1645	14.3613	13.5788	12.5575	12.3487	9.21207	8.19253	10.5403	8.68876	7.50327	15.1394	9.32716	15.1465	14.9586	13.3777	10.6704	17.1737	5.30026	11.8264
COLEC12	26.8858	25.0646	34.2316	28.0658	32.5865	33.216	37.1509	31.6297	42.6929	29.3509	24.9914	28.41	30.2491	37.9986	26.8831	34.745	26.6693	43.6519	25.5559	21.9858	27.7275	37.7945	55.6473	27.589	50.0982	37.8039	30.588	34.581	27.4392	28.4155	27.3497	46.532	50.4746	43.1402	38.7035	54.7323	42.0651	60.4295	32.8673	32.0431
CPA1	29.35	22.9881	36.2323	36.0992	32.4184	27.9815	31.6479	33.3594	36.555	42.3235	34.0368	51.6941	24.3604	49.247	28.1055	32.8307	27.8936	28.6453	25.4264	32.9963	22.4054	39.1234	51.6952	24.3009	26.5786	41.4938	32.5655	36.2065	21.7479	42.243	38.5398	54.6619	43.4981	0.850084	28.7789	36.9683	61.8497	54.4234	15.8371	110.408
CPA2	69.0933	65.5263	69.5469	83.3107	56.7223	86.0605	65.7213	81.1731	81.3539	77.8256	67.2006	89.5393	61.1493	103.188	105.395	75.4388	72.3269	74.9783	72.456	65.2963	43.0148	71.8624	66.5123	35.5258	55.7734	78.2577	68.9632	69.654	42.9351	57.2068	72.8894	70.1602	69.6482	58.7674	58.8407	72.2796	76.2927	101.088	69.9274	147.707
CPB1	21.1358	19.2039	31.2838	29.6945	26.4852	23.3546	25.2268	31.7176	34.4577	33.5026	26.7143	42.234	20.6839	46.961	25.7526	29.3541	16.8764	19.7541	19.6635	25.8605	22.5495	33.6232	57.347	19.5411	22.0835	35.1157	23.1739	28.1078	14.0166	29.9223	28.147	40.5628	32.436	18.9389	23.732	30.6923	41.3745	50.2345	14.8502	97.8641
CPE	14.9483	10.5475	22.8486	13.3166	12.7894	19.2696	28.821	21.5894	27.1072	17.777	15.0142	23.3801	15.4983	19.4956	14.7429	24.0485	15.2718	23.4363	16.7761	14.5761	9.6206	14.1641	17.1101	10.5656	13.4007	20.4356	15.9166	21.4784	15.867	12.7702	14.4174	19.0538	14.6024	17.669	18.5152	34.0775	14.265	18.997	12.6676	14.3054
CPM	64.6414	59.8494	69.047	62.216	63.9084	65.5349	68.8893	73.8816	62.6491	63.0536	59.9279	62.9222	66.2813	53.4553	67.6427	61.7886	67.3307	63.2481	59.1395	62.5827	42.4873	71.171	46.2182	66.3132	58.2789	56.8938	49.36	65.861	44.4718	52.6379	58.465	62.828	64.195	62.828	55.3857	67.3608	57.7317	64.6583	59.563	72.4896
CRELD2	8.26948	4.63339	8.34424	10.5632	9.54594	10.6465	11.3953	8.68499	10.1337	7.2981	3.96273	6.81048	8.17588	14.3985	7.33473	11.8043	5.53863	8.62902	7.55057	5.49743	7.19264	10.5321	14.3781	7.62141	8.6225	11.5663	6.00573	13.2422	12.2068	8.78838	8.16593	16.9213	12.9452	11.9018	12.836	12.0811	13.8403	19.9688	8.20003	8.44379
CRHBP	14.0555	10.532	16.7499	15.9983	17.6026	18.2428	15.912	13.6157	21.2997	14.2792	10.1067	14.7481	13.5089	25.5573	13.9812	16.7725	14.3345	16.3684	11.8088	12.5155	14.9747	19.1932	19.1537	18.2064	18.4075	19.4678	17.8819	20.5665	16.3012	18.5782	20.1311	24.6792	21.5636	24.9548	18.6371	23.331	17.443	28.6008	20.5673	16.8303
CRIM1	3.94126	3.55896	6.33262	4.84145	4.91283	5.57838	7.1696	4.68268	9.63755	4.34051	3.13874	6.86	4.45915	8.92653	3.67984	7.0773	4.15365	8.49822	3.78069	4.63149	4.53605	5.58878	6.19985	6.35847	5.48946	6.88412	5.01612	6.6122	5.03675	4.86648	5.7321	11.0518	6.81722	7.80264	6.22747	10.5739	7.5178	8.81852	4.73237	6.84733
CRNN	5.27442	9.45907	14.9464	15.1969	18.5813	12.2619	14.7158	13.9837	29.9425	16.6653	19.5651	28.8537	12.0469	13.4408	19.592	17.733	8.26315	12.4557	23.3889	11.2007	10.3166	7.48602	11.5588	4.42215	10.4099	13.3747	6.53288	16.3314	8.38496	13.5411	7.04913	22.6498	11.8086	15.2534	11.6881	14.0528	7.16269	16.0275	17.6488	16.1011
CRTAM	11.0507	10.2227	10.1762	19.6422	10.9366	9.65152	19.8618	19.5209	17.1948	12.6891	10.4765	8.97482	10.5747	20.7125	12.5792	18.8562	7.93639	19.1375	14.5198	9.39092	12.978	15.3472	15.0257	12.485	22.0458	14.7657	13.9617	13.2418	8.21676	7.70751	10.0951	21.248	17.7646	14.5336	12.092	22.2038	17.1982	19.862	16.6819	15.8203
CST6	29.0197	20.1147	38.2931	21.4658	25.3875	33.6064	34.2209	22.8078	29.4901	24.9106	22.6865	31.4223	19.9381	33.3975	17.7319	30.8624	23.968	25.9036	28.2315	20.0343	13.4756	28.1372	27.3371	13.5155	16.4173	24.0818	20.784	40.6316	22.2287	19.8451	23.4373	26.0285	24.5931	22.9922	18.6856	29.3279	23.1781	27.8998	20.3149	25.9999
CSTB	10.0844	10.1212	13.4792	10.7505	14.8026	14.7998	17.6828	12.1217	20.4959	12.336	9.21772	11.3287	10.9796	37.3713	12.4656	11.9278	11.3754	19.2519	7.14562	10.2285	14.7323	23.8214	26.0791	13.2778	25.6907	18.7868	12.9137	15.6679	15.744	11.7647	10.0408	33.642	31.7078	18.0484	22.6534	24.2777	20.0142	30.0105	6.3881	20.8291
CTSC	7.54623	7.91089	15.0874	6.41908	6.71256	8.92528	12.607	8.11367	9.17751	10.4001	11.433	7.99753	10.4399	10.8037	7.72267	8.06719	8.64154	7.64246	11.7425	8.65048	8.42816	9.98086	12.3055	8.46845	10.4453	13.6555	11.0725	9.89417	6.41102	8.92068	16.9995	14.6933	10.6378	11.721	9.50076	13.4828	13.0635	10.6071	14.1138	12.9888
CTSD	2.38205	1.62927	3.2027	3.09735	2.32868	2.64056	4.40014	3.19362	4.70677	1.94452	2.68393	2.51356	2.61702	4.71272	2.88643	4.08375	2.19878	3.13145	3.06548	2.42061	5.43314	4.06095	4.04106	4.47314	7.20235	5.6908	2.12681	3.22271	4.89794	7.229	2.96336	6.87819	7.84398	4.68112	3.6243	4.69303	4.24508	8.17148	1.88398	3.19787
CTSF	9.1789	7.01153	13.7824	7.31643	12.9443	16.1201	13.7744	11.8682	15.0556	13.8567	6.62578	14.8792	9.026	11.0984	8.4635	23.2547	13.8564	12.1055	8.35233	8.77173	6.1447	11.1286	11.5867	6.6785	7.86617	10.4764	10.49	17.4318	6.15263	11.0055	9.9254	17.1079	12.3105	16.4379	7.10564	17.1964	13.8802	18.0049	10.955	17.9417
CTSS	37.0918	40.159	39.035	42.6353	37.9515	40.0745	47.3863	39.998	41.705	38.3934	34.1133	36.6818	37.1398	39.3105	36.816	38.0629	40.7145	36.7162	38.4592	44.3941	43.2145	38.6247	38.3877	38.0043	45.4627	42.4206	41.086	38.7053	37.4439	39.1364	44.581	41.8283	42.5456	41.452	41.496	44.2675	35.964	42.494	41.1208	38.6047
CTSV	31.1999	18.8189	22.6104	11.6586	22.9043	14.839	18.75	24.3355	17.1359	20.9136	15.8906	23.9373	17.5298	20.255	12.7397	25.1273	17.499	21.594	17.4033	16.5389	9.72404	14.918	10.7301	13.2189	8.20633	13.2681	16.9825	26.515	11.6307	13.3399	18.3053	13.0302	8.7632	11.2178	12.7324	16.8314	13.2022	14.8998	11.992	15.4414
CTSZ	24.8317	21.1963	30.1266	23.06	28.2333	31.198	28.8483	27.6712	32.0985	26.1938	18.1903	19.7394	25.4445	30.0396	26.2538	33.2628	31.1844	28.3128	21.3879	17.1529	23.4421	28.7159	40.2305	23.1475	29.4418	31.1214	25.3323	30.9915	27.7091	25.8586	26.6466	37.7674	34.5282	39.5505	26.2043	37.0143	37.6406	42.2263	21.2764	27.0607
CXCL13	43.6181	49.6439	58.2743	73.1458	51.6804	62.1605	87.9259	55.7643	67.4755	53.3119	38.2034	88.0377	57.3482	85.2926	55.2317	63.514	78.5177	61.6052	60.6276	47.0903	74.3782	68.1734	90.0872	71.7436	83.9925	95.4521	79.9692	60.1675	45.7823	53.7	42.5534	80.4683	48.6441	74.9343	82.5897	66.8637	45.0621	66.963	64.4064	89.0026
CXCL16	23.088	19.9338	27.2965	25.4716	25.1594	28.2437	29.9293	25.5978	31.7782	29.0104	21.4047	28.9179	25.9969	34.9023	22.9148	27.8621	25.3082	26.7931	18.3804	18.9466	24.5382	33.1518	38.0474	22.0784	30.1274	29.6019	21.1107	31.5904	27.9758	26.9643	28.7307	40.2885	36.0296	34.4806	32.5862	34.4528	30.6297	38.6701	15.5175	35.2568
CXL17	19.974	10.4111	21.3981	26.7907	16.0509	49.113	41.2543	17.0905	24.2476	19.4843	22.3288	16.2682	18.0703	23.1263	25.8735	32.0645	22.3923	26.6825	20.8876	14.5284	15.9268	30.0935	26.8794	20.0922	18.9862	23.2341	22.9653	30.4309	18.9184	9.14845	15.3102	21.1249	25.7406	35.3154	32.4696	39.7829	8.24121	28.9444	25.3333	24.3845
CYR61	15.4647	12.9972	28.3552	16.0421	16.5172	15.6437	15.5803	21.6006	24.5179	19.0918	16.1229	15.6888	12.4386	20.6854	19.4277	24.8001	15.2781	24.5275	13.6148	13.6116	13.0424	17.9649	25.8901	14.8408	15.6963	18.6746	11.5578	24.7856	15.006	12.5032	9.59959	27.5311	21.8481	19.1679	16.0472	33.65	17.9396	28.7083	16.7775	20.132
DAG1	6.12147	6.75938	9.48055	7.64075	9.08082	9.47064	10.2695	8.40954	12.377	6.40662	5.17185	7.61048	7.5515	9.75581	8.3174	11.3203	8.61511	10.114	10.2142	7.48378	8.69519	16.4307	13.7983	7.19629	10.1854	9.97581	7.93002	13.2808	10.5802	10.3407	9.45722	14.6703	11.9433	13.2174	14.6208	12.4821	9.69974	15.4274	7.64218	10.0264
DDR1	23.0945	22.456	28.0916	22.0535	23.3085	27.1118	35.4045	30.6066	30.6205	27.3748	22.9441	25.734	30.0267	30.1347	24.5456	30.1486	26.2556	30.3026	25.6756	27.093	32.2439	50.256	40.7532	37.6128	40.14	38.3848	27.8305	43.8052	34.8938	31.4848	36.4642	34.5816	34.604	41.3014	66.863	36.9202	31.0737	46.7308	30.8599	31.2088
DKK3	18.2788	13.4909	19.7245	16.8819	16.3496	15.3807	17.124	19.4651	25.3997	17.4051	14.8493	21.0902	15.6996	20.8709	15.921	21.8621	20.74	25.8277	15.0768	13.4186	13.0705	17.2237	26.6729	17.0431	18.614	21.9638	14.9455	20.9873	13.6701	12.6225	13.8637	33.444	26.5532	28.5712	18.7528	35.5793	24.8148	29.5679	19.7939	24.0973
DLK-1	35.8162	30.4925	33.3706	25.7599	37.3268	43.3564	24.8134	35.034	38.9364	28.1322	21.1284	37.3261	26.3872	33.7219	39.5114	26.5841	34.4762	44.3263	29.352	27.346	22.8997	29.2215	46.7592	23.4385	29.8973	41.3121	32.3376	50.4995	21.9098	13.1408	20.8087	26.2633	43.443	39.1661	31.2247	38.6048	52.5479	39.5314	23.7874	17.8138
DLL1	64.0714	58.4188	73.3419	74.3839	78.0721	73.775	81.6598	73.2471	81.879	66.9284	60.464	72.2293	76.6737	99.8642	66.3941	83.6378	67.9388	82.6126	73.0148	63.8925	71.8302	72.3672	90.5387	67.3386	86.9254	91.9405	71.1798	78.5886	72.0821	73.1097	74.4588	89.6301	95.6897	85.1475	77.2616	86.2504	96.1976	91.2483	78.276	80.1815
DRAXIN	0.0944702	0.0395612	2.08554	2.00888	0.205064	1.00539	0.825063	0.572005	0.752331	0.690328	0.0107122	0.275321	0.585057	0.395415	0.680411	0.242822	0.431019	0.635719	0.483998	0.810486	0.759355	0.891079	5.74513	1.10059	1.83039	1.3916	2.437	2.11487	0.871086	1.37136	0.309581	1.95695	1.82658	1.82482	2.57423	3.61262	13.4389	17.6316	0.443343	0.267589
DSC2	12.6862	10.2743	15.2109	14.4926	17.3941	18.1748	20.9009	14.0467	24.9834	13.9657	8.15931	11.0992	15.0019	20.6133	15.3354	22.9776	11.6972	20.1955	14.6858	10.7549	16.0198	26.8297	30.7233	16.4382	29.4578	21.1705	15.0743	26.1581	19.6593	20.6837	18.1513	39.25	36.0358	30.6496	20.1506	28.5092	31.2662	30.0827	16.6049	23.5471
Dkk-4	3.80722	2.66659	4.26691	3.13283	2.20475	4.11116	5.0328	3.98218	5.57706	5.03612	2.28212	3.47934	2.3032	5.46451	12.4976	5.29787	2.73443	7.16611	3.37729	3.40557	4.04883	6.13221	9.56566	1.82085	13.7008	7.34215	3.998	4.01806	2.92092	3.13063	2.23269	7.13344	10.618	6.39205	3.78143	12.7226	5.43794	9.35198	3.06394	8.80546
EDA2R	10.4931	9.61118	16.2067	11.3176	9.14167	9.6596	16.5459	14.9423	19.4455	15.0392	10.6695	9.52173	14.2503	15.0872	13.2913	12.5206	13.0649	20.6923	11.3821	11.3994	21.2096	20.7032	41.9276	12.6819	31.368	23.9685	15.3729	16.8125	14.8774	16.676	14.6612	30.8714	35.813	24.719	26.5793	31.5888	26.0076	35.3524	14.4817	22.1318
EFNA4	2.3648	2.19289	3.97999	4.09658	1.83624	3.19644	6.33237	4.58992	4.75885	3.87913	2.45214	2.93828	3.21557	4.11181	2.59065	4.68658	3.65911	5.2735	3.23385	4.01069	3.0913	8.03728	10.0265	3.38483	6.73423	6.77728	3.73359	6.63485	5.21629	5.21844	4.13386	9.59661	8.95925	6.04221	6.96094	7.55728	5.80829	10.1029	5.08079	6.86147
EGF	35.3502	42.9794	52.5361	40.7899	47.2012	51.7134	40.1653	38.0948	49.2419	51.2315	26.4041	34.8897	30.2901	49.1297	39.2635	43.1755	45.7141	52.0124	67.0802	45.9191	37.6703	45.3955	28.095	26.8972	47.3162	53.4822	37.8942	28.7026	55.6431	47.4101	48.4133	44.5213	43.8893	43.7958	57.0602	35.3544	48.5332	43.1891	49.2953	46.3954
EGFR	9.63649	7.53074	10.7344	9.38632	9.12862	9.80711	10.9094	10.6866	12.6294	10.4714	9.27032	14.2776	9.72604	12.2922	7.18583	11.1723	9.18114	10.4155	7.27597	7.54975	4.60712	6.63083	6.25115	6.08249	5.25647	7.1107	6.50403	10.4588	7.30837	6.93243	6.39979	9.72467	5.93473	9.75144	6.1998	11.0747	7.49215	11.3688	5.01953	8.16033
ENPP2	46.8012	44.9021	56.0411	49.2534	47.5238	57.5337	60.6975	51.1241	58.7222	39.7199	41.5557	57.2825	37.8109	65.6959	47.7742	62.5656	69.3248	56.4644	38.5565	44.7635	45.7587	35.2215	51.9982	50.1832	45.975	46.2015	41.9106	56.1038	39.6635	49.6261	46.0194	49.8574	47.1891	54.1662	45.1873	61.6187	43.8522	62.7126	43.5386	52.1268
EPHA2	4.75981	3.28682	6.07603	4.3699	5.29189	6.51076	8.1172	4.98718	8.03246	4.6564	3.77704	5.31814	5.58155	9.6988	6.35332	7.95082	4.93746	8.88869	6.08989	9.34042	8.1004	9.62042	13.2279	6.10881	9.84071	10.9406	9.57742	7.15493	8.20662	6.43469	5.90728	14.7746	14.7579	10.2866	8.49915	11.2897	10.3676	16.2984	7.43446	10.9045
EPHB4	26.6415	22.0394	28.0644	26.6422	28.0066	28.7623	34.9662	28.3304	34.0506	23.7533	24.4166	28.0792	27.3395	36.2084	27.3864	34.2705	27.8985	36.2349	27.652	22.4374	27.3115	32.5052	50.6785	29.2942	36.7746	35.3478	27.6719	37.1186	31.2975	29.9708	32.6551	43.3313	41.3926	39.8944	38.9687	37.1601	49.1287	40.8207	19.2395	30.9687
EPHB6	9.19854	9.78851	10.5289	9.35473	9.45716	11.0415	17.1313	11.6076	12.5761	9.84052	7.21572	10.9603	11.4209	12.5192	8.88833	12.8949	15.4731	13.4147	11.3686	8.72659	9.74326	15.3731	19.0617	6.97446	14.2827	15.857	11.5262	16.9937	11.6785	11.3765	12.9306	20.1903	18.7664	18.6602	20.429	15.3699	22.2459	16.5395	10.1837	17.0322
ERBB2	51.268	56.5576	65.4858	54.6177	55.6185	61.9611	63.6549	65.6178	67.0378	63.1073	58.1017	62.2622	53.6366	65.0694	56.7467	61.3654	55.8484	64.6193	51.4821	54	50.6893	71.6743	56.3499	54.9111	48.7257	56.327	54.7819	81.1641	60.3148	65.9914	53.068	58.4416	51.8584	67.8729	76.096	68.403	51.5951	70.1743	61.2837	62.1149
ERBB3	52.5432	45.8642	60.5587	56.2634	56.3208	57.3767	58.909	67.477	61.7543	54.7529	51.4121	58.3554	58.8594	60.4981	50.6531	60.8113	54.0106	55.6641	53.4307	50.1352	33.5856	66.9137	52.2307	51.5369	47.8547	55.4973	53.2258	74.1814	61.2912	54.9163	53.1403	56.3375	53.8885	61.7749	70.181	59.9708	54.3095	60.0416	55.0724	62.3782
ERBB4	16.5863	18.1583	22.1438	17.6655	17.5925	21.6112	23.8734	25.9988	24.1741	19.6962	17.6097	22.6571	20.4088	24.9857	18.4452	25.0084	18.4426	27.7222	18.2058	22.7668	20.3758	53.2827	28.245	15.7846	14.4957	29.6778	20.7972	37.2829	33.0876	20.2559	26.4347	21.7629	23.4963	27.4887	42.7504	29.4968	23.955	43.9094	29.4112	25.5436
ESAM	10.2031	8.6735	12.6778	12.7405	12.982	12.8059	15.4565	11.9696	15.6412	9.79559	7.61379	12.457	10.9351	19.7474	11.9157	15.4832	10.8271	17.3998	13.732	10.0051	10.2773	14.3302	22.1004	9.91274	15.1903	14.8231	11.8768	14.4315	11.6781	12.4092	10.6934	18.5137	20.0795	17.5353	15.0106	19.4871	17.2701	20.4159	14.0582	13.9294
ESM-1	83.5641	83.7926	99.2986	87.9086	69.8667	79.8013	87.8723	93.3158	81.2147	79.7472	75.3322	104.272	81.267	102.151	97.6978	96.0257	82.9925	93.159	73.0876	85.0302	87.0511	99.7657	110.466	86.559	81.4528	111.173	97.7557	96.6619	82.9852	82.9746	90.4732	109.817	90.6325	95.8449	111.09	119.294	103.991	124.687	96.0422	91.0251
EZR	15.9841	16.708	21.4562	22.4928	18.6737	22.4558	33.2215	21.1857	26.7047	21.0518	17.5937	14.8399	15.34	36.2546	17.5732	17.0877	20.3746	24.0755	28.9789	23.9115	19.8476	26.2525	18.3438	20.1293	23.2059	26.3341	23.7523	25.7967	26.2494	20.2562	18.9427	34.6578	34.3066	24.5639	24.9555	27.5844	17.087	27.6744	19.45	27.7992
Ep-CAM	18.9379	30.4744	38.504	25.9226	28.7041	41.7492	24.8044	17.0774	16.5775	26.6058	53.7528	37.6904	20.3403	13.132	20.6247	30.5627	38.608	58.7248	17.0922	24.8715	22.0917	51.3553	12.5777	20.7097	12.0252	43.7695	23.4047	41.5608	62.8148	39.2041	13.8452	37.5749	25.8115	42.4078	23.4869	28.3844	18.5625	27.6167	18.6838	26.19
FABP4	33.0402	28.2754	36.4086	32.2974	47.9907	46.283	37.6723	38.7376	62.0719	32.6625	27.2386	27.8292	40.3315	36.4971	33.0433	40.9348	36.1505	40.3839	22.2292	58.1609	39.8466	59.7195	62.1136	38.0657	68.2425	55.2428	42.0733	52.318	52.2769	38.7445	24.0853	89.7673	67.2195	52.7451	59.1656	59.3766	67.0673	55.5961	28.5104	51.0422
FADD	0.0686807	0.112111	0.252356	0.261387	0.33143	0.11051	0.15597	0.088417	0.141647	0.0406466	0.0463196	3.249e-07	0.10931	2.60952	0.005619	0.141391	0.0610386	0.265699	0.396988	0.214656	0.25031	0.254369	0.137463	0.0200987	0.140378	0.825499	0.198604	0.13411	0.476556	0.188052	0.165633	0.505265	1.14039	0.196293	0.476183	0.367394	0.0973752	0.366194	0.237072	0.700988
FAS	28.2756	23.1417	33.394	26.7775	29.2765	33.6671	38.5213	31.8731	39.0591	30.2843	25.1048	28.2248	26.2275	35.2331	30.0941	34.5059	29.1579	36.3638	24.0193	26.7962	29.3388	36.628	50.2776	29.1708	36.4765	40.9266	28.0287	37.7324	27.6394	26.3424	26.803	48.564	43.9484	41.8112	31.5343	41.946	35.4626	44.5592	22.3338	37.3559
FASLG	62.3471	68.1118	76.9711	80.8476	79.3614	75.8911	64.3499	78.7807	79.8212	69.8832	68.6039	79.4688	70.4002	106.609	63.3567	81.5956	68.1582	69.0387	81.9295	73.9461	45.4079	53.9481	55.3441	63.3441	63.4681	67.8072	64.1261	76.1954	59.0889	61.7361	60.6863	61.287	70.1785	68.3967	74.6175	68.1672	65.536	71.5557	71.9579	54.0134
FCER2	20.0838	23.8882	30.9274	27.4424	34.757	24.8962	42.3409	30.427	34.3727	22.0908	14.3448	22.5971	28.5206	31.0581	25.1614	24.8964	29.1148	32.3966	22.4392	24.2502	18.872	29.0419	45.9159	28.0541	29.1021	37.7562	24.9552	37.8038	17.0414	23.1096	25.8955	41.2932	29.5353	34.8211	32.8712	45.3539	31.1664	42.721	24.2896	22.6541
FCRL5	8.45995	18.2735	17.7472	10.6613	15.1116	19.4517	15.3798	20.4529	15.5559	18.8816	6.10451	19.9805	8.91811	18.3588	8.24379	18.3746	11.843	16.878	14.5577	8.71915	12.094	9.44364	11.7968	6.26481	14.3614	15.7807	12.4118	15.1597	12.027	11.6196	10.1785	27.6254	17.6576	14.3809	9.50649	18.9239	8.39023	19.3486	10.2491	14.6983
FCRLB	2.25745	2.41796	3.68701	2.82516	2.13458	3.61639	2.7899	2.92903	4.30359	2.86026	2.05865	7.31048	3.43135	4.3065	2.2134	4.94956	2.45875	4.49338	2.15007	3.1632	11.8775	4.45252	4.86776	4.9115	7.29648	4.98754	4.75462	5.82141	7.87762	3.83318	6.39872	6.23396	3.91066	6.33665	5.32289	6.10975	3.17666	9.01375	2.39959	6.15725
FGF-BP1	33.0625	33.5879	37.8924	29.202	28.1724	35.9055	40.0721	31.458	35.12	34.4352	32.5192	39.0754	24.9758	38.6536	30.9548	38.4947	33.4587	35.1241	33.6767	33.073	25.0841	36.6315	30.6436	25.8177	26.7747	34.6332	34.7877	36.928	34.1779	26.3268	28.8239	34.9188	32.3355	34.947	33.9479	51.7928	39.2463	30.3016	31.9149	37.5928
FLRT2	8.04698	6.794	9.90002	8.16056	6.887	7.58424	12.3252	9.10663	8.2948	9.30915	8.42021	6.67163	8.32917	12.2119	8.63901	9.44831	8.54943	11.0138	8.72157	9.2861	12.2657	8.83599	14.8944	9.97044	13.4912	12.3965	8.49711	10.0547	11.5918	14.6835	16.2109	19.6629	18.7763	17.907	12.875	16.1895	13.7139	19.833	9.5184	10.1424
FR-gamma	34.4267	34.0451	38.6234	45.8834	43.1171	43.2054	48.0855	40.7105	44.5376	117.837	32.0003	141.241	38.1048	43.864	41.1901	41.7183	37.7861	43.8014	126.158	31.4442	144.635	38.7671	145.015	38.7811	45.034	155.387	40.6757	41.842	41.1891	39.7772	42.3615	45.8901	44.5865	138.912	40.4362	155.79	38.8907	43.2095	42.4084	40.5928
FSTL3	5.32857	5.11859	7.11614	6.3439	7.10052	5.98096	7.19774	5.72037	10.2451	5.50939	4.88658	5.73555	5.0747	8.34054	5.39577	6.76244	4.42118	6.72562	3.99844	4.44834	6.81408	9.23084	14.437	5.92148	9.40195	8.96835	5.7482	7.81661	6.00265	7.16537	5.43958	15.3092	10.7254	10.0521	7.64191	12.4109	9.54112	12.2844	6.16867	9.83349
FUCA1	17.6967	20.089	15.9129	3.61205	7.06581	21.6583	26.4559	6.46563	21.1116	4.65036	10.2779	19.8631	16.1121	23.0704	17.5687	25.5605	33.1767	25.0255	20.8168	16.761	17.1303	12.5687	25.0719	16.1724	18.6481	15.7533	18.3142	13.8783	11.0621	12.0332	14.2722	21.2175	21.9362	19.8572	6.8319	17.2883	15.4403	30.3252	4.25828	18.2454
FURIN	68.0409	71.2051	76.1406	89.2838	74.4949	83.1667	83.8538	82.0901	98.1263	69.8097	67.131	60.0862	71.3576	85.6345	78.6056	77.9113	66.8779	73.2902	72.4318	73.5099	77.6545	83.5566	79.3352	84.6492	83.4258	95.941	87.7446	76.9655	100.111	89.5359	91.9382	100.774	89.2507	84.4118	95.3748	83.9029	80.1639	93.4087	85.1137	94.3433
FUT3/FUT5	3.13906	6.39134	4.40442	7.99945	4.26997	5.01505	12.1073	7.49133	13.115	4.67658	5.75573	7.29551	2.38205	9.47882	1.87986	9.77888	8.96751	8.8841	4.20861	6.67985	12.6067	14.9665	26.1886	13.4057	13.6859	16.0952	7.93031	14.4993	20.5761	16.1112	25.3959	11.5029	17.8685	19.2214	9.24373	15.7459	5.16594	12.5522	11.0449	5.81461
FcRL2	7.22508	10.6622	10.3628	8.94459	8.40559	11.8389	42.5929	12.6802	21.5622	12.6753	9.35461	12.2859	8.64983	16.8317	10.2965	14.4775	14.9942	14.4536	13.4464	11.0356	12.0298	9.23601	16.3329	14.1205	21.2046	11.1826	10.9494	10.5069	7.6287	7.85221	9.77694	12.213	13.9189	11.6961	11.8302	13.8178	10.63	14.7437	12.3403	8.68611
G-CSF	1.91845	3.69301	2.24862	8.77309	1.85682	3.58008	5.54386	5.49893	6.88406	6.31577	5.99427	5.67235	5.10746	8.0835	0.982458	3.63646	5.34511	4.35344	0.74781	3.06866	0.8249	4.0068	3.20747	2.13549	1.3708	1.64258	1.82242	5.35598	3.00315	1.66059	3.323	2.62126	1.05563	4.32998	7.17222	5.11891	0.671089	1.58219	1.77143	7.99707
GCP5	8.81805	5.03047	6.91112	5.25418	4.96648	7.23266	9.85495	11.6594	16.4335	9.05504	10.0849	12.962	7.02621	16.4005	11.1048	12.0665	6.29102	6.93448	10.7957	11.5678	6.66068	7.25435	2.94397	8.8054	6.99259	7.68105	10.7219	11.8778	10.3207	9.44333	6.20453	5.70617	5.95145	7.78577	6.58631	13.8304	6.14128	7.82981	6.79859	9.2635
GDF-8	12.0873	9.14627	8.20347	5.87229	7.14263	9.14022	11.6995	10.5644	6.17279	7.38981	4.93831	14.6166	4.89073	5.84822	7.92952	10.51	11.5624	11.9775	7.0001	9.69469	2.88324	7.0313	5.74978	4.03849	3.56013	7.43915	7.93842	13.3362	4.8765	5.19361	5.49987	4.33743	4.53622	5.19184	4.8345	11.8249	4.32578	5.17385	6.2154	6.5534
GDF15	19.8174	14.9778	25.2882	26.2422	20.6717	26.4336	31.2113	23.4315	27.4981	25.2819	21.634	33.3458	27.2957	29.6616	26.4726	28.8172	23.2193	32.6772	19.4745	16.6148	38.9432	34.3929	70.6457	30.5537	58.0211	41.9043	28.0269	35.4182	29.0398	27.2263	28.3046	45.3455	48.3035	43.5636	41.4539	54.0385	54.9718	54.5991	18.7071	41.928
GDNF	0.00204937	8.1225e-06	0.118984	0.193178	0.0359785	0.00827554	0.140363	0.04384	0.275552	0.0501357	0.0074201	0.285615	0.00304925	0.184101	0.00446892	0.501788	0.0231527	0.0155351	0.0227678	0.0417385	0.249141	0.743165	0.447588	0.019321	0.549407	0.729828	0.506716	0.197945	0.0384317	0.386946	0.0443229	0.273372	0.0563968	0.105534	0.00860627	0.150521	0.00866202	0.0890903	0.273853	0.0099102
GDNFR-alpha-3	3.49641	2.88942	3.76527	2.32752	2.20778	2.93348	4.44733	4.76693	4.73981	2.30366	3.08691	4.94337	2.68511	3.92872	4.07507	5.36061	3.83862	6.46268	3.97289	4.18603	1.7802	3.61129	5.39582	1.19603	2.68386	2.82253	2.55766	5.29999	1.83069	1.76895	1.10111	2.35635	2.59758	4.83978	3.35055	4.06047	3.82077	3.49709	3.73092	1.64181
GFR-alpha-1	28.1201	25.6599	25.9371	30.7334	26.2489	30.8751	39.8819	29.7277	30.7478	28.3138	25.1086	29.168	26.2002	33.2054	24.782	34.0379	29.8088	34.1354	25.9337	26.9832	32.4192	39.0001	48.412	28.9998	50.4242	41.1561	29.6392	31.5743	36.4137	40.0395	35.1484	45.4902	47.5584	43.7252	38.3826	41.6309	47.4206	46.1338	37.0372	51.0003
GM-CSF-R-alpha	25.7536	12.0957	36.4595	26.9475	10.6495	34.8597	37.5107	22.4692	18.1098	25.3814	21.0065	31.9506	9.70242	33.8185	18.9566	41.9452	28.6214	25.7169	25.9038	37.0803	14.6102	26.3206	37.2395	49.8792	40.4436	21.0595	22.692	26.1498	15.1372	28.2521	20.3094	39.2245	28.3768	33.1928	28.4843	14.4627	20.7872	21.7355	26.2815	27.2574
GP6	4.68909	2.71927	5.07249	3.2027	3.16737	3.48644	5.3478	2.95331	4.74739	4.55754	2.20347	4.32365	2.17772	6.14034	3.56923	5.12588	4.49215	3.98529	4.98026	4.50488	3.16644	5.2723	7.92186	3.16712	6.5075	6.33141	2.69478	3.52426	6.21241	4.58157	3.86095	8.46007	7.05949	6.31894	5.45741	6.55278	8.41714	6.68734	2.96329	6.51607
GPC1	17.7386	15.989	18.6767	12.4971	17.2303	18.3906	20.3336	21.881	19.2649	18.3554	11.5001	19.3736	15.999	21.3842	17.5998	21.1548	21.3777	22.0406	14.0903	13.0063	19.3215	21.6024	25.6281	15.1842	17.4386	28.7819	24.0953	25.1909	19.7796	20.3714	16.6596	26.8102	24.0724	22.6814	24.056	28.3428	25.1134	29.8981	22.1423	26.0295
GPNMB	44.3175	42.5758	55.192	40.5928	49.8399	50.6117	53.1148	51.7857	54.3412	46.5413	49.1014	49.9245	46.258	54.8259	48.2072	55.9576	50.1135	61.1906	46.5439	48.7497	40.9747	51.7174	55.2911	47.3563	55.2822	49.71	45.585	54.6646	45.6399	45.3175	46.69	51.9972	52.9961	58.5554	50.0702	66.1044	54.9631	64.4966	51.3647	56.2392
GRN	24.5498	25.3074	33.1382	32.3927	22.3672	31.9052	39.9579	29.354	38.0273	29.8043	26.593	29.5574	25.082	32.8713	29.1581	34.2559	25.4489	34.1595	23.3845	20.9997	23.6398	29.3695	29.1964	28.8106	28.8978	28.6253	27.6083	27.5501	33.2139	26.7598	30.2251	37.6954	34.0041	33.0071	33.79	35.8918	30.7925	40.3289	19.3523	29.4858
GUSB	16.3742	15.2838	19.4845	18.8288	18.3284	18.2696	14.3787	16.673	19.8534	17.9709	13.0121	21.3172	20.9946	16.6518	15.9979	16.5128	21.6644	15.7573	15.411	15.1025	15.0924	16.2071	17.3129	15.1435	16.6914	18.5088	15.3535	17.5856	15.268	18.1395	15.4216	17.5944	15.2605	19.2095	13.6192	16.234	22.271	18.3626	15.4856	13.0512
GZMA	10.6379	13.0063	9.49003	18.2775	11.0019	14.7657	19.9378	21.2953	22.3711	16.776	12.7686	14.4206	11.3073	19.7003	15.664	16.8965	13.9558	17.8037	20.7594	17.7192	11.2354	10.7397	11.1443	13.5271	16.7955	16.1633	18.4038	14.0981	9.20364	9.02245	17.0274	19.519	9.32014	15.0214	16.6115	18.7009	8.127	19.2509	16.9296	8.32207
GZMB	2.95365	2.43878	3.50386	10.4984	6.3374	4.17524	6.5955	4.80688	6.60547	5.55531	3.61662	4.7592	3.381	11.426	1.51994	7.42917	5.18341	7.27268	8.40287	13.096	4.04923	3.93991	4.64041	3.13821	1.87049	10.5761	17.8432	5.4626	2.31201	3.2002	2.83037	10.512	3.29804	4.09601	7.41593	3.96723	1.78097	3.55813	2.68491	2.10598
GZMH	3.63428	7.23675	6.22029	7.50596	7.94022	7.25704	8.63278	12.2004	13.222	7.93459	4.91101	4.56968	4.56579	16.9163	9.68504	12.9202	3.15848	12.0363	11.7906	9.72298	7.03623	3.20879	6.53283	13.768	10.1415	12.0374	35.9483	5.01868	3.42713	2.94174	10.5598	18.5183	8.53411	8.05135	12.8263	14.1323	8.51677	13.7212	10.2675	7.51259
Gal-1	40.2331	36.5443	47.2677	40.0132	45.3247	46.9454	47.585	48.7168	53.6991	46.0357	36.4818	40.6506	43.3513	49.2818	40.6019	46.6611	42.2755	49.5144	38.5108	36.2727	38.8165	51.955	46.5722	38.2588	52.3309	51.3633	47.8363	51.3835	42.6474	45.6485	37.7492	56.7985	54.0229	45.5752	50.2142	57.9643	46.2805	59.6786	47.346	49.8014
Gal-3	7.86623	5.08593	7.75645	8.24758	7.87566	10.6028	8.31475	7.42939	16.1298	7.99119	6.74498	10.3935	9.74189	17.5923	11.5091	13.1601	8.06134	12.1784	7.72106	7.98503	6.06007	8.75556	7.88178	6.85351	12.4304	9.47901	9.27848	12.572	6.22757	7.93701	5.85805	16.879	13.6261	10.0823	8.24425	15.3313	12.7095	12.6263	4.21534	10.8713
Gal-4	11.8721	7.05216	13.3807	10.1757	14.9292	11.2488	18.4757	10.7608	15.2959	13.7195	15.5466	13.3366	16.5524	15.8476	20.6104	20.9325	15.1005	19.1134	8.04097	11.8141	10.8391	16.4552	14.5533	9.0962	23.9829	13.3637	14.6081	24.9363	10.6135	6.88627	12.9317	29.624	22.889	26.9244	7.57174	21.7795	13.0362	22.439	9.90361	14.784
HAGH	2.3094	1.73765	2.09772	3.30429	3.68214	2.43653	3.62457	2.22818	2.95826	2.40445	1.3502	2.68832	2.75849	17.0482	1.34857	2.53736	1.87992	3.24411	4.59982	3.45239	3.56217	2.59819	2.17807	1.83077	2.03858	1.84384	2.78002	2.10233	2.48986	2.35914	2.50703	2.6679	1.64078	1.70658	2.58486	2.78009	1.89049	2.48437	1.66632	2.5128
HAVCR2	6.89719	5.83	7.67019	5.8981	9.15819	10.4892	12.3514	6.4417	11.9746	6.07435	4.11773	5.11963	6.92474	11.0316	6.19746	9.53834	7.32752	8.54405	6.0369	5.90743	9.27781	7.85911	19.1041	8.83148	16.4005	14.398	7.16713	9.90927	8.90503	7.13723	8.19528	23.1645	19.6934	16.4412	11.396	15.9485	16.6234	18.7033	8.27805	12.6014
HGF	35.6618	41.5856	44.338	58.163	41.9474	50.3578	56.841	48.9643	56.0221	41.782	37.434	38.8553	40.0197	53.6203	44.7813	44.7566	37.6952	49.7925	37.3374	43.2079	68.2818	51.2732	64.0584	53.5048	65.3258	58.696	47.1124	43.9907	56.0457	54.5175	54.3995	60.441	59.9582	48.7189	64.5892	56.8168	51.2985	62.2693	47.8365	59.125
HTRA2	1.1091	1.06177	0.901873	0.493197	0.624542	1.33927	1.53542	0.706491	0.613105	0.781403	0.562065	0.294675	0.864156	1.44776	0.539769	0.742044	0.550267	1.19625	0.986863	1.0924	0.874543	1.97422	1.14618	1.63196	0.971329	1.7651	2.77016	0.802637	1.51805	1.73852	0.874973	4.20348	1.79378	1.86779	0.685402	1.0519	0.801168	1.53284	0.57205	1.37499
ICAM-2	26.4747	23.6515	27.1177	30.7217	26.8432	29.1426	24.4709	34.0728	29.2873	18.4667	26.1684	32.1498	26.9419	38.34	28.2235	37.885	18.0058	30.9954	28.4329	24.6365	29.7484	22.9528	29.2203	23.3233	28.038	29.7601	23.801	30.8589	25.7137	26.6939	25.8954	36.0415	28.0394	31.1958	21.2255	35.5749	31.6217	32.583	19.0369	28.0212
ICOSLG	30.6204	24.8842	31.71	25.41	32.8792	32.8057	40.5652	32.5326	32.5695	31.9284	28.3534	32.6994	30.2332	35.0815	33.7053	32.346	32.3673	34.049	32.483	27.6117	18.5263	26.9326	29.1402	26.1399	28.7481	29.7385	27.5205	35.064	23.6173	21.399	21.0743	32.4664	25.5155	30.5502	31.9957	38.3696	26.7882	37.7968	29.3612	29.5813
IFN-gamma-R1	18.8771	17.1317	21.9268	19.5774	22.6282	21.2346	24.4879	22.8012	25.0812	19.177	17.0663	19.9904	20.3634	27.2996	20.6249	22.9096	18.8189	24.463	20.8612	18.6902	19.5228	22.1884	28.967	19.4795	22.0043	26.0145	21.0229	24.5117	20.1737	15.5817	17.9502	29.9372	28.8565	23.8908	22.9141	32.1824	28.0668	28.5039	23.4437	27.5328
IGF1R	5.17772	4.51818	8.61293	7.47908	4.88817	5.17772	7.76598	5.9515	10.614	7.46361	4.25787	8.01971	6.35554	10.1809	6.19199	7.48996	8.80416	9.31763	7.36688	3.65356	5.76682	8.76361	10.462	7.36373	11.4259	10.0736	20.1069	9.38656	8.77019	7.11529	6.47219	15.5738	11.2625	11.3183	10.8754	13.3137	10.839	15.2858	6.47285	12.0851
IGF2R	42.1892	33.4343	50.1064	51.2166	44.5407	45.354	46.7953	49.8052	50.9302	44.3822	37.3447	54.3501	47.3231	54.0157	44.0876	51.3325	44.6184	52.6947	42.8319	37.8084	40.007	46.3972	49.6897	37.5501	41.9078	46.4119	41.5857	49.7438	40.6362	57.0091	49.5599	60.424	50.8229	53.4672	41.4533	58.5631	48.2383	60.5144	45.6392	54.7983
IGFBP-1	28.4421	20.2691	43.3483	31.6233	31.6397	27.3993	44.5973	22.9659	25.6475	46.0408	28.9318	44.0597	37.9152	48.4754	34.7879	40.0931	43.824	51.8092	34.2265	44.1841	38.2395	43.9745	66.2383	26.3572	47.1096	45.6123	54.1827	39.1753	41.058	41.7281	57.5586	48.7709	58.9826	58.345	41.2855	56.9646	57.2907	72.6848	27.644	32.865
IGFBP-2	52.1446	37.4622	66.1232	46.2965	40.6414	60.3637	82.0269	52.1778	80.6596	49.3614	60.6422	37.5184	41.3837	74.6356	67.6309	88.2414	33.5345	71.9133	64.7016	43.5681	75.4734	99.8612	98.2002	89.3647	91.2023	96.7129	84.8501	80.2438	72.4359	77.4847	74.8223	94.5054	73.6904	107.614	88.2298	98.6214	85.5464	105.319	69.7957	68.859
IGFBP-7	53.4706	44.4572	58.424	53.7091	51.3743	59.4046	64.1707	55.428	66.6264	50.0238	48.5224	50.7401	47.2086	64.4954	50.0345	62.4603	45.0432	62.6678	45.1181	43.7299	54.1015	55.3877	69.8105	52.2862	56.372	60.1971	50.461	60.7728	50.8189	44.6426	46.9884	66.906	57.9142	66.0013	53.7175	70.8919	52.3461	84.3143	42.3821	57.24
IL-17RA	12.3931	9.999	23.1822	10.4219	6.68181	7.99148	12.8673	13.6545	21.2138	12.4767	11.0297	9.32698	11.7901	17.7172	10.9253	15.1649	8.5917	17.0575	8.56475	14.3574	9.79177	15.9984	12.6141	14.3065	16.3936	13.4993	11.8915	12.5403	15.5984	8.86134	9.56226	25.6993	14.9103	17.9924	14.4907	19.1775	14.6338	20.3749	6.03931	12.9545
IL-18BP	27.1681	25.3581	31.3152	34.4598	32.7956	36.0083	38.3099	30.1029	39.7059	25.8238	26.201	28.832	31.0883	52.1551	30.4586	40.2419	25.9617	38.9341	33.1932	27.8774	33.3409	34.0315	49.8237	32.6	38.7962	40.4352	30.828	35.4575	29.194	28.0207	29.8089	42.6101	42.8118	44.0403	36.3068	41.1376	39.3009	48.2157	24.7223	33.2766
IL-1RT1	37.9617	29.2769	42.521	33.8683	34.9249	36.5446	39.4232	41.6797	42.9189	35.7787	33.6145	42.2031	37.0844	45.2057	35.6108	51.2122	31.6479	45.3779	35.8112	30.1489	40.3563	37.6128	48.7702	33.0706	45.0629	41.394	37.5471	44.858	39.0013	46.7751	40.849	46.0197	44.449	55.5395	36.7231	46.9773	41.9958	57.2816	27.5307	50.8961
IL-1RT2	23.9446	19.8702	27.4993	18.3565	25.5019	24.3335	29.8241	23.491	29.6588	26.1923	20.7045	26.3041	24.8666	22.7122	20.0607	26.9502	22.4138	26.2092	17.3069	20.9169	21.2666	23.8606	21.8821	20.2896	19.5049	21.7356	19.2399	25.2176	18.3331	18.8952	19.3729	38.9143	24.7069	24.3799	26.1873	30.7439	22.9227	29.2329	12.7632	29.9887
IL-5R-alpha	4.87147	4.05209	7.48728	4.13817	2.03165	3.76554	7.65967	2.8072	6.32814	4.70725	2.85076	5.74168	6.14628	6.93069	1.24561	9.74638	4.99773	5.27814	8.86979	4.8921	6.34083	6.70794	8.6262	3.06523	12.5405	5.73315	5.0043	7.4033	4.72428	10.1348	10.2574	20.5044	6.49801	6.12686	12.0732	9.83149	5.87796	5.55649	2.3339	13.3251
IL-6RA	144.162	131.196	144.379	152.3	126.433	146.365	150.04	131.252	161.419	127.136	128.245	133.567	142.036	142.276	140.758	141.453	128.546	130.823	145.169	130.598	127.534	139.015	138.197	122.105	143.843	142.978	132.745	141.163	115.384	123.55	124.517	156.613	133.024	136.066	134.951	149.67	143.926	161.308	121.789	164.811
IL12	43.3612	53.3231	43.2275	55.1935	47.7125	44.4524	61.3785	59.4728	62.7367	39.075	32.7913	41.5656	51.688	73.0194	54.7995	53.2493	48.1181	43.0574	57.8083	61.3868	52.1483	63.9155	66.1454	62.4244	65.3748	72.7652	52.835	46.9674	41.9286	47.2779	47.1142	48.2725	59.7432	68.4761	66.5203	57.3597	53.4471	67.4468	61.2051	25.414
IL13RA1	1.72896	1.79281	1.80357	2.8884	2.59993	2.22702	2.22974	1.99168	2.98737	1.70068	0.763037	1.6041	1.72894	2.88123	1.18832	3.07988	1.39866	2.27805	0.961223	1.58508	1.00701	1.5845	1.99821	1.4033	1.60453	2.20704	1.2572	2.41989	1.85692	1.73344	1.36282	2.38554	2.63988	3.45079	1.98779	2.67447	2.07974	3.92131	1.15653	1.2819
IL2-RA	9.05017	8.16091	11.0878	11.7685	11.3085	11.7211	15.1272	9.98465	14.9218	11.1678	9.57426	9.64736	14.1901	22.2189	14.0038	22.3716	9.70372	12.0585	10.0329	12.3336	19.0737	18.5809	27.9824	16.823	27.5857	19.1517	14.1096	14.9661	22.515	18.55	14.14	39.1098	24.8582	32.8203	25.1041	20.6436	22.9875	25.3726	9.51507	16.7531
IL6	4.83331	8.7087	8.95865	18.5496	5.6866	6.09873	6.43246	4.30749	8.3118	3.40462	6.27302	3.33628	4.75694	8.29751	4.03877	2.92345	4.96514	3.6426	4.60673	7.7094	34.759	17.188	31.0779	14.7468	23.7846	21.2879	14.0754	12.0826	34.0815	34.0714	27.8994	27.0514	26.5874	17.0407	20.5736	18.3417	28.5571	15.0039	11.0496	16.8454
INHBC	10.0226	9.02161	16.8317	15.2233	14.9625	14.0531	15.9672	15.7173	21.4545	10.5313	7.8669	12.9134	13.8509	15.7804	9.69924	16.6526	7.75316	10.3392	8.52786	7.96944	8.63378	15.0377	7.76821	12.5975	13.9581	10.9302	11.2168	16.0882	14.2407	7.86623	11.6601	20.7692	14.9655	18.0352	14.8104	21.0503	6.69045	24.0602	11.9679	10.557
ITGA5	10.2209	6.30994	11.38	11.3529	10.6752	16.1189	9.30268	8.36922	11.9877	7.80828	5.11655	8.118	6.71717	8.75154	8.92826	9.70578	5.53393	15.4925	5.00896	7.2723	6.58282	9.39269	9.81412	9.64258	11.3377	9.35614	11.056	8.93819	7.43947	4.75105	11.6959	14.2109	10.7831	13.8131	9.4827	15.1585	6.41508	14.1049	8.69985	10.2782
ITGAV	15.3371	15.0574	21.7466	16.1735	16.1425	16.9145	17.3118	22.5773	21.0007	19.5384	18.1108	14.8953	14.0711	16.5067	17.3181	19.0338	16.3704	23.9997	16.5602	14.9211	17.006	15.2228	11.311	9.42128	11.376	15.6673	15.4622	22.7534	11.1891	10.2722	10.5888	16.5241	13.3755	16.1742	11.9825	22.1485	7.94011	21.2644	17.24	12.991
ITGB1	41.4648	36.6868	49.7234	40.5093	45.0679	46.9823	46.8739	46.752	54.0235	42.4794	37.8723	45.205	37.6397	50.4633	41.1431	51.1166	38.23	54.3421	37.887	37.6737	31.9147	42.1365	41.6932	34.1181	38.1498	36.4376	40.628	46.9912	34.7008	30.263	35.8818	47.0109	40.0471	50.5619	34.5566	54.902	35.432	53.7364	43.2963	38.7174
ITGB2	20.4517	19.6443	22.3599	21.4099	23.2907	23.7671	24.8089	29.2817	29.6484	23.4122	18.4886	22.1431	18.3739	26.3399	21.4727	23.421	15.9378	26.9711	20.199	18.0849	14.3805	17.5193	21.8312	16.7544	22.9869	23.0262	19.4271	22.7179	15.4583	10.5274	14.4109	28.5963	18.8967	27.197	18.6148	28.4681	15.0241	27.3262	10.5576	17.9913
ITGB5	42.0848	38.5901	53.5664	43.2876	46.3388	42.9942	47.6549	50.246	55.0273	48.1964	43.148	40.3968	41.7368	51.8887	45.1354	49.7699	43.3281	56.3597	43.3966	41.6173	40.3257	48.0194	43.3148	36.5903	44.7134	45.2137	45.3403	51.9512	43.2639	42.4383	37.88	50.4516	42.7695	50.3206	42.2703	59.8852	39.7755	59.3447	49.0685	48.1149
JAM-A	15.2753	9.94986	17.0463	14.0069	18.4042	18.1519	20.006	13.3107	21.547	17.4527	10.8067	15.7356	13.7123	20.3252	13.8151	20.835	15.304	19.575	14.6826	14.5253	14.5766	22.1683	25.6705	14.0826	22.6731	22.5397	15.6335	16.4009	18.6691	14.871	15.5435	25.5729	20.2113	21.4982	19.5571	20.5705	17.5325	24.8939	12.4841	23.3884
JAM-B	55.0027	50.5828	59.2489	51.5614	51.6091	54.54	63.2862	59.9891	64.5734	56.5839	54.5766	51.2779	55.1462	63.2696	59.0131	58.4029	57.4916	71.6379	53.5771	54.7187	49.1854	60.3614	76.8487	49.8789	65.1527	62.2019	55.645	60.2944	52.0271	47.5245	48.0163	65.6738	75.4501	66.9921	60.4334	69.1495	62.4871	69.3133	64.3583	53.8599
KLK13	15.4247	5.61467	18.4638	15.0451	15.6361	20.775	21.3623	14.9622	14.0181	12.6091	14.8189	18.4064	10.4019	18.9423	15.0605	16.0288	15.0757	20.2874	7.84134	12.2606	16.6375	49.3251	21.5925	24.2682	14.7747	22.5147	18.2268	41.4409	15.8515	24.8318	27.2365	15.5506	27.2958	32.7107	35.2537	28.3888	16.9051	23.8479	14.3279	18.5887
KLK6	5.84179	3.60578	7.85081	4.55558	5.1708	6.32759	8.15742	7.15841	6.97599	4.44189	4.06091	7.4817	6.02045	3.91157	4.50293	8.04516	4.09722	11.8847	4.72906	4.42252	23.6838	69.3546	19.4271	40.0384	24.5482	20.5046	24.2645	11.5194	30.3348	9.82879	4.47665	17.6193	18.1007	29.5921	22.083	12.1595	14.5648	41.5449	11.0841	13.3112
KYNU	32.1582	31.364	47.4527	45.3313	38.1442	46.9455	69.5601	44.2335	53.0406	42.5567	40.4289	29.2877	37.2732	46.5685	24.1067	38.4498	42.2759	43.144	40.5364	48.1032	37.2484	54.8128	37.6646	44.5299	38.7699	46.6081	44.0673	39.817	31.6429	40.5434	37.551	76.0387	57.1857	52.8404	37.2279	51.0828	26.8797	61.4843	37.2168	60.0014
LAIR-2	8.09761	0.0194547	0.0318266	15.3526	15.2752	10.8752	11.5658	15.3193	13.1111	13.731	5.50836	10.6287	11.941	16.7993	15.7539	12.4098	6.96638	9.60901	8.39684	13.0364	11.9558	9.88876	17.8816	10.1658	16.7046	36.3327	0.0237931	8.80861	7.25791	9.19563	11.3429	16.915	21.2695	22.261	19.7531	10.9359	5.55979	23.2101	14.7511	0.14076
LAIR1	13.3343	13.5769	19.1062	19.0133	17.8016	22.3108	22.9386	17.5136	22.5188	16.4653	11.6959	11.3032	13.8368	22.4868	15.3457	19.1222	15.7101	21.2536	18.2596	12.4044	17.6881	26.5341	44.0068	15.389	28.4678	26.4343	17.6941	25.9957	19.2539	20.9819	14.9993	38.6847	38.1148	28.2669	18.7801	29.9662	26.8952	35.9635	17.1097	30.7061
LAMA4	10.6496	7.64882	8.62615	9.68504	8.10103	12.1662	9.92307	7.49194	12.4287	10.9538	5.20561	8.92838	6.1055	8.2616	8.52266	10.0812	7.51834	15.8994	6.82537	8.48604	9.8402	12.6073	9.38142	9.38779	8.49734	9.0895	10.1145	11.3728	9.04566	8.02493	9.52407	8.74864	9.42318	9.35106	7.87633	12.8918	8.11127	12.2014	9.01651	10.1048
LAT	5.7287	5.24763	11.5744	7.10105	7.12901	7.93583	13.0987	6.18915	8.60953	6.67551	4.23232	6.53278	8.55042	16.5257	12.3212	16.626	10.6517	7.68066	26.1737	15.9933	8.52319	10.9292	8.11954	5.77816	10.9487	10.8207	11.9195	5.08791	9.99894	11.6165	11.2548	10.341	11.0913	8.84997	8.7914	7.09567	8.09789	14.2809	8.81259	17.5939
LAYN	15.578	11.2188	18.437	15.1698	13.5105	14.9519	22.1656	16.4057	20.5954	15.8339	15.5086	13.6218	14.274	19.191	15.1586	19.4254	16.9534	22.4073	14.048	14.9233	17.9714	24.2811	43.2334	17.1476	28.8756	25.2607	18.8941	22.2475	16.2761	14.3467	15.1057	31.2669	35.7677	26.0892	26.8914	30.7991	28.6752	32.1751	21.7179	24.1605
LDL receptor	14.9225	10.7712	25.8703	17.94	30.5889	20.3019	23.0658	17.8943	25.6206	19.2493	11.7828	23.5468	24.355	15.2294	18.9224	21.4019	16.7934	13.8044	18.2049	16.0078	9.48246	16.0225	22.8214	22.5931	13.9919	23.2941	18.7626	19.5942	18.8214	9.38877	16.4938	28.8408	21.2198	19.6375	15.1431	18.2329	24.3916	26.3053	8.75302	22.4395
LGMN	16.0507	15.5622	26.4478	22.2056	19.2472	23.7859	27.159	22.1653	24.5662	20.8939	14.0333	18.1487	16.1729	29.7661	17.4551	23.489	18.5746	22.8587	18.5167	15.7761	19.9064	18.3988	20.1026	12.7435	23.8018	19.9482	22.077	20.258	21.2388	22.8082	24.7762	25.1994	22.2028	24.4246	19.9449	27.7239	17.7925	27.6813	18.4924	19.8029
LTBR	10.4615	8.93884	13.1943	11.7197	11.147	12.1719	15.2747	10.8771	17.5843	13.3493	9.64612	13.4003	10.4505	19.8297	11.5593	14.514	11.055	14.3577	9.91022	8.08225	12.8791	17.2037	27.6393	11.8176	19.5068	18.7376	11.752	14.6912	16.9243	20.1865	12.4651	23.9668	23.2156	22.3545	15.3228	19.539	18.6816	24.0865	8.66166	14.4193
LXN	0.00693556	0.00247904	0.121913	0.0339849	0.0134583	0.0279893	0.0911798	0.0604717	0.0361951	0.215556	0.156705	0.0072233	0.0770174	0.470678	0.0183305	0.0774119	0.125621	0.129701	0.0809061	0.0578018	0.0729918	0.0221801	0.00676177	0.0283855	0.0351525	0.0740874	0.0895565	0.0129345	0.0132756	0.139547	0.0303038	0.0124925	0.0557007	0.223237	0.0616678	0.00216318	0.000254084	0.208858	0.397568	0.0327755
LY9	15.9421	20.9314	25.5876	25.7546	23.8826	25.8164	29.5521	28.5457	29.8111	23.4004	21.0479	21.9098	19.3064	29.8875	19.992	26.4832	21.5297	27.8778	26.3317	17.738	20.6497	21.7903	18.8468	14.5887	27.1314	21.2974	24.5845	24.0829	19.2588	15.7302	18.5026	32.0433	22.0543	25.9748	23.5686	31.9589	23.1223	31.6536	25.2111	23.759
LYN	5.21958	3.34392	7.55139	5.61268	6.71489	5.61747	9.04277	4.41496	8.12792	5.52932	4.33248	4.25184	4.2511	8.73321	3.33384	6.03577	5.97832	9.34886	6.33907	8.24253	4.30683	7.78114	4.95534	3.34133	6.71452	6.10184	9.18078	6.18487	6.14004	6.91301	6.15675	9.46965	7.32352	8.08435	6.66641	6.23701	4.24698	7.95578	4.5628	9.74233
LYPD3	10.2947	8.38774	17.3841	10.7239	14.1154	15.9318	21.6498	18.7581	12.1791	16.0519	15.3833	18.3947	11.7035	21.5815	11.0784	21.424	15.3939	15.3073	9.61335	15.2165	13.201	10.8254	16.4088	13.73	14.2149	8.87474	9.25589	38.34	8.30604	9.84579	6.39534	15.2402	2.59146	16.3487	34.1456	24.224	12.9637	16.7	19.4214	11.2287
MAD homolog 5	3.03401	1.88887	3.97073	3.15492	2.73681	3.24533	3.55903	2.75195	4.20644	2.21745	2.32035	2.1442	1.72407	1.57452	1.87789	2.18635	2.57368	3.91897	1.33828	1.7322	3.93721	4.97683	11.5865	4.78634	2.36028	3.21187	4.90153	4.84995	7.31708	4.01437	1.95357	2.81766	1.97026	3.5394	2.93718	6.4838	1.03612	5.58684	3.03066	2.59842
MANF	17.0483	17.9371	30.7589	23.5497	24.3889	25.2066	33.939	21.7953	27.3436	27.485	13.8931	18.016	21.9591	33.4967	21.2738	26.6253	28.5592	31.4363	41.298	29.7365	26.9133	27.8167	19.3992	11.7364	20.6923	26.8762	21.1499	18.2752	24.2797	40.3473	23.4464	31.664	12.8419	28.6112	30.97	21.6765	12.2754	31.4395	24.9131	38.1652
MAPT	1.03384	0.666721	0.798432	1.456	1.1609	0.929277	1.03053	1.00661	1.30309	0.831379	0.441281	0.828701	0.655954	0.29174	0.754918	1.09261	0.808165	0.567596	0.971151	2.48374	1.0403	2.05077	0.870489	0.857532	0.883168	1.1371	1.22563	1.01677	0.987281	1.08795	1.4102	0.723605	1.09136	0.967626	0.570312	1.09577	1.57297	0.766255	0.714684	1.31988
MATN2	28.0095	20.1826	29.8136	29.4808	33.1898	40.3539	39.1284	32.6193	33.9173	35.0907	19.5805	26.3803	27.2588	35.1376	27.9127	32.3212	20.6713	31.4851	21.3743	19.9788	30.3518	24.1692	38.2389	38.3639	29.9613	34.3545	27.5351	32.093	26.3338	38.2177	36.2338	44.0219	33.8914	34.4718	29.9931	43.6805	25.6488	45.7905	28.9708	37.3187
MATN3	77.1685	78.5262	71.2755	81.7878	67.5536	75.4235	92.9632	88.6343	78.6817	87.6542	80.0542	93.2602	78.4225	99.3118	73.2957	87.4362	77.8192	84.592	78.5999	75.3542	78.6099	87.4926	80.7628	78.448	80.1405	87.6534	81.8211	86.6396	72.3939	85.2522	73.5166	133.538	79.8954	91.2686	95.6893	106.154	73.58	98.8485	81.3002	122.193
MB	55.0574	39.5415	54.972	53.5553	52.6379	44.8096	60.5133	55.1403	53.1994	50.2836	44.3625	49.0022	48.8321	57.4917	46.3901	50.7547	46.6699	60.3311	50.7633	67.6567	57.4955	52.3117	56.453	35.2398	48.2187	61.6649	57.1046	79.2127	49.0812	44.4974	44.1696	105.252	90.3199	64.704	54.4133	77.9338	78.4355	65.9974	35.3034	63.3194
MCP-1	17.863	16.2248	26.312	20.1054	24.2249	22.5553	20.171	24.5088	27.6934	23.2684	26.521	22.6354	17.7367	31.8146	25.6508	23.7907	21.3461	24.684	17.5782	15.5581	18.963	21.6116	22.9145	22.7533	25.1945	22.1266	21.7408	28.6527	19.4696	19.7124	20.9862	31.992	20.5529	24.9435	25.5414	27.1893	18.3363	37.2062	14.4904	23.5735
MDGA1	18.8936	16.9597	15.5511	18.6813	27.9301	21.9025	34.0805	19.6413	16.3844	13.6683	21.0799	16.2924	27.743	29.5227	13.0338	23.9381	22.6842	30.2298	17.7527	26.6306	16.1926	17.3456	13.318	12.2194	18.8346	16.4001	19.5438	17.5582	11.8572	18.5646	16.0141	21.5424	15.6314	21.214	18.3038	29.1556	11.6148	19.7136	17.5828	12.9784
MEPE	31.2849	30.7256	33.9325	23.9036	30.0328	27.3452	35.1826	29.6184	29.8743	32.1795	22.8549	39.6988	33.883	39.9452	31.4148	30.89	35.2653	35.0659	27.3795	20.7601	10.5648	25.1052	37.3887	19.504	25.8813	32.5186	25.696	37.9784	29.0433	30.0794	24.0467	37.9181	32.2679	35.3221	26.4845	35.9892	28.7574	34.2395	14.6205	32.7762
MESDC2	1.36495	0.891193	2.30314	0.944376	2.43472	2.06718	2.3933	0.90307	2.18138	1.0216	0.34491	0.819876	1.00288	5.16194	0.355776	1.804	1.84596	3.24166	1.33955	2.10395	1.00924	1.91084	1.46248	0.771253	2.06891	1.86861	2.05226	1.21681	1.00338	3.2782	0.417148	3.69439	0.214304	2.85688	1.78856	2.43775	0.285893	3.05704	0.822867	3.1112
MFGE8	17.5672	9.08233	18.8241	20.4675	28.4005	17.9646	22.8443	14.912	18.8619	19.9301	13.5881	21.7473	22.2275	19.139	14.866	23.2982	19.0476	19.9428	11.4248	10.6095	9.51229	18.8788	20.3399	17.3972	10.8225	24.7214	14.4569	22.3216	54.728	12.744	14.0612	26.7682	16.8143	31.0363	26.4688	24.9972	14.2493	26.2709	11.9096	33.4724
MIA	95.7881	95.3591	101.436	91.2514	96.9855	103.514	93.8942	98.8004	101.374	112.21	84.9689	110.111	111.387	110.875	92.9624	99.986	108.185	111.237	90.9206	80.6436	61.9109	97.2987	92.7775	71.5821	86.7376	90.1396	95.6013	129.626	17.4527	93.9556	21.6451	96.9742	17.6279	93.0245	132.926	123.908	10.1099	106.496	94.5342	82.0274
MIC-A/B	10.9064	16.6076	16.1705	21.8519	20.2252	17.1629	15.328	13.4511	14.6201	18.5487	8.94566	22.8095	12.9552	24.8942	22.3349	23.3354	8.59457	17.76	13.7577	16.1791	25.1396	21.2148	21.504	24.6966	0.508127	26.7666	17.2784	33.0551	17.5383	17.9567	17.8324	27.1766	24.608	19.0427	14.2629	29.3884	20.8427	32.835	15.4885	19.5576
MIF	12.8065	12.3271	25.7553	20.1262	42.0474	21.8821	29.5482	20.2757	34.1996	20.4457	11.2586	15.8888	17.1319	93.2617	20.3282	20.5802	21.0499	41.4614	34.4386	25.5165	27.2605	31.5096	28.0349	16.7691	22.4887	21.4705	35.7769	22.8376	26.3415	29.1675	23.049	38.6175	30.5472	25.4936	25.3253	24.2372	25.604	41.683	17.0415	32.0079
MK	19.37	12.3656	27.7164	19.468	24.0436	30.1066	34.5591	28.9184	25.8231	31.973	15.0632	24.6053	22.0023	32.0465	34.7455	29.5516	13.813	34.7495	25.0119	15.1994	64.3846	58.8383	67.1092	62.1551	62.3457	52.9812	51.8515	36.4368	14.7668	57.1976	18.2815	61.6578	17.3428	59.2303	72.7299	45.4085	24.1792	62.3909	46.155	72.5672
MMP-2	10.7267	8.33136	14.7723	7.82606	10.2016	11.9287	15.971	11.207	15.854	9.79796	8.11845	12.9457	6.19686	14.7739	9.30653	17.7618	8.6692	14.0999	7.62445	8.18315	7.49599	10.3994	20.1236	8.8971	10.0507	12.8053	9.75101	15.2994	7.05349	8.24861	8.54469	16.7401	15.1757	20.9373	9.45021	19.7388	15.0514	19.5386	5.08918	10.5752
MMP-3	51.1497	30.1365	44.7707	46.7038	44.6256	40.8399	54.5418	48.2	58.6542	39.688	39.1419	39.8895	42.8815	54.0963	45.6379	49.8813	42.0989	48.1597	44.1964	30.2498	41.5423	52.8389	64.0949	29.8041	45.9336	55.8593	41.3971	58.339	42.4748	49.8375	33.0166	79.7956	56.238	55.3256	52.2934	71.9733	64.4724	58.7924	27.2981	76.1549
MMP-9	12.9199	28.4186	21.7874	46.9428	32.7082	38.6139	49.7287	23.0422	45.2743	17.2163	15.511	13.1322	17.6623	25.0495	25.7008	30.0034	26.3873	20.7582	20.2522	35.6976	45.699	29.3887	35.5763	31.5014	65.6649	45.3248	29.723	17.2105	47.246	36.3748	46.3162	49.8618	49.8247	36.5325	56.134	21.5482	40.0841	28.6057	18.0044	57.1144
MPO	10.4824	9.57872	12.7708	20.6622	10.8384	19.5641	21.3585	11.8418	14.1128	8.48044	7.24848	7.8618	12.0314	16.1513	8.4136	12.2257	8.83409	10.1186	10.8736	14.8143	13.6258	9.79884	13.408	9.36874	22.7854	16.4092	11.0225	10.703	14.7271	12.1908	10.1704	19.3934	18.7052	13.0614	18.8099	15.0909	12.7893	12.2899	8.83498	17.5327
MSLN	8.19167	4.33601	7.98938	9.71332	9.16152	7.40248	27.6064	5.41823	10.3601	4.64515	5.10498	7.43211	6.15109	9.41545	5.02576	27.4387	18.9257	8.21298	7.4046	14.697	27.8937	38.0794	28.5357	14.526	22.1672	31.2721	13.887	15.6692	22.3773	4.96973	18.6164	17.2243	14.5476	25.9118	65.0508	27.8695	19.5451	38.8902	29.2552	21.2369
MSMB	2.45969	0.507101	3.30967	2.1072	2.74499	1.38903	6.21964	1.85935	2.84206	0.0893651	6.53738	2.49785	0.538492	6.00255	3.0275	7.49862	8.71484	6.61498	0.429982	3.18094	0.09937	5.64129	0.908991	0.0146047	2.46946	1.53591	4.1585	10.4544	3.29862	0.188564	0.897889	1.08279	5.92664	2.91259	0.428868	10.0123	1.94742	8.30489	1.12451	2.05386
MSR1	20.1027	23.3457	27.2455	26.8946	20.978	28.0652	39.4909	30.7752	36.7634	31.1441	21.7062	19.4188	24.4129	24.1644	21.6745	22.1639	19.8663	30.8142	21.4793	25.1313	29.1412	31.3753	36.811	32.4528	33.7554	32.6812	26.5102	24.0594	22.735	21.749	23.1127	42.6288	28.2275	29.955	24.1912	46.0999	22.4871	39.9974	31.5892	35.7734
MUC-16	33.4591	10.1365	33.3745	14.1702	83.2147	19.573	17.867	14.5798	15.8774	26.6457	4.67835	19.0462	69.6754	28.3306	8.74959	21.6801	12.4232	14.1804	23.4714	11.746	88.3032	108.569	70.9857	106.195	65.657	102.922	95.5846	103.12	68.0717	102.084	104.69	115.437	99.7214	105.652	95.5588	90.5392	79.682	102.142	68.2719	69.4906
MYOC	24.1718	17.4459	24.7851	12.4394	15.282	22.3241	21.1441	20.236	23.5925	14.4333	16.3891	23.3137	9.79052	21.3536	17.2264	22.7887	17.0847	19.3857	12.3124	8.03842	12.7663	14.5963	25.3036	14.2459	14.041	17.0865	13.6701	22.8417	10.1205	11.0055	12.1758	17.4524	17.075	20.8982	13.551	44.4718	15.3754	20.7798	15.9583	13.3291
MetAP 2	4.74024	3.90098	4.35899	4.52706	5.23261	4.45075	9.05673	3.71106	5.46928	4.63683	2.94939	3.06072	3.1491	17.9345	3.92785	3.84066	3.48106	5.12425	5.38254	6.74181	5.18141	7.241	4.01818	4.69372	4.75659	5.18036	4.53907	3.5738	4.59331	4.92396	4.94133	7.59537	6.82777	3.76958	4.94097	4.2603	4.87169	5.97226	3.95918	6.44033
N-CDase	10.7901	7.56239	12.5077	14.0214	20.7759	7.21771	14.0661	17.8012	16.7843	18.9026	8.11868	32.6613	24.5343	9.62433	8.90521	12.1355	26.8319	14.1012	15.4144	5.66845	4.94195	1.43849	5.35057	4.38124	1.16893	6.33066	6.23556	15.5618	5.75664	8.46979	4.0674	5.75352	3.31732	9.97271	3.15439	9.98522	5.20456	9.0081	6.04078	13.5019
N2DL-2	6.26266	6.57107	7.09354	6.65	5.64039	7.02923	10.001	9.04085	9.47131	7.27586	6.1328	5.21561	6.00936	8.28824	6.69314	9.04885	5.74901	8.24184	8.20857	7.32433	11.4224	12.493	19.3477	10.3602	11.4573	12.7506	8.73498	11.4088	9.95573	9.73658	8.7471	17.0014	21.7281	11.8669	10.7693	10.7524	12.6653	15.6695	9.76438	9.18933
NAAA	4.17021	5.20871	9.2125	5.07952	4.99478	6.71535	53.9916	9.98402	8.57969	10.6101	1.88975	15.7172	7.46563	10.8509	6.05303	15.5235	16.9795	8.75142	5.418	3.97428	3.33976	6.11271	3.70155	1.96995	5.27056	3.13984	5.33425	6.94417	2.71139	11.5318	3.83247	5.43972	4.1638	5.80121	5.85432	6.18985	5.43146	11.9763	8.88797	14.7202
NBL1	26.7481	25.1781	30.8447	25.3689	27.3575	26.9346	31.6467	30.2106	32.636	31.1572	25.9946	27.9725	29.4049	32.2083	27.2322	30.533	30.9628	31.8748	28.5008	27.7755	27.9706	32.4319	37.0204	26.0107	36.1925	33.9508	28.4781	34.3723	29.8232	31.1346	27.2161	38.3311	36.8218	33.8774	34.0549	34.6429	35.5049	37.7023	28.8581	33.0372
NCAN	46.1595	40.85	49.4703	43.128	36.8211	37.0605	45.0883	46.0977	50.8023	51.4829	42.0538	55.8027	44.9585	52.7165	40.0975	51.3086	56.0719	49.3185	47.2157	44.2858	29.6067	45.8871	51.4067	34.8937	39.8181	46.0474	46.3557	52.6452	35.3573	41.5589	44.0017	50.542	43.0092	51.8266	42.7536	58.6986	40.5704	43.4824	39.8089	55.9004
NEP	1.76619	2.22189	2.52864	2.99813	2.43688	2.8126	3.3012	6.18144	4.85841	14.6894	3.63066	2.78032	3.73974	2.60238	2.68881	2.18434	13.317	3.64967	2.01331	4.26621	3.80277	6.24285	2.75162	9.30189	2.49713	2.82304	4.75096	3.03864	2.02041	2.37823	25.3469	13.6388	5.29985	5.72066	6.74851	4.47399	5.04061	2.4579	9.94305	19.8518
NID2	10.6148	5.69586	11.4699	8.90187	12.2685	9.31257	10.4841	6.31256	11.9238	10.374	5.12407	15.4289	7.00687	15.1684	8.38247	11.6913	9.29408	13.9088	13.8374	7.90566	11.6301	10.4097	10.7007	11.9569	11.5771	11.6232	10.2974	9.6637	13.6958	9.51716	13.0832	14.1584	11.4474	10.9317	15.0619	15.4816	11.2617	11.3591	10.7482	14.651
NMNAT1	7.36162	20.6942	22.4097	21.8827	20.791	22.5062	42.7914	14.4272	10.3141	19.3887	18.0934	7.87627	12.6427	36.0516	8.95063	24.4521	19.4463	17.5127	25.8382	33.4353	21.4762	14.7827	25.8144	19.3338	31.1748	33.3205	19.5917	13.9897	29.0884	23.4524	28.54	32.2317	39.6105	18.7757	44.4988	14.3474	24.3086	14.9356	20.7864	43.4194
NOV	9.96135	8.91769	10.8759	6.2485	12.5715	12.341	11.2171	8.99346	12.619	12.0594	6.30803	6.19447	8.09852	8.61798	9.17617	13.4737	7.53733	21.8444	5.91044	6.09868	8.81057	13.6709	29.0479	6.88013	13.6545	12.7455	7.50864	9.92294	7.37378	5.90393	6.65114	16.611	23.9744	17.7308	14.7108	19.5915	12.911	33.4569	13.0697	11.0538
NRP2	10.0886	10.1813	15.438	12.6777	9.62892	11.5285	20.7867	15.7956	15.8988	16.2669	12.0743	15.3799	10.4756	13.9696	11.2849	14.463	12.0102	19.6709	11.381	13.1051	13.8649	16.5572	11.5452	27.5237	16.0103	17.3378	17.3681	16.6828	16.3948	22.4797	18.1105	22.4792	18.4026	17.7125	26.1347	20.7516	15.6324	20.0553	12.9092	20.1594
NT-proBNP	4.22093	7.16922	11.026	8.05368	6.74867	7.63964	11.2822	10.5474	19.2891	5.59971	9.71999	5.09635	5.15009	9.39202	8.73238	7.72929	8.34649	4.6501	4.14615	1.41394	9.46818	17.7594	25.2783	2.39897	19.5618	9.38032	11.2449	19.6816	6.18999	4.04843	2.26551	36.3499	34.6817	40.9481	36.7047	26.1294	16.8656	31.0618	6.82317	23.5057
NTRK2	22.5157	21.1313	26.2766	21.3099	18.6286	21.8635	26.3068	30.7156	29.4203	25.4337	26.3501	25.4297	20.6408	24.2416	20.8361	26.1025	22.1827	27.8867	23.1287	23.8065	14.4693	19.0072	20.7619	17.24	19.751	18.756	18.3722	25.1607	15.9188	15.2199	16.4573	23.725	19.7439	24.8767	18.7473	32.0774	16.9646	25.8287	23.567	20.9678
NTRK3	39.3142	37.9873	47.4203	40.0454	34.7095	40.0518	50.3663	52.7215	50.0549	45.7284	46.9718	44.8447	40.3619	48.3207	38.2127	48.6746	40.1861	51.7663	43.3163	43.8194	29.2824	40.8022	36.0029	24.8029	33.9523	37.4682	39.819	49.5253	37.0273	37.082	36.6203	47.371	41.5839	52.539	36.5448	54.2986	36.6414	47.1226	44.5984	42.5828
NUDT5	4.8948	4.17601	8.07139	7.0961	10.7977	7.74236	9.56795	6.41219	9.58875	5.8372	3.44444	4.4011	5.55908	32.6891	5.95267	6.26626	5.1015	10.3721	8.0277	6.57117	7.86539	12.3789	9.47507	5.37187	7.55838	9.90846	7.25435	7.51155	7.47033	9.28427	6.15263	19.7842	12.3059	8.71177	7.54194	9.49651	7.13648	13.2636	5.934	13.347
Notch 3	24.1712	21.7265	31.4947	24.8676	23.2055	23.8029	30.7092	28.2086	33.4778	24.0013	22.0775	28.2621	20.1647	33.1112	26.0182	37.3583	19.7207	33.0461	20.1679	18.4456	20.0153	27.3759	36.4973	21.7555	24.1791	27.4071	21.6151	31.7212	20.1162	15.2466	21.3024	28.9464	28.4724	32.5504	25.0865	44.3259	28.07	36.7675	16.437	20.3497
Nr-CAM	63.1373	66.2039	64.4101	61.1225	61.8707	70.4149	72.6633	76.8764	69.2747	65.9359	59.868	72.0489	64.8648	73.4795	65.303	74.4645	65.0683	73.6391	67.3839	66.9294	66.8543	64.631	70.9294	65.0378	73.1646	65.1402	65.9394	75.9233	61.9866	64.563	63.7741	79.0319	65.8959	71.4835	73.0206	71.0086	68.1614	77.408	68.6909	67.2676
OMD	15.112	17.95	23.217	15.9017	18.6463	18.6321	16.806	17.8888	18.3278	15.4264	9.81826	28.754	8.11076	20.7772	26.2466	18.8078	9.36201	34.7994	14.6266	10.9865	7.69275	12.1808	27.1132	14.2773	15.1647	16.7564	13.1219	22.357	12.6798	10.9033	8.51612	28.8874	18.6455	20.1658	17.76	45.2922	16.0139	29.6997	19.4903	18.6742
OPG	9.62749	9.37658	11.719	12.8719	7.8738	14.6183	17.3057	9.94299	13.518	10.0272	8.10051	15.6727	8.3783	15.3907	11.2737	13.3031	11.751	12.9957	9.15988	8.35811	11.5395	10.5782	18.6655	13.288	15.103	16.368	10.9659	12.856	10.3535	12.9495	14.8276	21.8797	18.4391	15.8167	10.2447	21.8081	11.9315	27.4892	7.40743	12.2219
OPN	47.431	46.0871	65.6891	56.1331	41.4473	55.0057	68.4175	54.2001	49.2864	51.9034	44.6573	55.3185	45.7474	59.0958	61.2774	64.1095	47.4991	76.3801	44.7851	47.0698	70.941	88.2221	90.9975	86.7228	102.213	86.9193	71.9708	69.0401	71.8761	69.0564	66.6204	114.691	84.6376	84.1472	91.2424	94.5167	75.3157	97.7411	48.5424	77.0601
P4HB	0.367624	0.0368909	1.14612	0.957462	1.99304	0.632359	0.937218	0.870321	1.79753	0.369129	0.00089401	0.498154	0.289541	2.29162	0.426318	1.88167	0.482844	1.15877	0.344722	0.300326	0.186736	0.794647	1.70196	1.03907	1.03634	0.91901	0.48733	0.971466	0.608993	2.44413	1.15636	2.18348	1.01657	2.00285	0.477688	1.22884	1.17155	2.05808	0.581894	1.86935
PAI	27.2426	16.3121	41.4941	21.5449	28.4217	27.5475	33.1048	25.7052	50.243	25.9265	22.0264	31.1722	15.3002	31.7436	37.3963	29.8705	22.7433	28.9171	42.1061	25.7511	26.9449	28.4496	27.3503	24.1092	26.6161	27.9703	26.7058	29.9415	30.8056	28.586	26.0667	48.3498	24.8488	34.3471	31.4862	27.2683	28.4017	32.3644	18.329	29.9861
PAMR1	17.4625	14.2358	16.0957	21.1895	17.0362	20.7609	22.9021	16.559	24.4706	18.5751	12.0107	17.6898	15.4607	27.1943	13.2437	21.4807	11.6496	18.0729	11.2317	15.7728	11.4838	17.3917	17.6819	18.8795	21.2588	23.163	17.451	19.5444	15.5943	16.2046	18.2433	21.821	19.2104	23.6251	16.7577	26.1625	16.0126	32.3246	19.2377	12.4836
PARK7	1.79659	2.73016	5.11542	4.74225	10.151	4.72289	6.17841	4.6558	7.07289	3.07852	0.68302	3.10739	2.65772	43.4224	4.25865	4.19029	2.68737	14.4522	7.26011	4.42539	4.652	4.42837	5.66407	1.43152	2.97366	3.60715	3.85525	3.40934	3.20252	5.66231	2.63673	8.27575	6.22428	4.55596	3.27997	4.67831	3.18958	7.31995	2.95307	6.79389
PCSK9	6.2569	8.43426	7.36884	9.05986	6.46334	9.87996	10.3823	6.56492	9.14718	7.56003	2.58071	8.20645	4.68346	7.53069	5.46601	9.87543	5.213	5.60581	4.22849	5.14233	6.14777	6.57876	7.74002	5.0176	5.93643	7.29621	3.25738	5.41316	6.97699	6.03572	8.10974	10.376	10.3278	10.3866	7.19157	11.6924	8.27247	9.79997	3.12073	11.2109
PDGF subunit A	5.58041	5.89577	11.4601	9.87474	7.23153	9.54686	11.6705	9.32447	11.9262	9.99521	5.78908	17.5826	4.93982	19.9706	18.0225	14.5432	8.67538	10.0877	21.993	10.2676	13.3028	12.105	8.92265	6.31552	12.8134	12.7708	7.65756	7.25494	9.25395	12.208	8.79283	14.6914	4.79374	14.3477	14.967	12.0897	6.42212	15.6394	5.012	13.9119
PDGF-R-alpha	11.4251	9.86217	15.3713	11.7408	8.64654	10.7469	17.4181	13.0716	15.3701	11.7803	11.8532	13.1919	10.0401	14.5156	12.0206	15.8887	13.6053	16.7172	12.3462	11.9786	14.6851	12.0625	19.6121	15.2742	20.2093	16.8052	11.9219	15.3149	11.6417	11.9769	13.7022	26.3519	19.198	18.1808	15.0761	24.1873	21.5282	21.2092	15.649	22.4253
PDGFRB	19.7761	21.6792	27.6754	22.4287	28.4607	28.9446	24.4526	23.9596	31.6797	23.502	26.3582	27.4267	16.3745	24.6695	25.0136	29.402	21.2251	30.334	22.9157	19.1243	15.5893	19.7728	27.9735	23.1689	21.6333	22.4193	17.148	26.0358	21.0585	18.5946	18.9673	34.1343	29.1401	29.0749	20.387	34.8794	26.3502	38.7915	24.0592	28.1871
PEAR1	21.445	19.3028	27.9282	25.0746	27.1588	28.1635	29.5301	29.044	34.6378	25.0809	21.1071	29.3231	21.6543	36.3522	19.5768	34.5061	21.3126	32.3379	23.9603	22.7386	19.5107	23.4083	26.8483	19.9466	23.1587	22.9217	20.5936	31.9084	19.1658	21.9675	18.9585	31.539	25.2842	32.1002	20.7334	36.6617	25.0035	34.036	25.8079	24.8138
PEBP1	4.28801	4.80158	11.2464	8.29141	16.9262	10.112	13.6984	9.19715	14.6362	6.94243	3.47397	6.0025	7.48876	64.0077	8.40843	8.90861	7.08135	20.186	11.1588	9.61415	9.63016	9.69469	9.68261	5.32349	9.1591	9.15807	9.84271	9.57735	7.84252	8.33581	5.04739	22.77	14.8212	10.3882	8.59158	12.9563	8.37281	17.0214	7.4741	13.3692
PECAM-1	17.5361	14.1495	20.3822	16.464	18.7219	19.2163	16.8859	20.9549	20.4151	15.7438	14.0702	20.8367	12.7855	25.6851	19.0509	22.9123	14.9239	29.0535	17.3604	16.9219	16.5627	15.4212	21.0362	13.5695	17.5621	16.3835	16.2911	19.4891	12.9554	13.4981	13.5111	23.7992	18.179	24.5924	18.0139	24.5698	15.1445	20.7702	12.8034	16.5182
PGLYRP1	64.8606	45.7196	48.215	63.301	55.6267	58.8636	63.5258	48.0838	63.4559	44.5345	42.7355	49.3849	53.8534	54.6504	46.6227	67.8795	47.2887	48.5424	45.2135	50.372	51.8685	49.4163	69.3914	43.8137	77.9445	62.3748	52.7265	56.1143	59.328	46.2309	55.3207	77.6642	69.5464	64.6287	69.8898	59.1176	54.7878	64.2385	41.8876	58.1014
PI3	3.89924	1.78004	4.31326	2.33433	3.28331	3.85239	4.20697	2.69863	3.34542	2.42247	2.37456	3.60985	1.91114	4.33726	3.07866	3.85207	2.07228	4.08258	2.56785	3.17723	2.92468	5.9436	6.59339	1.54873	7.73251	10.323	3.24173	5.02625	2.54546	1.58737	1.8245	8.11145	2.68393	4.66508	5.3039	6.90081	1.874	7.08699	1.8129	10.4303
PILRA	10.7262	9.91204	14.067	18.5996	15.1181	17.5779	20.7345	8.72682	19.5712	12.6368	5.90053	8.60179	8.95093	22.1478	13.1594	16.3373	9.94608	15.7801	12.3597	10.7018	15.2358	19.5955	23.6965	11.7071	19.476	19.3827	9.74027	18.0532	13.0595	12.3687	10.8178	24.9598	22.8337	20.6642	16.4388	26.0253	21.273	25.6159	13.6011	17.5768
PLA2G4A	0.197251	0.293731	0.563611	0.804735	0.495011	1.24758	0.187385	0.287982	1.58068	0.564782	0.961635	0.00691226	0.111056	2.48374	0.283077	0.0630613	0.116786	0.00220524	0.902842	0.24229	0.943909	0.439609	0.0411684	0.0437521	1.48745	0.00118405	0.878044	0.5764	0.108748	1.04391	0.551856	0.281165	0.869444	0.00473895	1.12413	0.257353	0.712471	1.82312	0.586143	1.07854
PLC	62.0048	57.8015	66.7239	56.775	60.9594	61.0367	62.4844	62.8805	74.5466	64.6236	57.3924	61.4342	58.2151	62.4776	59.141	61.907	57.5527	73.7355	51.9332	48.078	58.8564	68.0432	83.337	55.6004	66.873	69.9679	57.8239	67.149	58.1781	55.624	53.4943	79.3462	77.8169	68.1705	63.6328	79.5268	66.6124	82.1012	50.1137	64.1172
PLXNB1	1.76858	1.58277	1.92391	3.00436	1.62206	10.5026	2.87286	1.58564	3.0562	2.14157	1.59532	2.58283	1.24514	1.84585	1.77862	4.48804	1.91537	5.5798	1.76637	2.95218	3.28737	4.10103	4.35736	2.81454	4.6771	3.45016	2.47427	4.86794	3.03923	4.60248	3.75658	6.23456	4.91336	3.89841	10.0665	4.95543	6.445	5.311	3.16587	5.20625
PLXNB3	7.47733	7.5674	12.0886	9.0816	9.02384	11.2846	15.0917	12.9725	11.5507	13.2375	7.8113	11.0189	11.4777	10.701	8.0901	13.3781	8.7571	9.88549	13.4453	12.7518	9.0601	11.9935	10.8944	9.12034	12.6434	13.5556	10.0861	10.398	11.7314	12.0605	11.6588	14.8652	13.9355	14.1135	13.8544	13.1815	10.5167	15.4712	12.6529	14.2532
PODXL	10.472	10.6363	13.4917	10.5122	12.5817	13.0392	14.2143	16.6423	12.0646	11.7775	10.8123	13.9577	11.028	17.035	9.73771	15.006	11.9284	15.6279	11.0743	10.3122	22.6687	29.4528	13.907	24.2947	15.1098	16.8862	11.9131	30.7597	12.7705	17.9455	13.5172	12.4106	11.2572	24.5791	25.7029	23.7604	12.9246	43.9548	16.519	11.3427
PON3	35.9917	26.2334	35.1086	28.5904	28.2448	31.3722	42.2724	41.4221	49.7455	41.3363	40.3665	53.721	30.058	43.6966	32.8442	61.5702	29.4823	52.2024	38.0135	27.3262	9.11804	29.363	24.4197	22.3605	18.6768	22.1486	35.1053	52.8013	24.4322	21.5483	28.6061	23.4627	26.4526	41.1538	28.3557	44.7009	36.6052	44.0868	23.8852	43.8984
PPIB	2.12979	2.04976	3.4981	3.10158	4.56395	3.72984	6.38674	1.90377	3.72204	3.51225	1.01522	4.79238	1.52634	6.94839	4.02287	3.93142	2.71445	5.93955	4.32823	3.41747	2.1748	3.27454	2.55025	1.80548	3.27657	4.1696	4.28622	2.98619	3.74415	4.53737	3.02468	6.92448	3.86531	5.46699	5.63407	4.57049	2.07308	7.81957	4.88087	4.91269
PPY	26.3986	28.7385	73.0085	43.8176	39.9717	40.5721	49.6117	51.9463	89.643	48.9156	51.939	35.9547	40.3479	45.4935	35.8327	66.9353	52.9796	48.5282	45.3524	56.0308	47.5893	50.9975	49.8968	58.0383	63.3528	78.2167	54.3374	48.9672	39.8705	54.506	70.696	55.6595	44.7296	3.14378	54.6755	59.9296	67.7499	95.2816	56.1007	45.0018
PRTG	18.36	21.3749	23.7793	21.2564	19.7737	21.3814	25.0413	24.9328	23.1313	25.567	18.9243	25.6264	19.836	21.3503	19.4177	25.5721	21.2124	25.6875	22.1105	22.0493	21.1367	21.5807	24.23	23.1562	22.6919	21.4331	22.803	24.68	18.1931	26.8271	19.7272	26.0091	23.7922	28.3876	21.7797	30.0522	25.2252	23.2312	23.1291	21.0996
PRTN3	11.6453	13.4314	16.772	31.0774	14.6609	30.2379	29.5813	16.1739	29.6086	11.5752	8.75544	17.1134	18.4099	18.9333	10.3656	19.7534	13.5305	14.5801	12.4999	19.5748	21.0059	13.3624	21.7563	17.2263	33.6443	30.6161	17.2559	16.5164	26.3584	18.7767	22.6816	37.0678	36.6728	21.6476	28.9385	14.5654	19.8166	21.1678	10.3314	33.2331
PSP-D	6.2548	2.56349	2.01254	5.08277	9.09089	6.28655	7.05928	5.62657	13.3284	4.84445	2.1442	7.20203	1.91507	12.5984	3.05589	22.7486	9.05173	8.46275	5.26326	2.55015	1.21132	14.6823	18.0225	2.02792	2.12839	8.53744	3.06502	9.40569	9.12221	3.5109	2.95352	8.22697	12.7743	11.1444	3.4062	17.8983	5.34678	9.67645	4.02452	7.06209
PTPN6	0.1373	0.134902	0.528456	0.0805708	0.428383	0.0966588	0.56151	0.00407299	0.46387	0.128336	0.0428573	0.0218448	0.0355586	0.47013	0.125798	0.281696	0.163208	0.163176	0.400626	0.697208	0.0285644	0.272411	0.0644551	0.376898	0.6591	0.564963	0.309214	0.039952	0.0730999	1.11098	0.0961992	0.402172	0.0293368	0.327104	0.1248	0.0297425	0.000205636	0.0450076	0.0265951	0.553447
PTPRF	15.0518	12.739	18.2095	11.6343	11.9391	17.3949	17.1964	15.212	24.9353	13.1427	10.4666	11.1028	11.1366	18.2791	13.3034	20.5226	12.443	18.8742	11.9705	14.6976	11.6805	27.8168	22.0459	14.9076	19.9972	22.0592	20.0885	31.256	17.948	21.0682	25.6074	29.3666	24.2866	30.5535	25.7579	22.4991	22.9387	30.6419	20.754	24.9313
PVR	37.5422	37.7882	43.1441	51.8075	33.8179	35.3177	44.134	48.1511	48.8366	41.9575	40.9165	48.6898	40.5172	53.0124	40.7662	49.2111	53.4164	43.7096	36.7549	42.9914	47.5115	44.4281	43.565	40.3291	49.8437	46.1118	40.3158	48.5657	44.2842	51.2337	50.9982	56.1723	52.1707	59.5881	38.1797	56.775	50.8945	48.971	38.6595	59.8141
PVRL4	22.891	21.5492	26.6791	20.1195	22.7399	26.5873	28.511	22.7515	27.7141	20.2114	22.4814	23.5575	20.0512	33.9877	20.7406	27.5278	27.246	28.0148	24.2531	20.2765	37.8907	66.6669	50.6813	34.6185	47.6567	37.0434	30.59	51.6758	54.0184	30.6961	25.2111	60.4788	45.1329	50.8938	69.6532	41.8264	46.4549	59.5811	40.597	47.6532
RARRES2	133.983	126.517	136.068	140.768	133.366	137.228	136.403	135.232	146.601	139.101	126.756	141.846	135.469	140.877	131.614	138.351	129.918	132.507	123.724	120.358	123.209	143.538	136.748	139.894	136.487	138.242	137.526	138.923	135.153	138.139	134.695	138.379	119.443	143.812	123.495	149.487	125.143	150.291	122.79	128.951
RELT	11.033	10.9611	17.3551	15.16	14.8641	16.0111	20.6907	13.5752	19.6926	11.7395	10.5311	15.6809	13.7962	16.6109	14.5705	17.0908	16.2826	18.938	14.6978	10.6868	15.1706	19.6864	30.5582	13.807	25.9146	21.0656	15.8947	16.7576	17.9555	14.2033	14.7968	29.8624	30.1635	21.1344	19.5157	25.2821	23.0026	26.8118	17.5587	20.0629
RET	33.446	31.9231	32.9783	38.5763	51.8229	29.7464	26.7292	38.751	34.1253	46.1836	25.1401	55.8632	54.6746	36.6279	24.3617	27.2461	53.7292	42.759	27.6701	34.6358	23.1437	26.5861	14.8847	27.465	26.1726	32.3967	19.1461	32.6942	30.2464	42.8505	29.7059	33.218	23.1975	30.1856	18.4362	33.262	26.2273	27.9817	26.1166	23.8161
RETN	34.3817	34.0086	40.1221	46.6964	39.6366	40.691	42.3699	33.3742	46.4937	28.9844	25.9311	31.5987	35.9792	41.7852	38.2536	44.7164	36.9663	31.8763	32.8496	37.1314	38.1203	38.0399	53.965	25.2623	50.5766	48.2771	34.2358	40.728	40.7555	35.2172	37.8701	65.4465	55.4807	44.7243	45.3888	35.1369	42.9767	44.8198	23.746	45.2551
RGMA	47.9152	47.9814	47.7348	36.8121	40.8941	42.4244	53.6126	58.7867	50.3448	45.8707	41.7285	55.1939	48.3754	55.4139	43.3069	54.7646	58.9184	55.7301	45.6461	45.5929	32.7078	48.3177	54.9929	31.3701	39.9427	46.4167	43.858	54.4659	44.3648	46.0798	40.7503	63.271	52.5032	51.2689	42.4159	55.4374	49.6081	51.4937	45.8666	59.0419
RGMB	27.9338	26.4855	29.6712	24.6333	24.1844	28.8369	29.9344	32.5041	32.2276	31.1738	25.8941	28.2526	26.9466	31.2512	28.094	32.0176	31.0774	37.4679	26.2223	25.7674	23.6554	30.3339	38.2462	19.5186	28.428	30.4874	26.6786	37.3662	26.0647	25.5878	26.7245	34.2912	34.1862	33.4578	34.5243	35.8878	35.3147	38.1719	30.7935	29.6071
ROBO1	8.15439	9.05228	8.78263	13.7279	9.24148	10.2094	13.0123	11.054	11.2208	7.75639	5.51541	11.9319	7.52345	13.9999	7.45508	13.0933	6.07943	12.8899	7.57229	6.56861	9.63823	10.114	12.4414	10.9493	9.52278	8.97626	7.0181	15.5341	8.66001	9.31959	7.90712	14.4398	7.95934	13.0288	9.31812	17.7232	9.52185	14.1725	7.48455	8.67515
ROBO2	18.9702	15.3561	22.3349	16.6934	18.9513	23.4884	33.6562	25.4614	26.5116	27.0904	18.666	23.5552	15.9345	24.6571	17.77	26.1068	18.2934	28.7835	19.3326	19.9623	14.4646	17.0646	20.6371	14.4589	19.7975	16.4795	15.8637	26.8865	17.3172	17.0057	18.4402	20.514	17.4625	20.4682	20.4622	26.438	18.0999	23.1759	19.1691	19.8298
RSPO1	5.11144	3.65976	10.7197	4.85837	7.11428	6.07046	7.74765	6.26972	9.30744	9.42195	6.12869	4.10986	7.51286	5.51555	4.99871	6.49602	4.22496	7.72151	5.52443	6.67556	6.8216	19.0097	12.8202	4.0254	9.80479	9.68585	10.5995	8.82553	4.80517	5.12239	7.06358	10.1956	5.22872	9.48923	10.7704	10.4093	4.82373	25.0382	8.36609	8.542
RSPO3	12.0009	9.90531	19.3623	11.6304	18.0661	15.8872	24.8302	16.9953	23.0076	21.3229	11.1565	15.6449	19.7363	20.6124	13.986	14.0399	15.2738	22.2479	14.2699	12.3772	13.7004	21.2212	26.6543	11.5782	16.5042	19.9624	21.274	18.7465	10.209	16.7502	28.0814	28.3251	7.88621	19.8607	18.4402	31.729	6.93137	23.9804	18.5551	25.9435
S100A11	6.37487	8.29394	9.86902	9.90166	11.6971	11.824	13.6262	8.86777	14.9781	9.41152	6.91148	7.76074	7.16173	12.5804	6.66533	10.8298	8.93203	9.19254	12.3552	11.0976	13.3611	11.3578	11.3428	9.87945	13.0799	14.6472	11.6413	11.8351	15.4575	14.2041	12.192	16.31	14.6174	11.571	14.7145	13.8712	10.0691	13.3668	11.4705	17.4728
S100A4	0.0597705	0.0122147	0.521703	0.410317	2.17686	2.4061	0.656165	0.789503	0.863338	0.396976	0.818012	0.102451	2.54166	13.297	0.0644652	0.0202038	0.684111	2.90259	3.22457	4.37036	0.285947	0.424921	0.198613	0.330602	0.181953	0.798646	0.958206	1.34282	0.541357	1.81454	1.47788	0.0987719	0.925021	0.622016	0.00518688	2.16505	1.10904	1.15507	1.10103	0.779901
SCAMP3	8.50236	7.97876	20.147	14.3852	19.5599	10.0732	19.7299	10.5369	16.6387	15.1537	6.90207	6.82537	12.0231	31.5023	8.75734	13.3939	18.1158	16.1821	15.7823	13.791	7.74965	12.1475	11.0674	5.54009	12.3158	16.4562	17.6527	12.8376	13.3184	17.5729	10.2634	23.4676	19.4972	15.0141	15.2714	14.2056	11.8846	19.1935	13.3742	21.3989
SCARA5	45.4422	44.4042	50.5594	38.7282	41.2993	44.8656	48.4145	49.5512	54.0922	46.9836	45.406	42.3295	43.2702	46.8828	42.4513	51.6515	41.0409	56.3091	40.1288	47.3391	32.0393	48.2979	55.4851	39.5885	60.3689	48.4043	41.8793	47.318	37.4342	40.7329	36.2504	69.1534	48.9457	56.7319	45.5424	58.8195	51.5366	63.0112	46.8657	66.3552
SCARB2	8.22107	8.09789	9.26941	12.2043	8.2481	8.56352	11.9697	12.378	14.219	11.953	8.40867	8.21459	10.7992	13.4863	9.23674	10.9564	9.85985	12.5157	8.47905	7.16815	8.79941	12.5506	21.7929	9.9568	20.0605	16.2361	10.1004	10.9977	10.1291	10.6878	9.91935	22.8533	18.287	14.4378	14.9739	19.2835	15.6904	20.4127	13.5078	15.5448
SCARF1	31.6019	30.0565	42.5942	36.1423	37.8657	39.0248	39.3878	41.1504	47.0728	33.8907	31.514	35.3188	33.9887	50.1237	35.074	48.7652	35.2578	45.7095	44.809	36.7754	36.1052	42.7627	45.7413	34.6543	45.7666	45.2944	33.9702	42.1188	39.9476	38.9098	36.4446	51.8796	53.8437	49.8946	41.4477	50.957	43.9763	52.1599	37.7051	46.0668
SCARF2	18.881	17.0838	27.5729	18.0149	18.8777	20.1604	30.279	25.088	32.1697	25.4389	23.6305	17.1668	21.7633	27.8929	22.4362	27.3873	19.4934	34.8226	23.6195	21.8657	25.7715	24.6662	38.0358	23.506	35.6112	26.5089	22.4997	27.8873	20.0918	17.7392	17.9706	35.0952	30.9909	33.5358	26.3415	40.6583	33.7599	41.1603	27.0308	31.7069
SCF	72.9547	60.2274	77.0728	71.6811	63.1097	68.0752	69.3602	84.123	79.5796	61.1572	65.3904	79.7667	75.3901	59.9186	71.5669	70.3357	60.6579	83.8964	73.6763	68.7123	36.2864	75.7187	60.6067	51.6091	59.2349	58.3656	62.9545	77.9092	53.5088	44.5237	37.5148	60.9062	52.835	60.3998	60.7899	83.584	48.4092	83.3735	74.2585	59.5289
SCGB3A1	9.2875	7.11796	12.3186	16.6182	9.8716	11.9517	27.9434	7.16424	24.5052	7.08395	10.023	13.962	15.5861	7.08374	10.7516	15.6184	16.1534	12.5378	8.7442	9.89272	2.31651	9.92093	21.1432	7.04467	5.87175	8.49734	7.92563	24.2465	20.4095	7.57807	9.34176	3.38383	8.47998	12.081	8.16239	17.8078	5.83189	12.501	7.19033	8.33673
SCGB3A2	3.46325	2.15893	5.81726	4.43604	3.33753	8.99796	30.7736	15.5574	10.866	1.91773	4.26769	6.11949	3.37288	3.88445	2.71989	11.3145	16.5041	8.8633	2.22556	2.5267	1.97546	5.12633	8.78482	5.46148	3.29245	11.5034	5.13761	12.1564	6.13276	2.23855	4.86811	10.7202	10.7622	6.5405	5.55248	15.9044	62.9976	12.1705	4.5329	6.03439
SELE	149.689	137.778	147.822	138.043	152.083	158.731	127.301	153.002	138.327	103.829	145.961	149.582	123.164	167.484	145.135	140.603	108.625	142.705	134.382	150.439	142.156	122.196	121.753	138.51	127.156	137.48	123.166	144.757	118.231	107.197	119.268	186.854	117.628	148.546	145.603	138.64	130.676	163.902	124.059	129.895
SELP	77.5684	76.7241	89.5243	76.6178	89.2328	86.5343	93.5739	77.3492	92.414	76.0958	78.7983	90.1229	74.943	104.953	93.4627	100.052	78.6138	97.5263	95.6791	86.3418	76.3867	104.543	93.7303	75.3082	91.1861	93.135	80.3164	83.6065	97.6061	86.2421	75.9275	120.714	104.186	104.985	95.2609	94.5817	84.4914	105.049	69.4712	93.0663
SEMA7A	18.1414	16.4992	23.2585	23.4844	21.5287	26.2751	33.8887	27.3006	32.2341	20.7021	15.5967	25.395	20.8661	33.0394	18.6547	30.7779	17.3073	26.6283	22.1837	18.9796	20.81	22.5119	27.7579	23.9042	24.0337	22.2436	23.6348	31.4178	13.4496	21.3715	23.1133	25.1538	20.1791	27.7825	20.174	31.4272	21.8652	30.4234	23.3205	19.0132
SEZ6L	10.5071	10.3026	15.8428	10.773	11.5669	11.5776	16.7126	15.3114	13.6842	13.1786	9.70752	18.743	12.8408	14.892	15.139	17.6824	15.4487	19.7386	12.8967	11.0992	6.30758	13.1601	17.6315	8.48877	10.6111	12.2196	12.6834	18.2993	9.32118	10.686	10.3552	16.6759	16.398	15.9894	11.6794	20.1898	15.1622	16.7473	12.2245	15.124
SHPS-1	9.96936	5.9683	8.9913	11.5669	14.6637	14.3061	13.081	12.3695	18.1985	7.93509	10.8597	14.7648	13.8405	14.5391	9.1657	14.5592	6.74597	16.0952	11.7562	10.4995	9.28738	15.6803	23.5308	8.11053	16.7262	16.8906	11.5692	14.3165	13.545	12.6208	12.1269	21.9474	17.1066	23.0146	13.8685	23.336	16.5215	24.775	7.41315	13.9563
SIGLEC1	11.8456	20.1623	24.435	25.2553	20.1623	25.4257	29.5489	22.0814	25.8396	20.4569	12.9016	12.4279	15.493	30.1808	17.7027	19.274	18.5605	17.9612	20.2646	21.3491	26.0381	21.1583	25.0835	20.8702	30.412	22.2886	22.2128	22.6991	18.1887	15.8842	25.5544	34.7796	33.8853	24.9398	22.719	23.5278	21.9848	25.7517	22.8924	28.4084
SIRPB1	10.106	8.65695	13.0726	14.0888	13.7905	19.2693	16.1293	7.37725	15.3892	8.11606	8.43426	7.262	13.6397	23.7461	7.29783	12.5435	7.48367	14.1578	14.7716	8.99004	8.40664	10.4681	20.9623	8.54861	15.4811	12.937	13.8932	13.3534	11.1038	7.33321	7.99623	22.085	15.2693	18.7399	10.3588	17.7998	9.17084	25.2728	12.5578	14.2151
SKR3	48.527	51.674	56.7145	55.2971	45.0727	51.974	64.8582	57.3553	64.0078	56.3195	56.7746	49.7781	52.4051	57.384	49.9042	62.2218	57.7656	61.8032	50.3424	69.5356	61.4818	59.416	75.3106	48.7373	64.3037	60.9883	57.5641	57.2737	51.7401	46.9802	48.2604	75.8244	74.0663	60.9444	59.6284	65.0454	59.8049	66.9396	91.516	56.9376
SMOC2	40.9459	36.2008	44.7641	37.5957	40.5747	48.183	47.0768	51.7978	60.9163	86.9159	38.2775	42.1189	50.0246	43.6132	39.5078	50.3559	51.4067	58.5357	33.2404	35.0996	51.7896	61.3794	56.3102	46.5532	55.1813	48.8291	46.5071	53.8046	56.7856	50.5939	51.6153	64.9649	56.6515	51.0822	50.2268	57.6368	37.4199	77.6526	46.3465	68.7579
SMPD1	17.0297	16.053	21.8134	15.2997	15.8186	21.3438	21.0163	18.9031	20.0665	23.6117	11.8592	27.7636	17.4343	18.1663	19.7107	28.4986	24.6761	15.8992	15.9132	14.7254	21.1191	24.189	33.8074	14.8102	22.7067	26.9524	19.4377	21.9683	15.6241	26.3315	27.3222	25.481	23.671	20.6051	18.2454	23.7076	23.9084	21.1104	21.7545	34.2218
SNAP29	12.4017	11.178	23.1272	13.5888	23.3115	16.4923	15.3594	14.3069	21.2793	15.5818	9.64208	9.95377	16.8856	34.9006	10.9667	16.2627	18.998	19.969	22.1349	19.2235	10.6998	16.21	18.3518	7.66254	18.5924	16.1549	15.2411	14.899	16.5276	17.4424	16.0215	22.7991	17.1508	16.6806	16.7809	14.3112	14.87	24.9427	18.3318	20.2433
SPARC	32.5584	32.9375	39.9858	35.9832	34.8449	38.0138	41.9381	37.4992	36.7291	38.9402	30.0598	41.8353	31.5322	44.1694	44.3238	41.2129	37.1482	36.6862	46.2765	40.667	38.1715	41.7422	31.7114	34.6524	38.6802	40.4563	37.4741	34.7072	40.2998	38.6163	38.035	41.3653	40.3109	39.9123	44.1979	39.734	39.5906	39.7259	39.293	44.9227
SPINK1	14.9349	10.7286	16.0355	15.3419	20.8874	19.969	35.3844	14.2532	18.6224	16.6728	14.2586	22.5188	10.469	29.9244	17.4281	30.8829	26.7679	23.5489	12.6642	15.0324	8.93251	23.3475	56.7636	24.8028	37.0862	27.9879	18.1347	21.3427	14.7354	83.3867	42.2674	48.9144	62.2756	26.7638	16.774	26.3784	33.5059	41.096	17.866	41.8999
SPINK5	0.121543	0.00525915	0.448672	0.000101606	0.110457	0.0713531	0.269693	0.0109182	0.353942	0.0291317	0.00210773	0.141549	0.0312759	0.363151	0.0011937	0.530275	0.0967397	0.06058	0.0491731	0.00656262	0.137396	0.00406279	0.10725	0.0793831	0.0186924	0.00773872	0.0217858	0.560477	0.00163216	0.0252079	0.00058274	0.0105678	0.0459373	0.0119618	0.0605504	0.162699	0.000162818	0.0535182	0.00133883	0.0260984
SPINT1	4.16433	2.63293	6.80005	4.11899	4.21251	6.21699	8.16531	3.3489	6.4972	3.3813	3.4981	5.54165	2.49302	6.2567	3.61502	7.51884	4.76466	6.36255	4.13634	3.50704	10.7189	23.2435	11.1469	17.6286	18.0462	11.2424	10.166	15.8573	19.0543	5.60548	5.39001	15.3091	7.68249	20.2928	25.2705	13.7791	7.55695	19.3099	7.51856	6.32834
SPINT2	2.72517	2.48538	2.78596	3.46075	2.59929	3.82386	4.04847	3.05907	3.97659	2.39101	1.23984	4.18517	1.95256	5.53252	4.03877	6.01947	2.23936	4.54359	4.29654	3.63573	8.21476	7.09157	11.0395	5.96224	8.77007	12.6945	6.08165	6.10826	8.86747	4.47314	5.67845	11.6361	8.48056	7.85429	9.56875	6.81685	9.27751	9.34207	6.41872	5.0871
SPON1	2.6327	2.36797	3.98461	2.60616	2.75019	3.25961	3.97014	2.84013	4.61494	2.44979	2.05584	3.00624	2.27174	4.06462	2.81709	4.27654	1.62705	3.64199	2.8585	2.2035	5.04964	12.108	8.45763	14.5629	5.85766	4.79877	8.7706	5.50747	19.71	5.92611	8.82815	17.5181	6.60007	9.25163	10.0853	10.6139	3.27871	19.5593	2.74095	18.0378
SPOVCAK1	4.21929	3.81511	5.42508	5.67583	2.67476	4.8114	6.15625	8.92958	9.4308	7.79152	4.77252	5.98991	5.71573	4.78345	4.08056	6.31472	4.61128	6.13865	3.85384	5.7696	4.54717	6.87048	5.65955	4.10557	4.46553	6.70064	5.60908	5.37989	4.47665	3.92745	3.73823	6.69774	5.11257	6.67008	5.0236	8.37043	4.84594	8.51204	5.44714	8.00183
ST2	12.1103	15.6053	11.0198	14.2502	10.508	16.0218	12.2358	18.2919	24.0198	12.3566	11.6907	14.2398	8.59516	30.8585	13.3307	18.8628	3.6447	11.6935	7.11673	8.98189	18.8029	16.4231	20.5223	14.5732	28.0368	22.2408	15.0261	17.5771	6.10441	20.9983	17.9394	39.0274	34.206	34.1769	19.8776	29.6096	23.9014	27.9613	10.3153	43.5989
STIP1	0.351068	0.298531	0.0150259	0.0319301	0.339982	0.239512	0.0950489	0.00750822	0.419774	0.0874267	0.00948286	0.0243516	0.238056	7.16949	0.0229674	0.182688	0.0304258	1.00026	0.392753	0.150831	0.275583	0.11526	0.0502881	0.428475	0.00316744	0.216076	0.101831	0.000475676	0.453979	0.16154	0.0467554	0.131602	0.231515	0.0343213	0.00867879	2.65225e-05	0.00915084	0.148171	0.0395891	0.296763
SYND1	32.4419	31.836	39.9242	28.348	28.0412	42.2795	48.0521	42.6003	39.8621	34.1662	26.1591	41.5284	31.1631	49.0765	37.0236	42.3891	38.2754	41.7348	29.561	32.765	53.601	41.7661	61.8288	27.4334	42.391	63.6996	34.939	50.7616	72.2005	48.3275	47.0828	72.5088	61.8749	55.4939	51.8907	47.5128	62.9941	62.0763	38.1354	56.8508
Siglec-9	18.2922	21.3726	18.3498	23.413	14.8296	22.9091	19.3418	21.33	23.5838	13.4143	20.841	17.4511	17.1699	23.5217	17.5342	21.0404	13.0051	20.6381	21.2396	22.8548	21.1019	16.5884	17.1216	20.3581	23.1039	21.1308	15.2373	18.6248	17.5192	17.6393	17.1688	24.9521	17.7707	17.9436	17.1528	24.8854	16.5042	24.4021	16.0753	25.5102
TCL1A	11.5124	16.5164	39.2105	20.8884	34.9159	22.5225	10.3654	37.1605	25.0844	18.1838	8.44135	10.8232	12.7306	24.1523	16.7246	20.6441	59.4159	22.4522	15.2059	36.5336	6.15809	16.7062	16.5283	6.74997	11.853	14.6402	16.7045	34.2092	8.60419	7.20445	11.1348	29.9559	12.4533	25.3966	26.4039	22.9127	8.70575	30.2883	15.2185	15.8666
TFF3	20.917	16.0889	24.4129	22.5872	53.1797	23.5053	27.2315	19.8223	27.223	33.8062	21.312	85.1482	64.1611	27.3374	26.7384	35.7297	74.2918	28.1533	28.087	15.4882	17.4548	27.1252	46.0748	19.1234	32.6392	31.465	22.4895	28.4394	25.4044	19.4568	21.53	35.2869	40.2137	43.5937	27.6257	34.2474	37.5806	41.4226	16.149	25.4708
TFPI	77.8587	65.6957	76.4985	79.9898	71.9789	80.0232	80.9043	81.4833	97.594	77.5514	69.4694	85.5943	70.855	87.9236	77.4235	99.4035	63.5435	86.9562	69.7997	70.8075	71.2481	84.0961	84.0278	73.2368	79.1511	81.6365	73.6276	86.2653	86.2365	75.8113	88.2254	97.3545	86.2794	86.129	73.819	98.6609	89.1279	99.0045	64.0991	90.1396
TFPI-2	56.0898	51.4951	58.8252	73.4147	54.2466	69.0539	62.932	62.5488	61.1784	62.1666	47.1955	56.5964	53.7395	78.4927	62.2004	63.8578	54.3484	65.559	56.6241	57.6031	82.9336	75.7661	72.1686	65.7447	69.9102	67.7053	68.6427	86.3192	63.2897	66.3935	70.7298	92.2232	88.4488	69.1688	73.103	80.6925	65.8854	77.9572	82.173	73.7228
TGF-alpha	2.53918	3.76286	6.04103	12.923	5.46531	7.39943	11.7171	4.02408	8.06532	3.70401	3.35857	5.16689	5.59195	4.37676	3.59656	5.94253	4.3294	4.44257	4.4972	6.22039	7.51747	5.4166	8.20547	5.19471	15.0168	10.1437	6.61025	8.25413	9.01765	7.44433	6.49088	12.8361	9.04241	6.1896	13.1456	10.1963	6.03218	11.675	5.07425	12.1302
TGFR-2	24.1087	21.3738	27.6233	22.4994	28.9668	27.7252	27.2111	26.7886	33.9233	25.0219	21.7165	21.7678	28.4256	35.153	27.0625	27.1669	26.1386	32.4031	25.8794	20.375	24.7359	28.3125	44.172	21.6322	31.7049	33.7487	23.6727	31.511	26.8021	22.9986	21.8677	36.3256	41.4289	33.5121	29.0083	39.4745	38.824	36.4573	29.7611	31.0284
THY 1	64.8265	69.6487	75.1302	66.9268	69.3366	72.2602	82.287	81.2378	79.3669	74.8024	67.8281	66.3855	75.6357	72.7686	74.4823	75.1774	72.3852	83.9925	67.9258	65.9576	68.4389	78.1852	93.5282	66.0015	82.319	82.225	67.3181	78.2292	68.4862	67.1574	66.227	88.3476	86.6307	75.0256	88.2794	84.9603	74.0479	92.2637	74.0342	78.6542
TIMP4	6.4204	6.43348	10.5349	7.26513	4.39141	8.01819	8.8686	6.74529	15.6856	8.6742	8.97128	12.7575	4.86039	7.77913	6.27563	10.997	6.58205	7.3847	6.8752	5.4742	6.89351	10.0556	10.395	4.26782	16.6591	8.72375	6.76265	9.61453	11.5565	11.1516	8.49396	15.5869	16.8353	14.3408	11.2468	20.445	12.7969	14.7765	4.72441	24.1861
TLR3	24.1858	22.1479	27.5091	21.9441	35.8329	26.1356	30.0326	34.7536	21.6804	33.0942	19.9955	25.7174	35.026	25.266	29.6511	30.4898	30.7991	38.5907	24.5903	24.3328	19.1986	31.2832	30.6906	21.9759	17.832	11.2843	23.4841	37.5385	17.7233	28.2562	11.8093	12.8576	25.4836	31.7796	26.9872	30.2756	19.0647	27.1556	25.3895	28.3914
TLT-2	20.4991	21.0239	24.4623	24.4818	30.8163	30.6948	38.0267	26.5409	33.5675	23.4623	18.3696	25.89	28.7888	39.2192	22.6369	30.4409	25.0161	25.6197	28.1989	24.0985	16.9601	26.2007	34.5262	16.0748	30.6109	27.6153	19.5207	29.9077	20.7493	21.5713	20.0064	33.9884	26.3195	23.1543	25.5157	27.7009	29.2621	32.3746	15.4705	22.4127
TMPRSS5	6.45023	4.94217	7.06566	6.17458	4.53179	7.70301	8.81312	10.2641	9.61856	8.54276	9.7417	7.17726	6.31663	9.29341	9.19921	10.4905	8.53756	7.98475	9.36593	7.55997	3.86559	6.43698	8.98273	1.90103	6.23751	6.53585	6.65011	8.39713	5.94565	4.4933	6.51138	9.47113	8.35626	11.1963	12.1767	7.80772	8.15925	7.19736	5.96092	6.40814
TMSB10	3.46202	3.21818	6.67396	6.8522	9.04891	8.43217	10.3214	5.27318	16.0295	4.55438	2.17176	1.87104	6.10846	18.1615	4.53669	8.35164	5.66549	9.757	5.40418	5.27956	3.69778	15.1169	21.2617	4.16258	20.5208	12.478	17.2397	11.5105	7.37997	5.37493	3.55519	30.5643	28.2376	10.9944	12.6132	19.0362	13.0582	22.3436	8.07827	10.2098
TN-R	7.2008	8.8798	14.5473	7.7184	9.72373	13.119	8.47206	11.749	15.4064	12.2772	9.10392	13.3526	6.16281	14.2548	10.2393	11.5051	10.9219	13.1296	7.54365	11.7731	8.27258	9.80542	12.4418	10.5912	10.1493	7.84818	10.0207	9.17514	5.17326	17.7248	10.0376	15.5005	13.8148	13.357	13.0157	22.1212	9.22537	11.273	18.039	11.7345
TNF-R1	37.8112	32.7082	40.4169	46.5522	39.941	40.4865	47.0505	36.3826	50.5021	34.7234	33.717	35.8406	39.2204	46.2864	37.0488	41.7246	34.9756	47.2537	34.2546	34.9224	48.6484	52.6063	67.3809	39.2314	61.4736	57.364	39.1763	46.5499	48.6073	48.9933	45.0982	72.2544	69.6115	57.6737	49.5012	53.8283	62.7459	64.6176	31.8966	49.2899
TNF-R2	25.5982	23.3445	27.8845	34.7442	32.3163	32.8415	39.5267	28.4423	39.4606	26.2729	23.8889	27.4179	28.6172	47.0076	28.8386	36.3204	26.0351	34.9328	28.2675	24.9384	31.982	39.4533	57.6959	30.5268	44.4662	44.759	31.1518	34.8986	33.4697	28.4841	31.004	58.3167	58.7734	47.082	33.9503	42.1766	53.5597	49.4807	22.3252	33.8857
TNFRSF10C	41.7823	41.3866	50.5858	46.8487	48.2741	55.1122	45.6433	37.5981	50.6412	45.5413	41.3738	37.3393	37.7591	52.5864	42.8891	46.7559	34.3034	50.2015	37.1415	45.9409	39.2427	40.6469	57.4664	39.6317	53.9881	42.6423	43.0878	52.9651	50.3365	45.9875	33.3242	65.8114	48.6252	53.3861	48.9316	56.7789	45.118	49.3189	27.1215	50.1697
TNFRSF12A	16.2452	14.3966	22.8631	19.882	16.4864	20.1782	28.5016	21.818	25.0638	21.9934	20.6961	15.3087	20.3328	17.0662	20.745	21.848	20.8935	25.1902	14.8578	16.2852	27.4742	37.8086	42.6355	23.2066	34.779	31.2527	22.1481	25.2729	25.0893	19.4844	20.5846	40.7442	40.5108	37.0089	32.8876	35.8664	34.7296	36.8123	24.6166	25.2352
TNFRSF14	16.9081	13.6512	19.1546	18.7567	20.4398	20.1599	23.8103	17.4574	25.1489	16.392	13.9713	17.1568	17.7762	25.2515	18.66	24.4691	17.1836	23.3976	22.7668	15.3356	18.8966	21.6763	39.0281	18.2289	30.5411	28.6518	17.5368	21.804	19.1359	18.4551	18.0688	35.0129	32.351	28.3947	25.7193	27.1016	30.4232	35.8083	12.857	22.9585
TNFRSF19	7.92575	7.21255	11.5737	8.02889	9.44653	7.71156	11.9127	10.9081	12.7803	9.83807	7.45061	7.511	9.66053	12.7958	9.47538	10.5235	8.1444	16.271	8.04119	5.66273	8.0166	12.5638	23.2343	5.74815	13.5963	12.7923	11.4087	13.9602	10.2495	8.28219	5.67207	20.174	16.5924	10.8964	19.5937	19.8197	14.2873	23.8582	12.5694	10.3562
TNFRSF21	52.3681	49.8528	60.335	51.2338	52.1657	49.2745	64.1201	57.7477	66.5013	56.9133	55.163	48.1268	54.7471	62.7014	54.4468	56.9693	57.8955	63.8363	55.9268	56.0546	63.5134	63.3334	70.4482	59.7275	68.0724	66.9486	56.4903	69.6313	58.5999	52.7547	56.3379	67.3138	76.2952	75.0419	73.3556	64.8358	72.104	67.905	59.6404	62.3618
TNFRSF4	8.52868	8.34291	8.8417	12.5212	10.7988	13.8458	21.9967	9.83588	14.5426	9.89008	5.75472	9.10211	10.1774	16.2108	11.9558	17.7365	9.31605	15.4353	11.9932	8.42398	14.2552	18.5066	25.506	15.5629	21.7132	22.882	15.0186	13.9056	9.59426	9.85885	9.32215	22.5453	25.6526	15.4579	21.4551	17.124	18.2959	26.5094	16.2767	11.9016
TNFRSF6B	11.3589	14.5994	19.9807	18.4544	19.8299	18.0861	24.9442	20.5787	29.8088	15.5104	12.8329	17.2834	15.6301	27.6589	19.1521	21.6316	12.4318	23.5511	18.9587	15.4642	36.2369	22.8084	43.4667	33.3619	48.7173	30.5826	25.7583	23.0723	24.1781	21.5661	17.6605	54.9016	37.1069	26.8727	42.3948	25.1784	24.2976	35.9306	23.9936	34.1639
TNFSF13	45.5896	41.7269	57.6207	53.7638	46.5158	52.6868	55.9929	54.2563	62.5823	51.6032	45.8249	48.2861	52.1982	63.1326	56.9396	59.9333	46.0483	60.4452	55.4965	43.6951	49.2506	64.9815	79.828	48.6139	64.247	63.7307	56.5581	63.6177	56.0255	55.8815	53.6654	77.5034	67.5901	62.0805	63.7361	75.4918	59.09	67.5423	64.6374	76.7863
TNFSF13B	46.585	40.1215	52.9993	55.9313	49.564	52.6426	40.0452	47.9619	54.9456	42.7704	41.8211	46.1541	41.9609	67.7304	45.7866	54.6443	45.1433	51.6314	42.7022	45.3787	50.9536	48.1768	52.5161	51.1591	48.9917	58.1882	52.1751	48.8633	53.9072	50.5296	52.8996	50.6301	60.8389	69.2444	55.3244	64.8028	42.2595	64.3143	32.4342	43.8535
TPP1	13.3844	16.6088	23.2159	20.1417	20.1403	21.5061	24.4937	22.338	24.1957	19.3349	12.5198	24.7376	17.232	23.701	18.8202	26.8616	21.7835	17.9656	18.9912	14.2278	16.934	19.6479	21.261	17.5969	20.7735	23.5175	17.4449	22.6805	19.158	25.8315	24.3728	23.9408	21.1537	25.7987	19.4602	26.8358	20.2171	28.1574	19.8444	19.8
TR	17.1345	22.6324	28.4605	36.0947	19.54	25.3232	69.9046	19.2695	27.9569	37.4277	11.906	24.3738	19.2799	48.1519	17.3262	33.5547	18.0484	17.0051	17.8641	18.0916	26.8566	35.9268	25.4057	28.0825	31.5096	29.8429	26.058	26.5727	37.3075	36.7105	27.0631	38.1474	25.7448	24.2557	32.9118	29.7653	31.4262	40.1957	20.4856	17.7955
TR-AP	8.72109	8.72511	11.8934	14.1362	9.51611	10.3594	14.3593	11.2302	20.6628	13.8344	10.5854	10.9875	9.77413	11.5416	9.80398	16.6014	12.2248	15.9188	7.4434	7.34085	7.82606	16.235	14.9447	12.2527	12.1934	13.9058	9.68591	17.7786	10.0501	12.3497	10.7992	19.3104	15.8036	18.1697	12.797	20.2796	14.4516	21.9623	6.91559	26.0369
TRAIL	49.2052	50.0088	67.739	61.5619	59.5898	69.05	64.4485	63.9675	71.4126	59.2994	51.635	47.4359	51.5426	74.4812	57.803	66.0782	51.3528	65.8037	57.1882	59.1223	41.4927	61.2989	56.6681	50.9756	57.8669	59.3405	66.453	69.3997	52.7093	63.157	52.3871	66.0403	51.6724	64.4947	56.5233	67.2951	47.6398	64.085	63.4642	60.3603
TXLNA	9.3155	9.99413	14.3156	12.0205	16.8175	12.8213	16.1475	12.9837	21.8936	11.1291	9.43227	7.31032	13.3397	33.0984	8.38027	14.0181	14.7931	15.9231	17.1442	16.6486	12.2244	19.1989	14.4843	16.4372	15.1907	20.289	18.8114	12.5772	13.6419	21.8024	12.8481	21.8173	19.1288	14.2323	16.6797	12.7848	14.0731	17.8089	12.2271	21.3803
U-PAR	20.2768	22.242	26.9627	33.6582	27.2683	31.7511	38.6915	25.7811	37.4285	24.4437	23.2381	24.7347	23.1691	35.0998	25.479	34.0762	26.038	29.4726	22.681	24.2216	33.939	39.9111	50.0406	35.7911	55.5123	39.961	27.5568	30.1335	34.2736	29.1111	29.2611	56.5942	44.7534	41.9953	44.44	39.3509	39.4098	53.0438	19.9319	40.8377
UNC5C	13.7634	12.0895	20.1456	15.802	14.8686	29.9418	20.9709	16.0559	21.7706	16.5062	14.1541	12.9	16.3207	22.0973	17.8124	21.1579	17.6794	18.9958	15.5964	44.8919	17.5275	19.4399	23.9296	14.9542	22.4786	20.5186	15.2764	21.4784	13.8085	14.6914	15.2415	29.1171	26.6397	24.4522	16.0153	26.6451	20.4135	32.8405	20.3649	19.217
VEGFA	67.66	73.2745	83.4842	84.4375	76.852	80.864	91.3863	82.344	88.7752	79.1333	68.5599	79.6269	75.2683	87.5914	91.6958	81.1196	82.0557	81.0364	77.5742	68.7112	89.5622	96.6912	104.604	89.2993	99.8816	104.445	88.3764	87.5707	89.8505	100.764	101.555	102.306	103.486	89.5891	103.296	94.6947	104.366	105.872	87.0603	101.218
VEGFR-2	47.7857	45.0313	44.6485	48.2227	46.1658	49.3263	46.5417	48.5433	48.5185	46.1103	45.7658	51.4559	45.604	52.2704	43.353	44.6301	48.6665	50.1823	47.786	46.2187	38.0551	43.2309	35.2477	38.4048	43.7345	44.1394	44.2197	53.0944	45.8914	46.429	45.3608	48.6166	39.7998	47.9746	38.4105	45.11	40.6068	48.0884	44.4553	50.6207
VEGFR-3	51.8822	49.9199	46.6714	53.7006	53.0953	51.5637	36.4368	58.0297	52.8909	43.3992	42.5357	52.7451	50.7163	63.4701	52.2326	51.1448	44.052	48.5925	51.3738	45.0936	52.2482	48.4332	45.9074	49.9173	53.8709	61.4946	53.0969	56.9743	53.2464	59.2155	54.2776	62.0804	54.6168	55.7195	49.1949	58.7516	55.2635	52.4835	46.6264	60.9508
VIM	14.74	21.2993	29.4341	27.2195	32.8401	32.0605	32.4732	22.2143	42.2313	19.9119	19.791	7.1391	16.5939	60.1406	10.9434	22.9613	24.3677	37.2882	33.8809	30.3287	27.5766	24.0398	25.4741	27.0847	37.4949	40.3287	37.7843	11.4469	30.4777	34.8641	27.1461	40.5659	43.136	22.3633	43.0197	26.128	32.9522	33.5772	22.36	47.7064
VSIG4	26.1873	22.7359	31.6879	38.2647	34.2348	30.9512	36.3541	26.7667	42.8457	27.0031	23.0663	25.2363	31.2782	47.5158	27.2457	34.8239	28.3716	31.588	28.782	22.324	40.7146	49.6162	65.2691	28.6806	53.3956	53.1558	32.4282	36.604	43.387	43.4057	42.7002	82.6459	69.2301	54.98	47.6457	50.8074	64.4526	58.522	32.4735	63.855
VWC2	8.84878	5.80386	11.3837	6.63593	13.7501	9.79627	13.8121	7.67933	18.0423	9.03916	4.91004	8.32634	8.16982	14.522	7.0512	12.6609	10.1085	9.5113	7.88082	4.38773	1.81635	6.20957	12.0836	4.09593	10.0426	9.13085	3.48894	7.90853	2.29071	4.30874	4.72432	12.3303	2.28506	8.9471	6.8444	12.7816	20.6102	21.5225	9.61062	13.8831
WFDC2	49.4509	44.8663	62.8128	62.9931	66.0506	58.7108	78.899	54.9198	64.7394	56.3064	56.0865	51.6334	57.383	65.8967	55.4629	75.3938	61.6432	68.8298	64.1761	49.5688	112.673	122.581	110.325	118.565	114.963	125.209	95.7237	110.479	102.044	99.1283	94.1684	122.604	119.991	119.374	122.088	117.291	122.708	122.487	109.262	118.09
WFIKKN1	1.36413	0.992295	1.74148	2.71557	1.53044	1.72901	6.14257	3.97245	2.47103	1.99646	0.634906	1.05975	1.98069	1.81309	0.621669	2.69787	0.366957	1.28807	1.22715	4.3274	0.983846	2.35095	2.05257	1.25671	1.26333	1.51706	3.1605	3.16317	0.241808	1.17423	1.84463	1.17798	1.18207	0.834738	1.19198	1.75401	4.31019	6.87263	3.36268	2.424
WFIKKN2	17.781	12.6948	22.6289	13.4495	19.3391	19.1118	18.9374	16.6649	27.8836	15.4738	12.8689	23.4958	17.0709	21.2956	18.6504	20.7355	17.3841	22.6461	16.2478	15.3286	8.35753	18.6037	24.4505	11.5145	15.5057	20.6384	13.4737	25.3978	11.4576	12.0148	14.7564	22.9734	22.4597	24.6699	16.6533	30.2673	22.3332	26.6076	15.9706	21.3558
WIF-1	29.4575	23.0206	26.2787	23.5386	21.7	26.8994	30.621	23.192	26.5691	20.0155	19.3913	25.4322	24.6103	25.4813	34.3459	26.259	24.4487	32.9486	26.8415	20.6184	17.7362	19.8462	22.7748	20.2487	27.7493	24.3342	24.382	33.7781	22.0818	23.6685	18.9511	25.8697	16.7564	21.141	29.1306	35.1487	12.8826	31.5002	18.8237	27.5397
WISP-1	25.466	23.5846	36.742	25.0073	41.1977	29.1739	32.9889	28.7424	34.7253	37.6758	22.6342	24.915	31.4188	36.9835	29.1068	35.2987	25.4284	35.6839	33.0123	26.6925	50.1447	49.4164	62.2958	43.1271	56.2961	49.9947	36.9794	36.8604	44.2475	40.6466	35.634	67.619	38.1436	48.1469	48.2514	52.2459	57.982	61.0675	41.2087	61.7681
XG	17.9497	15.1908	22.3317	14.9101	23.4204	22.7821	20.7247	20.8279	28.2855	19.3251	15.3039	20.6236	15.5822	25.3882	18.118	23.1748	16.2278	27.2924	13.8575	13.583	7.92783	15.7571	29.9365	12.4394	26.5698	18.7939	17.0491	24.0951	4.95628	12.0981	8.25729	25.1123	17.0727	18.7015	15.4044	34.9095	11.4655	37.3713	19.2271	15.4704
XPNPEP2	82.7763	39.4667	98.5952	90.1839	44.5244	90.718	87.6925	94.5616	96.0145	100.528	81.5209	96.626	108.333	61.1895	65.3638	97.8833	95.0799	89.1395	94.0999	92.475	41.8269	79.3972	56.2206	53.5043	39.1838	78.7119	78.587	105.413	67.4897	86.8231	96.3427	46.9087	50.8908	73.858	54.7382	101.358	41.038	67.27	77.9348	83.071
gal-8	35.2437	36.4866	31.3906	34.4618	32.0238	37.4036	41.1178	36.0052	40.6832	34.5183	38.4889	37.2389	29.1168	42.1398	30.6735	35.9657	35.5274	37.5145	41.1722	40.9958	33.3339	32.0434	30.2146	33.8505	36.67	34.9191	37.783	37.3546	29.9781	44.1543	40.2312	41.8736	46.4535	41.8168	39.1616	38.8874	35.3937	32.2777	39.0329	37.8588
hK11	34.4733	38.5509	43.22	37.2284	42.032	44.4517	41.3718	42.5987	37.9988	29.0132	40.4857	39.6874	34.6066	48.8581	38.0896	44.7391	40.1566	45.1186	34.925	29.6554	32.2499	108.292	53.2192	87.0454	64.0035	52.232	81.5089	82.3164	89.6911	87.5866	63.85	61.1511	67.6704	72.7041	105.03	58.5029	61.4209	83.503	51.9793	64.553
hK14	57.4779	47.1054	62.8911	43.9192	50.6172	70.0897	55.97	51.1922	48.8844	51.192	49.8781	54.1424	41.1529	77.727	48.8437	57.1736	52.7207	60.3717	36.8166	35.7643	36.8722	48.1048	53.0769	59.0333	49.9572	48.6491	58.1194	68.7931	40.2149	55.9956	35.5546	52.7523	35.4968	56.7678	59.3834	63.0452	44.6938	55.0899	51.5665	48.6972
hK8	47.1303	57.6371	58.1844	39.6234	49.6712	54.7199	38.6121	46.4539	46.4302	44.1778	67.1274	47.0615	37.9429	49.0462	50.1624	49.1365	51.6363	63.3247	44.054	36.2509	50.9078	105.321	44.0637	57.6225	46.8807	57.3043	56.6222	82.4864	62.4952	54.7013	47.6556	63.2462	62.2887	62.4305	94.8347	58.5329	45.6295	91.0877	60.1481	68.9827
sFRP-3	0.317014	0.142627	0.0209121	0.513215	0.0300086	0.317082	1.56718	1.62048	1.12829	0.0120275	0.0947839	0.419192	0.0030603	0.00250801	0.0403126	0.218285	0.427847	0.00361682	0.141233	0.78204	1.26005	0.418687	4.68567	0.253653	1.2408	0.988772	1.22727	0.111884	0.0676104	0.100198	0.194958	0.518141	0.169209	0.259764	0.593146	2.3534	0.0140162	1.90087	0.955624	0.092702
t-PA	49.5953	36.0977	62.3784	45.3736	48.5858	45.2408	42.3206	48.9531	71.2957	47.8073	44.607	29.8239	39.3577	37.5198	46.8687	40.5698	35.9014	54.217	23.9413	52.0065	43.6612	60.889	60.7531	49.5289	49.0709	59.3179	44.0029	55.8649	48.5816	33.1644	39.0725	73.0516	56.1944	58.2412	49.5838	57.4597	54.3019	60.9841	40.7234	51.5059
uPA	17.1382	13.7221	20.8673	17.2475	15.2716	21.6079	27.0231	20.4248	25.0536	15.6472	14.7036	15.0117	11.7781	47.8381	18.3611	23.9271	11.9184	23.6138	12.7221	16.3836	17.4091	18.6849	21.9622	20.7862	23.1162	27.1116	16.4992	22.1975	14.4888	14.6233	14.2898	23.0405	15.781	23.0616	19.5915	27.0133	14.8355	27.037	10.6989	15.71
vWF	54.7572	41.8129	63.8909	59.5516	51.0006	48.6033	42.2499	36.8785	66.8857	53.609	36.2727	48.2905	56.12	63.1713	49.2459	56.8168	47.6786	59.3681	42.0013	55.8791	53.9706	65.8065	87.4459	74.8393	71.2037	72.7797	68.8387	40.2848	62.946	58.3154	75.6002	83.5732	82.2751	54.2369	68.5781	72.6947	60.8372	61.1377	68.5077	72.3306

## Sheet: Table_S3
Protein	p	p adj	median OC	median N	OC/N	MPH01	MPH02	MPH05	MPH07	MPH08	MPH09	MPH10	MPH11	MPH12	MPH13	MPH14	MPH15	MPH17	MPH18	MPH19	MPH22	MPH24	MPH26	MPH29	MPH32	OVCA103-P	OVCA108-P	OVCA20-P	OVCA21-P	OVCA22-P	OVCA25-P	OVCA31-P	OVCA36-P	OVCA38-P	OVCA41-P	OVCA42-P	OVCA50-P	OVCA58-P	OVCA66-P	OVCA69-P	OVCA72-P	OVCA78-P	OVCA80-P	OVCA92-P	OVCA96-P
WFDC2	2.3252e-08	6.80191e-06	117.69	60.177	1.95573	49.4509	44.8663	62.8128	62.9931	66.0506	58.7108	78.899	54.9198	64.7394	56.3064	56.0865	51.6334	57.383	65.8967	55.4629	75.3938	61.6432	68.8298	64.1761	49.5688	112.673	122.581	110.325	118.565	114.963	125.209	95.7237	110.479	102.044	99.1283	94.1684	122.604	119.991	119.374	122.088	117.291	122.708	122.487	109.262	118.09
SPINT2	6.40266e-08	6.80191e-06	8.03452	3.54824	2.26437	2.72517	2.48538	2.78596	3.46075	2.59929	3.82386	4.04847	3.05907	3.97659	2.39101	1.23984	4.18517	1.95256	5.53252	4.03877	6.01947	2.23936	4.54359	4.29654	3.63573	8.21476	7.09157	11.0395	5.96224	8.77007	12.6945	6.08165	6.10826	8.86747	4.47314	5.67845	11.6361	8.48056	7.85429	9.56875	6.81685	9.27751	9.34207	6.41872	5.0871
IL6	8.50092e-08	6.80191e-06	20.9307	5.32587	3.93001	4.83331	8.7087	8.95865	18.5496	5.6866	6.09873	6.43246	4.30749	8.3118	3.40462	6.27302	3.33628	4.75694	8.29751	4.03877	2.92345	4.96514	3.6426	4.60673	7.7094	34.759	17.188	31.0779	14.7468	23.7846	21.2879	14.0754	12.0826	34.0815	34.0714	27.8994	27.0514	26.5874	17.0407	20.5736	18.3417	28.5571	15.0039	11.0496	16.8454
MUC-16	9.78563e-08	6.80191e-06	97.653	18.4566	5.29094	33.4591	10.1365	33.3745	14.1702	83.2147	19.573	17.867	14.5798	15.8774	26.6457	4.67835	19.0462	69.6754	28.3306	8.74959	21.6801	12.4232	14.1804	23.4714	11.746	88.3032	108.569	70.9857	106.195	65.657	102.922	95.5846	103.12	68.0717	102.084	104.69	115.437	99.7214	105.652	95.5588	90.5392	79.682	102.142	68.2719	69.4906
PVRL4	9.78563e-08	6.80191e-06	47.054	23.2242	2.02607	22.891	21.5492	26.6791	20.1195	22.7399	26.5873	28.511	22.7515	27.7141	20.2114	22.4814	23.5575	20.0512	33.9877	20.7406	27.5278	27.246	28.0148	24.2531	20.2765	37.8907	66.6669	50.6813	34.6185	47.6567	37.0434	30.59	51.6758	54.0184	30.6961	25.2111	60.4788	45.1329	50.8938	69.6532	41.8264	46.4549	59.5811	40.597	47.6532
CHI3L1	1.48676e-07	6.80191e-06	31.5601	11.4435	2.75791	11.5484	12.4709	16.2215	15.5741	10.4418	11.17	18.1025	8.63314	19.0588	7.45181	13.8925	6.74597	10.1452	15.7496	29.0747	10.3794	11.3386	14.1747	9.51531	8.08669	36.3439	35.2963	41.9377	25.2538	46.7809	46.3205	23.8521	18.929	22.5521	21.0877	20.3337	51.4448	49.4784	37.1834	46.813	27.8239	26.3686	56.2172	16.7521	23.4558
N2DL-2	1.48676e-07	6.80191e-06	11.4156	7.06139	1.61663	6.26266	6.57107	7.09354	6.65	5.64039	7.02923	10.001	9.04085	9.47131	7.27586	6.1328	5.21561	6.00936	8.28824	6.69314	9.04885	5.74901	8.24184	8.20857	7.32433	11.4224	12.493	19.3477	10.3602	11.4573	12.7506	8.73498	11.4088	9.95573	9.73658	8.7471	17.0014	21.7281	11.8669	10.7693	10.7524	12.6653	15.6695	9.76438	9.18933
WISP-1	1.48676e-07	6.80191e-06	48.8339	30.2964	1.61187	25.466	23.5846	36.742	25.0073	41.1977	29.1739	32.9889	28.7424	34.7253	37.6758	22.6342	24.915	31.4188	36.9835	29.1068	35.2987	25.4284	35.6839	33.0123	26.6925	50.1447	49.4164	62.2958	43.1271	56.2961	49.9947	36.9794	36.8604	44.2475	40.6466	35.634	67.619	38.1436	48.1469	48.2514	52.2459	57.982	61.0675	41.2087	61.7681
hK11	2.94624e-07	8.98604e-06	66.1117	39.922	1.65602	34.4733	38.5509	43.22	37.2284	42.032	44.4517	41.3718	42.5987	37.9988	29.0132	40.4857	39.6874	34.6066	48.8581	38.0896	44.7391	40.1566	45.1186	34.925	29.6554	32.2499	108.292	53.2192	87.0454	64.0035	52.232	81.5089	82.3164	89.6911	87.5866	63.85	61.1511	67.6704	72.7041	105.03	58.5029	61.4209	83.503	51.9793	64.553
SPON1	2.94624e-07	8.98604e-06	8.79937	2.82861	3.11084	2.6327	2.36797	3.98461	2.60616	2.75019	3.25961	3.97014	2.84013	4.61494	2.44979	2.05584	3.00624	2.27174	4.06462	2.81709	4.27654	1.62705	3.64199	2.8585	2.2035	5.04964	12.108	8.45763	14.5629	5.85766	4.79877	8.7706	5.50747	19.71	5.92611	8.82815	17.5181	6.60007	9.25163	10.0853	10.6139	3.27871	19.5593	2.74095	18.0378
DDR1	2.24551e-07	8.98604e-06	36.6922	27.1024	1.35384	23.0945	22.456	28.0916	22.0535	23.3085	27.1118	35.4045	30.6066	30.6205	27.3748	22.9441	25.734	30.0267	30.1347	24.5456	30.1486	26.2556	30.3026	25.6756	27.093	32.2439	50.256	40.7532	37.6128	40.14	38.3848	27.8305	43.8052	34.8938	31.4848	36.4642	34.5816	34.604	41.3014	66.863	36.9202	31.0737	46.7308	30.8599	31.2088
KLK6	2.57297e-07	8.98604e-06	19.9659	5.5063	3.626	5.84179	3.60578	7.85081	4.55558	5.1708	6.32759	8.15742	7.15841	6.97599	4.44189	4.06091	7.4817	6.02045	3.91157	4.50293	8.04516	4.09722	11.8847	4.72906	4.42252	23.6838	69.3546	19.4271	40.0384	24.5482	20.5046	24.2645	11.5194	30.3348	9.82879	4.47665	17.6193	18.1007	29.5921	22.083	12.1595	14.5648	41.5449	11.0841	13.3112
VEGFA	3.37145e-07	9.49192e-06	100.323	80.9502	1.23932	67.66	73.2745	83.4842	84.4375	76.852	80.864	91.3863	82.344	88.7752	79.1333	68.5599	79.6269	75.2683	87.5914	91.6958	81.1196	82.0557	81.0364	77.5742	68.7112	89.5622	96.6912	104.604	89.2993	99.8816	104.445	88.3764	87.5707	89.8505	100.764	101.555	102.306	103.486	89.5891	103.296	94.6947	104.366	105.872	87.0603	101.218
OPN	3.85548e-07	1.00793e-05	84.3924	53.0517	1.59076	47.431	46.0871	65.6891	56.1331	41.4473	55.0057	68.4175	54.2001	49.2864	51.9034	44.6573	55.3185	45.7474	59.0958	61.2774	64.1095	47.4991	76.3801	44.7851	47.0698	70.941	88.2221	90.9975	86.7228	102.213	86.9193	71.9708	69.0401	71.8761	69.0564	66.6204	114.691	84.6376	84.1472	91.2424	94.5167	75.3157	97.7411	48.5424	77.0601
BCAM	4.40611e-07	1.07509e-05	24.6057	14.621	1.68291	12.1476	10.4408	16.3775	14.5394	16.1036	14.7025	18.893	14.2302	19.482	13.5831	9.48486	19.3548	11.4494	21.1194	12.7633	20.7578	14.7339	20.3347	11.3875	11.2987	28.8414	55.7243	32.5165	21.5292	15.6938	30.987	22.2608	29.4216	22.6557	30.8418	20.2325	22.7469	23.4966	26.51	25.0607	27.0754	16.0877	27.2138	20.5607	24.1507
SPINT1	6.55049e-07	1.49842e-05	12.5108	4.18842	2.98698	4.16433	2.63293	6.80005	4.11899	4.21251	6.21699	8.16531	3.3489	6.4972	3.3813	3.4981	5.54165	2.49302	6.2567	3.61502	7.51884	4.76466	6.36255	4.13634	3.50704	10.7189	23.2435	11.1469	17.6286	18.0462	11.2424	10.166	15.8573	19.0543	5.60548	5.39001	15.3091	7.68249	20.2928	25.2705	13.7791	7.55695	19.3099	7.51856	6.32834
CDH6	1.42236e-06	3.06226e-05	20.6123	13.6624	1.50869	10.7402	11.4253	14.073	9.05817	12.127	15.4827	17.8865	14.0716	16.7265	14.6707	11.521	11.4133	11.7949	15.898	12.3523	14.8445	9.62042	18.9129	14.2884	13.2533	23.9524	26.4138	21.4958	22.7067	18.7661	20.2852	16.3392	24.6943	30.7872	15.482	14.3817	28.5762	24.7136	20.8936	20.3311	18.8299	18.2241	24.7149	17.3259	13.4918
VSIG4	1.83222e-06	3.52943e-05	50.2118	29.8666	1.6812	26.1873	22.7359	31.6879	38.2647	34.2348	30.9512	36.3541	26.7667	42.8457	27.0031	23.0663	25.2363	31.2782	47.5158	27.2457	34.8239	28.3716	31.588	28.782	22.324	40.7146	49.6162	65.2691	28.6806	53.3956	53.1558	32.4282	36.604	43.387	43.4057	42.7002	82.6459	69.2301	54.98	47.6457	50.8074	64.4526	58.522	32.4735	63.855
GFR-alpha-1	1.83222e-06	3.52943e-05	40.5978	28.7409	1.41255	28.1201	25.6599	25.9371	30.7334	26.2489	30.8751	39.8819	29.7277	30.7478	28.3138	25.1086	29.168	26.2002	33.2054	24.782	34.0379	29.8088	34.1354	25.9337	26.9832	32.4192	39.0001	48.412	28.9998	50.4242	41.1561	29.6392	31.5743	36.4137	40.0395	35.1484	45.4902	47.5584	43.7252	38.3826	41.6309	47.4206	46.1338	37.0372	51.0003
IGFBP-2	2.07747e-06	3.62073e-05	86.8881	56.2708	1.54411	52.1446	37.4622	66.1232	46.2965	40.6414	60.3637	82.0269	52.1778	80.6596	49.3614	60.6422	37.5184	41.3837	74.6356	67.6309	88.2414	33.5345	71.9133	64.7016	43.5681	75.4734	99.8612	98.2002	89.3647	91.2023	96.7129	84.8501	80.2438	72.4359	77.4847	74.8223	94.5054	73.6904	107.614	88.2298	98.6214	85.5464	105.319	69.7957	68.859
TFPI-2	2.07747e-06	3.62073e-05	72.6358	60.0018	1.21056	56.0898	51.4951	58.8252	73.4147	54.2466	69.0539	62.932	62.5488	61.1784	62.1666	47.1955	56.5964	53.7395	78.4927	62.2004	63.8578	54.3484	65.559	56.6241	57.6031	82.9336	75.7661	72.1686	65.7447	69.9102	67.7053	68.6427	86.3192	63.2897	66.3935	70.7298	92.2232	88.4488	69.1688	73.103	80.6925	65.8854	77.9572	82.173	73.7228
FLRT2	2.6656e-06	4.43459e-05	13.1831	8.59422	1.53395	8.04698	6.794	9.90002	8.16056	6.887	7.58424	12.3252	9.10663	8.2948	9.30915	8.42021	6.67163	8.32917	12.2119	8.63901	9.44831	8.54943	11.0138	8.72157	9.2861	12.2657	8.83599	14.8944	9.97044	13.4912	12.3965	8.49711	10.0547	11.5918	14.6835	16.2109	19.6629	18.7763	17.907	12.875	16.1895	13.7139	19.833	9.5184	10.1424
TNFRSF12A	3.85527e-06	6.13491e-05	32.0701	20.5145	1.56329	16.2452	14.3966	22.8631	19.882	16.4864	20.1782	28.5016	21.818	25.0638	21.9934	20.6961	15.3087	20.3328	17.0662	20.745	21.848	20.8935	25.1902	14.8578	16.2852	27.4742	37.8086	42.6355	23.2066	34.779	31.2527	22.1481	25.2729	25.0893	19.4844	20.5846	40.7442	40.5108	37.0089	32.8876	35.8664	34.7296	36.8123	24.6166	25.2352
EDA2R	4.35419e-06	6.64013e-05	23.0501	12.7928	1.80181	10.4931	9.61118	16.2067	11.3176	9.14167	9.6596	16.5459	14.9423	19.4455	15.0392	10.6695	9.52173	14.2503	15.0872	13.2913	12.5206	13.0649	20.6923	11.3821	11.3994	21.2096	20.7032	41.9276	12.6819	31.368	23.9685	15.3729	16.8125	14.8774	16.676	14.6612	30.8714	35.813	24.719	26.5793	31.5888	26.0076	35.3524	14.4817	22.1318
TNFRSF6B	4.91445e-06	6.91804e-05	28.7276	18.7066	1.5357	11.3589	14.5994	19.9807	18.4544	19.8299	18.0861	24.9442	20.5787	29.8088	15.5104	12.8329	17.2834	15.6301	27.6589	19.1521	21.6316	12.4318	23.5511	18.9587	15.4642	36.2369	22.8084	43.4667	33.3619	48.7173	30.5826	25.7583	23.0723	24.1781	21.5661	17.6605	54.9016	37.1069	26.8727	42.3948	25.1784	24.2976	35.9306	23.9936	34.1639
FUT3/FUT5	4.91445e-06	6.91804e-05	14.0926	6.53559	2.15628	3.13906	6.39134	4.40442	7.99945	4.26997	5.01505	12.1073	7.49133	13.115	4.67658	5.75573	7.29551	2.38205	9.47882	1.87986	9.77888	8.96751	8.8841	4.20861	6.67985	12.6067	14.9665	26.1886	13.4057	13.6859	16.0952	7.93031	14.4993	20.5761	16.1112	25.3959	11.5029	17.8685	19.2214	9.24373	15.7459	5.16594	12.5522	11.0449	5.81461
AREG	5.54319e-06	7.5141e-05	7.98638	4.87484	1.63829	3.90932	2.71946	5.05832	4.15952	4.77191	5.18355	5.88781	3.57051	5.06277	4.97776	3.29212	5.11248	4.58127	7.61142	4.00052	6.62429	4.2415	5.52715	6.60706	4.40064	5.49429	7.83115	8.14161	5.31787	13.3611	8.23673	9.58466	9.64457	6.10297	6.22213	4.84607	22.2178	8.49075	9.36923	4.54632	18.6529	7.54107	26.4805	7.10169	7.40422
PTPRF	6.24829e-06	7.88577e-05	22.7189	14.0005	1.62272	15.0518	12.739	18.2095	11.6343	11.9391	17.3949	17.1964	15.212	24.9353	13.1427	10.4666	11.1028	11.1366	18.2791	13.3034	20.5226	12.443	18.8742	11.9705	14.6976	11.6805	27.8168	22.0459	14.9076	19.9972	22.0592	20.0885	31.256	17.948	21.0682	25.6074	29.3666	24.2866	30.5535	25.7579	22.4991	22.9387	30.6419	20.754	24.9313
GDF15	6.24829e-06	7.88577e-05	41.6791	25.7652	1.61765	19.8174	14.9778	25.2882	26.2422	20.6717	26.4336	31.2113	23.4315	27.4981	25.2819	21.634	33.3458	27.2957	29.6616	26.4726	28.8172	23.2193	32.6772	19.4745	16.6148	38.9432	34.3929	70.6457	30.5537	58.0211	41.9043	28.0269	35.4182	29.0398	27.2263	28.3046	45.3455	48.3035	43.5636	41.4539	54.0385	54.9718	54.5991	18.7071	41.928
COL1A1	7.03848e-06	8.58694e-05	12.0095	7.10275	1.69082	7.46344	7.59851	8.69519	7.14899	6.6498	6.48588	6.93838	6.60557	7.05651	9.23382	5.2589	7.72123	3.3803	7.00994	7.85025	9.36568	3.52557	12.4766	7.53909	4.28453	11.8545	12.1645	14.3613	13.5788	12.5575	12.3487	9.21207	8.19253	10.5403	8.68876	7.50327	15.1394	9.32716	15.1465	14.9586	13.3777	10.6704	17.1737	5.30026	11.8264
B4GALT1	7.92343e-06	9.35476e-05	9.38059	5.70852	1.64326	2.73869	3.50315	6.16822	7.0145	5.70503	4.58251	7.54975	5.712	9.79615	5.25083	2.47505	7.07491	5.37957	10.6028	4.72919	6.78175	4.65217	7.33094	5.76576	3.45584	7.11929	7.59647	12.2844	6.28329	8.11287	8.945	6.01324	10.5302	7.70967	9.01555	11.401	12.8836	12.2965	12.1334	8.74397	10.1319	9.74564	15.8583	6.06287	10.138
IL2-RA	8.91383e-06	0.000101952	19.8977	11.5148	1.72801	9.05017	8.16091	11.0878	11.7685	11.3085	11.7211	15.1272	9.98465	14.9218	11.1678	9.57426	9.64736	14.1901	22.2189	14.0038	22.3716	9.70372	12.0585	10.0329	12.3336	19.0737	18.5809	27.9824	16.823	27.5857	19.1517	14.1096	14.9661	22.515	18.55	14.14	39.1098	24.8582	32.8203	25.1041	20.6436	22.9875	25.3726	9.51507	16.7531
EFNA4	1.26421e-05	0.000140213	6.68454	3.76912	1.7735	2.3648	2.19289	3.97999	4.09658	1.83624	3.19644	6.33237	4.58992	4.75885	3.87913	2.45214	2.93828	3.21557	4.11181	2.59065	4.68658	3.65911	5.2735	3.23385	4.01069	3.0913	8.03728	10.0265	3.38483	6.73423	6.77728	3.73359	6.63485	5.21629	5.21844	4.13386	9.59661	8.95925	6.04221	6.96094	7.55728	5.80829	10.1029	5.08079	6.86147
EPHA2	1.41853e-05	0.000148338	9.73056	5.82879	1.6694	4.75981	3.28682	6.07603	4.3699	5.29189	6.51076	8.1172	4.98718	8.03246	4.6564	3.77704	5.31814	5.58155	9.6988	6.35332	7.95082	4.93746	8.88869	6.08989	9.34042	8.1004	9.62042	13.2279	6.10881	9.84071	10.9406	9.57742	7.15493	8.20662	6.43469	5.90728	14.7746	14.7579	10.2866	8.49915	11.2897	10.3676	16.2984	7.43446	10.9045
MSLN	1.41853e-05	0.000148338	22.2722	8.09053	2.75288	8.19167	4.33601	7.98938	9.71332	9.16152	7.40248	27.6064	5.41823	10.3601	4.64515	5.10498	7.43211	6.15109	9.41545	5.02576	27.4387	18.9257	8.21298	7.4046	14.697	27.8937	38.0794	28.5357	14.526	22.1672	31.2721	13.887	15.6692	22.3773	4.96973	18.6164	17.2243	14.5476	25.9118	65.0508	27.8695	19.5451	38.8902	29.2552	21.2369
ADAM-TS 15	1.59066e-05	0.000161717	19.4273	14.3407	1.35469	13.2041	11.5478	18.0431	11.4965	15.8149	16.3659	15.9145	16.7258	21.9485	17.8721	9.77519	14.1779	10.9854	11.5363	12.1619	15.5482	14.5036	18.7365	9.04494	9.43854	21.4935	29.9234	18.5153	18.3253	19.7111	21.6258	18.2475	20.3069	19.1434	20.4648	14.9068	28.2577	16.5522	21.9203	18.9005	23.4822	16.4616	26.3061	16.249	13.7334
vWF	1.78251e-05	0.000171684	68.7084	52.3048	1.31362	54.7572	41.8129	63.8909	59.5516	51.0006	48.6033	42.2499	36.8785	66.8857	53.609	36.2727	48.2905	56.12	63.1713	49.2459	56.8168	47.6786	59.3681	42.0013	55.8791	53.9706	65.8065	87.4459	74.8393	71.2037	72.7797	68.8387	40.2848	62.946	58.3154	75.6002	83.5732	82.2751	54.2369	68.5781	72.6947	60.8372	61.1377	68.5077	72.3306
FCRLB	1.78251e-05	0.000171684	5.57215	2.89464	1.92499	2.25745	2.41796	3.68701	2.82516	2.13458	3.61639	2.7899	2.92903	4.30359	2.86026	2.05865	7.31048	3.43135	4.3065	2.2134	4.94956	2.45875	4.49338	2.15007	3.1632	11.8775	4.45252	4.86776	4.9115	7.29648	4.98754	4.75462	5.82141	7.87762	3.83318	6.39872	6.23396	3.91066	6.33665	5.32289	6.10975	3.17666	9.01375	2.39959	6.15725
CRHBP	1.9962e-05	0.000182652	19.1735	14.5413	1.31855	14.0555	10.532	16.7499	15.9983	17.6026	18.2428	15.912	13.6157	21.2997	14.2792	10.1067	14.7481	13.5089	25.5573	13.9812	16.7725	14.3345	16.3684	11.8088	12.5155	14.9747	19.1932	19.1537	18.2064	18.4075	19.4678	17.8819	20.5665	16.3012	18.5782	20.1311	24.6792	21.5636	24.9548	18.6371	23.331	17.443	28.6008	20.5673	16.8303
DSC2	1.9962e-05	0.000182652	24.8526	14.8438	1.67427	12.6862	10.2743	15.2109	14.4926	17.3941	18.1748	20.9009	14.0467	24.9834	13.9657	8.15931	11.0992	15.0019	20.6133	15.3354	22.9776	11.6972	20.1955	14.6858	10.7549	16.0198	26.8297	30.7233	16.4382	29.4578	21.1705	15.0743	26.1581	19.6593	20.6837	18.1513	39.25	36.0358	30.6496	20.1506	28.5092	31.2662	30.0827	16.6049	23.5471
TNF-R1	2.23406e-05	0.000190154	51.0538	38.5158	1.32553	37.8112	32.7082	40.4169	46.5522	39.941	40.4865	47.0505	36.3826	50.5021	34.7234	33.717	35.8406	39.2204	46.2864	37.0488	41.7246	34.9756	47.2537	34.2546	34.9224	48.6484	52.6063	67.3809	39.2314	61.4736	57.364	39.1763	46.5499	48.6073	48.9933	45.0982	72.2544	69.6115	57.6737	49.5012	53.8283	62.7459	64.6176	31.8966	49.2899
SYND1	2.23406e-05	0.000190154	52.7458	37.6495	1.40097	32.4419	31.836	39.9242	28.348	28.0412	42.2795	48.0521	42.6003	39.8621	34.1662	26.1591	41.5284	31.1631	49.0765	37.0236	42.3891	38.2754	41.7348	29.561	32.765	53.601	41.7661	61.8288	27.4334	42.391	63.6996	34.939	50.7616	72.2005	48.3275	47.0828	72.5088	61.8749	55.4939	51.8907	47.5128	62.9941	62.0763	38.1354	56.8508
HGF	2.23406e-05	0.000190154	56.4313	43.7729	1.28918	35.6618	41.5856	44.338	58.163	41.9474	50.3578	56.841	48.9643	56.0221	41.782	37.434	38.8553	40.0197	53.6203	44.7813	44.7566	37.6952	49.7925	37.3374	43.2079	68.2818	51.2732	64.0584	53.5048	65.3258	58.696	47.1124	43.9907	56.0457	54.5175	54.3995	60.441	59.9582	48.7189	64.5892	56.8168	51.2985	62.2693	47.8365	59.125
LAYN	3.11941e-05	0.000253712	24.7709	15.5433	1.59367	15.578	11.2188	18.437	15.1698	13.5105	14.9519	22.1656	16.4057	20.5954	15.8339	15.5086	13.6218	14.274	19.191	15.1586	19.4254	16.9534	22.4073	14.048	14.9233	17.9714	24.2811	43.2334	17.1476	28.8756	25.2607	18.8941	22.2475	16.2761	14.3467	15.1057	31.2669	35.7677	26.0892	26.8914	30.7991	28.6752	32.1751	21.7179	24.1605
U-PAR	3.11941e-05	0.000253712	39.6604	25.9095	1.53073	20.2768	22.242	26.9627	33.6582	27.2683	31.7511	38.6915	25.7811	37.4285	24.4437	23.2381	24.7347	23.1691	35.0998	25.479	34.0762	26.038	29.4726	22.681	24.2216	33.939	39.9111	50.0406	35.7911	55.5123	39.961	27.5568	30.1335	34.2736	29.1111	29.2611	56.5942	44.7534	41.9953	44.44	39.3509	39.4098	53.0438	19.9319	40.8377
PLXNB1	3.48205e-05	0.00027705	4.47992	1.91964	2.33373	1.76858	1.58277	1.92391	3.00436	1.62206	10.5026	2.87286	1.58564	3.0562	2.14157	1.59532	2.58283	1.24514	1.84585	1.77862	4.48804	1.91537	5.5798	1.76637	2.95218	3.28737	4.10103	4.35736	2.81454	4.6771	3.45016	2.47427	4.86794	3.03923	4.60248	3.75658	6.23456	4.91336	3.89841	10.0665	4.95543	6.445	5.311	3.16587	5.20625
FURIN	3.88433e-05	0.000290136	86.4292	74.0024	1.16792	68.0409	71.2051	76.1406	89.2838	74.4949	83.1667	83.8538	82.0901	98.1263	69.8097	67.131	60.0862	71.3576	85.6345	78.6056	77.9113	66.8779	73.2902	72.4318	73.5099	77.6545	83.5566	79.3352	84.6492	83.4258	95.941	87.7446	76.9655	100.111	89.5359	91.9382	100.774	89.2507	84.4118	95.3748	83.9029	80.1639	93.4087	85.1137	94.3433
TNFRSF21	3.88433e-05	0.000290136	65.8922	55.9907	1.17684	52.3681	49.8528	60.335	51.2338	52.1657	49.2745	64.1201	57.7477	66.5013	56.9133	55.163	48.1268	54.7471	62.7014	54.4468	56.9693	57.8955	63.8363	55.9268	56.0546	63.5134	63.3334	70.4482	59.7275	68.0724	66.9486	56.4903	69.6313	58.5999	52.7547	56.3379	67.3138	76.2952	75.0419	73.3556	64.8358	72.104	67.905	59.6404	62.3618
ANGPTL4	3.88433e-05	0.000290136	33.6285	22.9225	1.46705	16.042	15.597	25.9054	23.488	25.656	18.0026	22.7643	19.0917	31.7662	24.743	17.3083	34.7019	31.4812	25.1133	9.66153	27.0425	21.7915	23.0808	22.006	15.2977	24.2222	29.1697	33.5231	21.0603	33.7339	30.2112	35.4868	25.5278	34.7563	34.5823	41.2183	44.7766	37.8359	27.9447	30.6864	30.1687	41.8119	38.4096	19.6417	37.4047
NRP2	4.33028e-05	0.000316976	17.5403	12.8914	1.36063	10.0886	10.1813	15.438	12.6777	9.62892	11.5285	20.7867	15.7956	15.8988	16.2669	12.0743	15.3799	10.4756	13.9696	11.2849	14.463	12.0102	19.6709	11.381	13.1051	13.8649	16.5572	11.5452	27.5237	16.0103	17.3378	17.3681	16.6828	16.3948	22.4797	18.1105	22.4792	18.4026	17.7125	26.1347	20.7516	15.6324	20.0553	12.9092	20.1594
TNFSF13	5.3712e-05	0.000385463	63.7334	53.2253	1.19743	45.5896	41.7269	57.6207	53.7638	46.5158	52.6868	55.9929	54.2563	62.5823	51.6032	45.8249	48.2861	52.1982	63.1326	56.9396	59.9333	46.0483	60.4452	55.4965	43.6951	49.2506	64.9815	79.828	48.6139	64.247	63.7307	56.5581	63.6177	56.0255	55.8815	53.6654	77.5034	67.5901	62.0805	63.7361	75.4918	59.09	67.5423	64.6374	76.7863
MK	5.97624e-05	0.000412699	58.0179	25.4175	2.2826	19.37	12.3656	27.7164	19.468	24.0436	30.1066	34.5591	28.9184	25.8231	31.973	15.0632	24.6053	22.0023	32.0465	34.7455	29.5516	13.813	34.7495	25.0119	15.1994	64.3846	58.8383	67.1092	62.1551	62.3457	52.9812	51.8515	36.4368	14.7668	57.1976	18.2815	61.6578	17.3428	59.2303	72.7299	45.4085	24.1792	62.3909	46.155	72.5672
HAVCR2	5.97624e-05	0.000412699	11.9987	6.91096	1.73619	6.89719	5.83	7.67019	5.8981	9.15819	10.4892	12.3514	6.4417	11.9746	6.07435	4.11773	5.11963	6.92474	11.0316	6.19746	9.53834	7.32752	8.54405	6.0369	5.90743	9.27781	7.85911	19.1041	8.83148	16.4005	14.398	7.16713	9.90927	8.90503	7.13723	8.19528	23.1645	19.6934	16.4412	11.396	15.9485	16.6234	18.7033	8.27805	12.6014
GPC1	6.64513e-05	0.000450392	24.0642	18.373	1.30976	17.7386	15.989	18.6767	12.4971	17.2303	18.3906	20.3336	21.881	19.2649	18.3554	11.5001	19.3736	15.999	21.3842	17.5998	21.1548	21.3777	22.0406	14.0903	13.0063	19.3215	21.6024	25.6281	15.1842	17.4386	28.7819	24.0953	25.1909	19.7796	20.3714	16.6596	26.8102	24.0724	22.6814	24.056	28.3428	25.1134	29.8981	22.1423	26.0295
FSTL3	7.38411e-05	0.000491379	9.09959	5.72796	1.58863	5.32857	5.11859	7.11614	6.3439	7.10052	5.98096	7.19774	5.72037	10.2451	5.50939	4.88658	5.73555	5.0747	8.34054	5.39577	6.76244	4.42118	6.72562	3.99844	4.44834	6.81408	9.23084	14.437	5.92148	9.40195	8.96835	5.7482	7.81661	6.00265	7.16537	5.43958	15.3092	10.7254	10.0521	7.64191	12.4109	9.54112	12.2844	6.16867	9.83349
KLK13	8.19998e-05	0.000535927	23.1813	15.0681	1.53844	15.4247	5.61467	18.4638	15.0451	15.6361	20.775	21.3623	14.9622	14.0181	12.6091	14.8189	18.4064	10.4019	18.9423	15.0605	16.0288	15.0757	20.2874	7.84134	12.2606	16.6375	49.3251	21.5925	24.2682	14.7747	22.5147	18.2268	41.4409	15.8515	24.8318	27.2365	15.5506	27.2958	32.7107	35.2537	28.3888	16.9051	23.8479	14.3279	18.5887
S100A11	9.10011e-05	0.000574248	13.2205	9.64027	1.37138	6.37487	8.29394	9.86902	9.90166	11.6971	11.824	13.6262	8.86777	14.9781	9.41152	6.91148	7.76074	7.16173	12.5804	6.66533	10.8298	8.93203	9.19254	12.3552	11.0976	13.3611	11.3578	11.3428	9.87945	13.0799	14.6472	11.6413	11.8351	15.4575	14.2041	12.192	16.31	14.6174	11.571	14.7145	13.8712	10.0691	13.3668	11.4705	17.4728
DRAXIN	9.10011e-05	0.000574248	1.8257	0.578531	3.15575	0.0944702	0.0395612	2.08554	2.00888	0.205064	1.00539	0.825063	0.572005	0.752331	0.690328	0.0107122	0.275321	0.585057	0.395415	0.680411	0.242822	0.431019	0.635719	0.483998	0.810486	0.759355	0.891079	5.74513	1.10059	1.83039	1.3916	2.437	2.11487	0.871086	1.37136	0.309581	1.95695	1.82658	1.82482	2.57423	3.61262	13.4389	17.6316	0.443343	0.267589
SCARB2	0.000100925	0.00062608	14.7058	9.56463	1.53752	8.22107	8.09789	9.26941	12.2043	8.2481	8.56352	11.9697	12.378	14.219	11.953	8.40867	8.21459	10.7992	13.4863	9.23674	10.9564	9.85985	12.5157	8.47905	7.16815	8.79941	12.5506	21.7929	9.9568	20.0605	16.2361	10.1004	10.9977	10.1291	10.6878	9.91935	22.8533	18.287	14.4378	14.9739	19.2835	15.6904	20.4127	13.5078	15.5448
N-CDase	0.00011186	0.000682345	5.75508	14.0438	0.409796	10.7901	7.56239	12.5077	14.0214	20.7759	7.21771	14.0661	17.8012	16.7843	18.9026	8.11868	32.6613	24.5343	9.62433	8.90521	12.1355	26.8319	14.1012	15.4144	5.66845	4.94195	1.43849	5.35057	4.38124	1.16893	6.33066	6.23556	15.5618	5.75664	8.46979	4.0674	5.75352	3.31732	9.97271	3.15439	9.98522	5.20456	9.0081	6.04078	13.5019
TGF-alpha	0.000123899	0.000743395	8.2298	4.83205	1.70317	2.53918	3.76286	6.04103	12.923	5.46531	7.39943	11.7171	4.02408	8.06532	3.70401	3.35857	5.16689	5.59195	4.37676	3.59656	5.94253	4.3294	4.44257	4.4972	6.22039	7.51747	5.4166	8.20547	5.19471	15.0168	10.1437	6.61025	8.25413	9.01765	7.44433	6.49088	12.8361	9.04241	6.1896	13.1456	10.1963	6.03218	11.675	5.07425	12.1302
RELT	0.000137146	0.000796752	19.8747	15.012	1.32391	11.033	10.9611	17.3551	15.16	14.8641	16.0111	20.6907	13.5752	19.6926	11.7395	10.5311	15.6809	13.7962	16.6109	14.5705	17.0908	16.2826	18.938	14.6978	10.6868	15.1706	19.6864	30.5582	13.807	25.9146	21.0656	15.8947	16.7576	17.9555	14.2033	14.7968	29.8624	30.1635	21.1344	19.5157	25.2821	23.0026	26.8118	17.5587	20.0629
LTBR	0.000137146	0.000796752	17.9426	11.6395	1.54153	10.4615	8.93884	13.1943	11.7197	11.147	12.1719	15.2747	10.8771	17.5843	13.3493	9.64612	13.4003	10.4505	19.8297	11.5593	14.514	11.055	14.3577	9.91022	8.08225	12.8791	17.2037	27.6393	11.8176	19.5068	18.7376	11.752	14.6912	16.9243	20.1865	12.4651	23.9668	23.2156	22.3545	15.3228	19.539	18.6816	24.0865	8.66166	14.4193
IGF1R	0.000151619	0.000867071	10.6505	7.41524	1.4363	5.17772	4.51818	8.61293	7.47908	4.88817	5.17772	7.76598	5.9515	10.614	7.46361	4.25787	8.01971	6.35554	10.1809	6.19199	7.48996	8.80416	9.31763	7.36688	3.65356	5.76682	8.76361	10.462	7.36373	11.4259	10.0736	20.1069	9.38656	8.77019	7.11529	6.47219	15.5738	11.2625	11.3183	10.8754	13.3137	10.839	15.2858	6.47285	12.0851
TNFRSF4	0.000225717	0.00123302	16.7003	10.4881	1.59231	8.52868	8.34291	8.8417	12.5212	10.7988	13.8458	21.9967	9.83588	14.5426	9.89008	5.75472	9.10211	10.1774	16.2108	11.9558	17.7365	9.31605	15.4353	11.9932	8.42398	14.2552	18.5066	25.506	15.5629	21.7132	22.882	15.0186	13.9056	9.59426	9.85885	9.32215	22.5453	25.6526	15.4579	21.4551	17.124	18.2959	26.5094	16.2767	11.9016
ST2	0.000225717	0.00123302	20.7603	12.2962	1.68836	12.1103	15.6053	11.0198	14.2502	10.508	16.0218	12.2358	18.2919	24.0198	12.3566	11.6907	14.2398	8.59516	30.8585	13.3307	18.8628	3.6447	11.6935	7.11673	8.98189	18.8029	16.4231	20.5223	14.5732	28.0368	22.2408	15.0261	17.5771	6.10441	20.9983	17.9394	39.0274	34.206	34.1769	19.8776	29.6096	23.9014	27.9613	10.3153	43.5989
CNTN5	0.000225717	0.00123302	25.7517	35.9771	0.71578	29.7679	31.5924	45.1532	33.6067	32.855	36.0946	33.0599	42.9862	38.4169	42.597	27.3191	39.6306	28.3848	38.8951	33.2713	38.0219	35.8596	46.3961	34.8358	36.8685	17.5297	23.7149	30.1125	19.3987	21.9997	25.5402	28.6045	38.0408	25.9632	20.8864	20.8993	31.3096	23.2933	34.3492	24.0656	32.9776	20.3919	31.1197	41.3355	29.5403
LAIR1	0.000248888	0.00130133	26.4842	17.6576	1.49988	13.3343	13.5769	19.1062	19.0133	17.8016	22.3108	22.9386	17.5136	22.5188	16.4653	11.6959	11.3032	13.8368	22.4868	15.3457	19.1222	15.7101	21.2536	18.2596	12.4044	17.6881	26.5341	44.0068	15.389	28.4678	26.4343	17.6941	25.9957	19.2539	20.9819	14.9993	38.6847	38.1148	28.2669	18.7801	29.9662	26.8952	35.9635	17.1097	30.7061
CTSD	0.000248888	0.00130133	4.57713	2.78518	1.64339	2.38205	1.62927	3.2027	3.09735	2.32868	2.64056	4.40014	3.19362	4.70677	1.94452	2.68393	2.51356	2.61702	4.71272	2.88643	4.08375	2.19878	3.13145	3.06548	2.42061	5.43314	4.06095	4.04106	4.47314	7.20235	5.6908	2.12681	3.22271	4.89794	7.229	2.96336	6.87819	7.84398	4.68112	3.6243	4.69303	4.24508	8.17148	1.88398	3.19787
FABP4	0.000248888	0.00130133	53.9939	36.4528	1.4812	33.0402	28.2754	36.4086	32.2974	47.9907	46.283	37.6723	38.7376	62.0719	32.6625	27.2386	27.8292	40.3315	36.4971	33.0433	40.9348	36.1505	40.3839	22.2292	58.1609	39.8466	59.7195	62.1136	38.0657	68.2425	55.2428	42.0733	52.318	52.2769	38.7445	24.0853	89.7673	67.2195	52.7451	59.1656	59.3766	67.0673	55.5961	28.5104	51.0422
EPHB4	0.000274261	0.0014138	36.0612	27.9526	1.29009	26.6415	22.0394	28.0644	26.6422	28.0066	28.7623	34.9662	28.3304	34.0506	23.7533	24.4166	28.0792	27.3395	36.2084	27.3864	34.2705	27.8985	36.2349	27.652	22.4374	27.3115	32.5052	50.6785	29.2942	36.7746	35.3478	27.6719	37.1186	31.2975	29.9708	32.6551	43.3313	41.3926	39.8944	38.9687	37.1601	49.1287	40.8207	19.2395	30.9687
PODXL	0.000302028	0.00153531	16.7026	11.9965	1.39229	10.472	10.6363	13.4917	10.5122	12.5817	13.0392	14.2143	16.6423	12.0646	11.7775	10.8123	13.9577	11.028	17.035	9.73771	15.006	11.9284	15.6279	11.0743	10.3122	22.6687	29.4528	13.907	24.2947	15.1098	16.8862	11.9131	30.7597	12.7705	17.9455	13.5172	12.4106	11.2572	24.5791	25.7029	23.7604	12.9246	43.9548	16.519	11.3427
CTSV	0.000332393	0.001644	13.2105	18.7844	0.70327	31.1999	18.8189	22.6104	11.6586	22.9043	14.839	18.75	24.3355	17.1359	20.9136	15.8906	23.9373	17.5298	20.255	12.7397	25.1273	17.499	21.594	17.4033	16.5389	9.72404	14.918	10.7301	13.2189	8.20633	13.2681	16.9825	26.515	11.6307	13.3399	18.3053	13.0302	8.7632	11.2178	12.7324	16.8314	13.2022	14.8998	11.992	15.4414
PDGF-R-alpha	0.000332393	0.001644	16.2271	12.1834	1.3319	11.4251	9.86217	15.3713	11.7408	8.64654	10.7469	17.4181	13.0716	15.3701	11.7803	11.8532	13.1919	10.0401	14.5156	12.0206	15.8887	13.6053	16.7172	12.3462	11.9786	14.6851	12.0625	19.6121	15.2742	20.2093	16.8052	11.9219	15.3149	11.6417	11.9769	13.7022	26.3519	19.198	18.1808	15.0761	24.1873	21.5282	21.2092	15.649	22.4253
NBL1	0.000365577	0.00176054	33.9141	28.9528	1.17136	26.7481	25.1781	30.8447	25.3689	27.3575	26.9346	31.6467	30.2106	32.636	31.1572	25.9946	27.9725	29.4049	32.2083	27.2322	30.533	30.9628	31.8748	28.5008	27.7755	27.9706	32.4319	37.0204	26.0107	36.1925	33.9508	28.4781	34.3723	29.8232	31.1346	27.2161	38.3311	36.8218	33.8774	34.0549	34.6429	35.5049	37.7023	28.8581	33.0372
EPHB6	0.000365577	0.00176054	15.615	11.0009	1.41943	9.19854	9.78851	10.5289	9.35473	9.45716	11.0415	17.1313	11.6076	12.5761	9.84052	7.21572	10.9603	11.4209	12.5192	8.88833	12.8949	15.4731	13.4147	11.3686	8.72659	9.74326	15.3731	19.0617	6.97446	14.2827	15.857	11.5262	16.9937	11.6785	11.3765	12.9306	20.1903	18.7664	18.6602	20.429	15.3699	22.2459	16.5395	10.1837	17.0322
CD74	0.000401817	0.00190993	1.82317	0.419673	4.34426	0.0497915	0.263929	0.68079	0.631453	0.42858	0.39801	0.718494	0.0167314	2.03373	2.84089e-05	0.011025	0.0739894	0.0864301	2.80017	0.501576	1.30047	0.410766	2.17306	0.431005	0.287714	1.86066	1.69909	4.99371	0.285658	2.25312	3.06947	2.23254	1.33768	1.03071	0.0123832	1.78567	4.37797	2.13388	1.53463	0.558592	2.92749	1.55441	4.39439	2.16093	0.0817846
DAG1	0.000441366	0.00207103	10.4604	8.51232	1.22886	6.12147	6.75938	9.48055	7.64075	9.08082	9.47064	10.2695	8.40954	12.377	6.40662	5.17185	7.61048	7.5515	9.75581	8.3174	11.3203	8.61511	10.114	10.2142	7.48378	8.69519	16.4307	13.7983	7.19629	10.1854	9.97581	7.93002	13.2808	10.5802	10.3407	9.45722	14.6703	11.9433	13.2174	14.6208	12.4821	9.69974	15.4274	7.64218	10.0264
Alpha-2-MRAP	0.000582707	0.00269963	36.0703	29.7884	1.21089	27.7956	25.8596	32.0044	29.3757	24.922	25.7982	37.0019	31.8242	40.5679	33.6525	26.2578	27.2728	29.8179	32.6216	27.1012	34.0698	45.6018	31.3109	28.196	29.7588	34.0034	35.9394	39.355	32.4089	35.8121	37.5292	29.3279	36.2012	32.9769	37.2204	25.2398	46.9014	39.5232	38.0131	35.5564	40.9159	33.7676	36.5749	30.7669	48.1154
hK8	0.00063843	0.00288476	59.3405	48.0882	1.23399	47.1303	57.6371	58.1844	39.6234	49.6712	54.7199	38.6121	46.4539	46.4302	44.1778	67.1274	47.0615	37.9429	49.0462	50.1624	49.1365	51.6363	63.3247	44.054	36.2509	50.9078	105.321	44.0637	57.6225	46.8807	57.3043	56.6222	82.4864	62.4952	54.7013	47.6556	63.2462	62.2887	62.4305	94.8347	58.5329	45.6295	91.0877	60.1481	68.9827
CD27	0.00063843	0.00288476	84.5582	71.4125	1.18408	61.0849	67.6212	73.9124	67.0003	66.7971	77.1334	85.1242	67.5906	82.4816	68.9177	64.6715	67.4208	68.7299	92.089	76.6304	80.9487	73.9072	82.3627	80.9627	59.905	73.7367	77.7016	105.331	65.738	99.9662	96.0618	80.1	79.7185	72.5233	69.1296	68.3927	103.235	94.2059	86.1678	89.4184	88.9292	99.3164	94.6782	82.9486	81.5806
CLM-1	0.000699037	0.00312009	24.0883	18.8573	1.2774	17.3706	17.8571	20.8333	27.9203	18.9942	18.8732	32.7485	14.7673	26.9259	18.1955	12.3885	15.2599	16.274	18.8414	14.1566	21.4473	11.962	21.1776	21.4241	20.9496	16.5227	15.7399	39.9931	20.521	25.344	22.2843	21.9769	23.5102	18.8265	19.1826	20.7183	39.5037	41.4804	24.1529	28.2605	30.0579	34.0845	31.5131	24.0236	27.9103
FASLG	0.000764911	0.00337298	63.7971	74.9186	0.851553	62.3471	68.1118	76.9711	80.8476	79.3614	75.8911	64.3499	78.7807	79.8212	69.8832	68.6039	79.4688	70.4002	106.609	63.3567	81.5956	68.1582	69.0387	81.9295	73.9461	45.4079	53.9481	55.3441	63.3441	63.4681	67.8072	64.1261	76.1954	59.0889	61.7361	60.6863	61.287	70.1785	68.3967	74.6175	68.1672	65.536	71.5557	71.9579	54.0134
HTRA2	0.00083646	0.00364458	1.44652	0.82278	1.75809	1.1091	1.06177	0.901873	0.493197	0.624542	1.33927	1.53542	0.706491	0.613105	0.781403	0.562065	0.294675	0.864156	1.44776	0.539769	0.742044	0.550267	1.19625	0.986863	1.0924	0.874543	1.97422	1.14618	1.63196	0.971329	1.7651	2.77016	0.802637	1.51805	1.73852	0.874973	4.20348	1.79378	1.86779	0.685402	1.0519	0.801168	1.53284	0.57205	1.37499
TMSB10	0.000914121	0.00389033	12.5456	5.88698	2.13107	3.46202	3.21818	6.67396	6.8522	9.04891	8.43217	10.3214	5.27318	16.0295	4.55438	2.17176	1.87104	6.10846	18.1615	4.53669	8.35164	5.66549	9.757	5.40418	5.27956	3.69778	15.1169	21.2617	4.16258	20.5208	12.478	17.2397	11.5105	7.37997	5.37493	3.55519	30.5643	28.2376	10.9944	12.6132	19.0362	13.0582	22.3436	8.07827	10.2098
SPINK1	0.000914121	0.00389033	27.3758	17.0504	1.60558	14.9349	10.7286	16.0355	15.3419	20.8874	19.969	35.3844	14.2532	18.6224	16.6728	14.2586	22.5188	10.469	29.9244	17.4281	30.8829	26.7679	23.5489	12.6642	15.0324	8.93251	23.3475	56.7636	24.8028	37.0862	27.9879	18.1347	21.3427	14.7354	83.3867	42.2674	48.9144	62.2756	26.7638	16.774	26.3784	33.5059	41.096	17.866	41.8999
TNF-R2	0.000998359	0.00419999	37.176	28.5297	1.30306	25.5982	23.3445	27.8845	34.7442	32.3163	32.8415	39.5267	28.4423	39.4606	26.2729	23.8889	27.4179	28.6172	47.0076	28.8386	36.3204	26.0351	34.9328	28.2675	24.9384	31.982	39.4533	57.6959	30.5268	44.4662	44.759	31.1518	34.8986	33.4697	28.4841	31.004	58.3167	58.7734	47.082	33.9503	42.1766	53.5597	49.4807	22.3252	33.8857
EGFR	0.00108967	0.00453203	6.78163	9.76657	0.694371	9.63649	7.53074	10.7344	9.38632	9.12862	9.80711	10.9094	10.6866	12.6294	10.4714	9.27032	14.2776	9.72604	12.2922	7.18583	11.1723	9.18114	10.4155	7.27597	7.54975	4.60712	6.63083	6.25115	6.08249	5.25647	7.1107	6.50403	10.4588	7.30837	6.93243	6.39979	9.72467	5.93473	9.75144	6.1998	11.0747	7.49215	11.3688	5.01953	8.16033
CSTB	0.00129564	0.00532813	19.4005	12.0248	1.61337	10.0844	10.1212	13.4792	10.7505	14.8026	14.7998	17.6828	12.1217	20.4959	12.336	9.21772	11.3287	10.9796	37.3713	12.4656	11.9278	11.3754	19.2519	7.14562	10.2285	14.7323	23.8214	26.0791	13.2778	25.6907	18.7868	12.9137	15.6679	15.744	11.7647	10.0408	33.642	31.7078	18.0484	22.6534	24.2777	20.0142	30.0105	6.3881	20.8291
MMP-9	0.00141145	0.00573991	38.3083	25.3752	1.50968	12.9199	28.4186	21.7874	46.9428	32.7082	38.6139	49.7287	23.0422	45.2743	17.2163	15.511	13.1322	17.6623	25.0495	25.7008	30.0034	26.3873	20.7582	20.2522	35.6976	45.699	29.3887	35.5763	31.5014	65.6649	45.3248	29.723	17.2105	47.246	36.3748	46.3162	49.8618	49.8247	36.5325	56.134	21.5482	40.0841	28.6057	18.0044	57.1144
ERBB4	0.00153665	0.00618036	26.9617	21.01	1.28328	16.5863	18.1583	22.1438	17.6655	17.5925	21.6112	23.8734	25.9988	24.1741	19.6962	17.6097	22.6571	20.4088	24.9857	18.4452	25.0084	18.4426	27.7222	18.2058	22.7668	20.3758	53.2827	28.245	15.7846	14.4957	29.6778	20.7972	37.2829	33.0876	20.2559	26.4347	21.7629	23.4963	27.4887	42.7504	29.4968	23.955	43.9094	29.4112	25.5436
TIMP4	0.00167189	0.00644119	11.1992	7.32491	1.52892	6.4204	6.43348	10.5349	7.26513	4.39141	8.01819	8.8686	6.74529	15.6856	8.6742	8.97128	12.7575	4.86039	7.77913	6.27563	10.997	6.58205	7.3847	6.8752	5.4742	6.89351	10.0556	10.395	4.26782	16.6591	8.72375	6.76265	9.61453	11.5565	11.1516	8.49396	15.5869	16.8353	14.3408	11.2468	20.445	12.7969	14.7765	4.72441	24.1861
NT-proBNP	0.00167189	0.00644119	18.6606	7.68447	2.42835	4.22093	7.16922	11.026	8.05368	6.74867	7.63964	11.2822	10.5474	19.2891	5.59971	9.71999	5.09635	5.15009	9.39202	8.73238	7.72929	8.34649	4.6501	4.14615	1.41394	9.46818	17.7594	25.2783	2.39897	19.5618	9.38032	11.2449	19.6816	6.18999	4.04843	2.26551	36.3499	34.6817	40.9481	36.7047	26.1294	16.8656	31.0618	6.82317	23.5057
ESM-1	0.00167189	0.00644119	96.352	84.4114	1.14146	83.5641	83.7926	99.2986	87.9086	69.8667	79.8013	87.8723	93.3158	81.2147	79.7472	75.3322	104.272	81.267	102.151	97.6978	96.0257	82.9925	93.159	73.0876	85.0302	87.0511	99.7657	110.466	86.559	81.4528	111.173	97.7557	96.6619	82.9852	82.9746	90.4732	109.817	90.6325	95.8449	111.09	119.294	103.991	124.687	96.0422	91.0251
SMOC2	0.00167189	0.00644119	52.7971	44.1887	1.19481	40.9459	36.2008	44.7641	37.5957	40.5747	48.183	47.0768	51.7978	60.9163	86.9159	38.2775	42.1189	50.0246	43.6132	39.5078	50.3559	51.4067	58.5357	33.2404	35.0996	51.7896	61.3794	56.3102	46.5532	55.1813	48.8291	46.5071	53.8046	56.7856	50.5939	51.6153	64.9649	56.6515	51.0822	50.2268	57.6368	37.4199	77.6526	46.3465	68.7579
RET	0.0019754	0.00722996	27.0256	34.3806	0.786071	33.446	31.9231	32.9783	38.5763	51.8229	29.7464	26.7292	38.751	34.1253	46.1836	25.1401	55.8632	54.6746	36.6279	24.3617	27.2461	53.7292	42.759	27.6701	34.6358	23.1437	26.5861	14.8847	27.465	26.1726	32.3967	19.1461	32.6942	30.2464	42.8505	29.7059	33.218	23.1975	30.1856	18.4362	33.262	26.2273	27.9817	26.1166	23.8161
IGFBP-1	0.0019754	0.00722996	46.3609	36.3516	1.27535	28.4421	20.2691	43.3483	31.6233	31.6397	27.3993	44.5973	22.9659	25.6475	46.0408	28.9318	44.0597	37.9152	48.4754	34.7879	40.0931	43.824	51.8092	34.2265	44.1841	38.2395	43.9745	66.2383	26.3572	47.1096	45.6123	54.1827	39.1753	41.058	41.7281	57.5586	48.7709	58.9826	58.345	41.2855	56.9646	57.2907	72.6848	27.644	32.865
GDF-8	0.0019754	0.00722996	5.19272	8.67185	0.598803	12.0873	9.14627	8.20347	5.87229	7.14263	9.14022	11.6995	10.5644	6.17279	7.38981	4.93831	14.6166	4.89073	5.84822	7.92952	10.51	11.5624	11.9775	7.0001	9.69469	2.88324	7.0313	5.74978	4.03849	3.56013	7.43915	7.93842	13.3362	4.8765	5.19361	5.49987	4.33743	4.53622	5.19184	4.8345	11.8249	4.32578	5.17385	6.2154	6.5534
TNFRSF19	0.0019754	0.00722996	12.6809	9.46095	1.34034	7.92575	7.21255	11.5737	8.02889	9.44653	7.71156	11.9127	10.9081	12.7803	9.83807	7.45061	7.511	9.66053	12.7958	9.47538	10.5235	8.1444	16.271	8.04119	5.66273	8.0166	12.5638	23.2343	5.74815	13.5963	12.7923	11.4087	13.9602	10.2495	8.28219	5.67207	20.174	16.5924	10.8964	19.5937	19.8197	14.2873	23.8582	12.5694	10.3562
CXCL16	0.0019754	0.00722996	31.11	25.7974	1.20594	23.088	19.9338	27.2965	25.4716	25.1594	28.2437	29.9293	25.5978	31.7782	29.0104	21.4047	28.9179	25.9969	34.9023	22.9148	27.8621	25.3082	26.7931	18.3804	18.9466	24.5382	33.1518	38.0474	22.0784	30.1274	29.6019	21.1107	31.5904	27.9758	26.9643	28.7307	40.2885	36.0296	34.4806	32.5862	34.4528	30.6297	38.6701	15.5175	35.2568
CCL15	0.0021452	0.00769747	52.3556	44.0604	1.18827	36.6674	44.2548	46.0136	43.866	38.4125	38.7733	49.0515	38.9367	45.8731	64.9175	39.2334	46.6473	42.9805	51.392	39.467	47.5832	55.4048	52.0828	36.184	29.572	50.1602	46.7942	81.5693	41.9589	61.3416	51.637	39.2992	43.4154	64.3719	46.0056	41.8085	60.4649	60.1459	77.864	53.0741	77.7009	79.4869	64.1177	34.244	48.8117
MAD homolog 5	0.0021452	0.00769747	3.73831	2.44702	1.5277	3.03401	1.88887	3.97073	3.15492	2.73681	3.24533	3.55903	2.75195	4.20644	2.21745	2.32035	2.1442	1.72407	1.57452	1.87789	2.18635	2.57368	3.91897	1.33828	1.7322	3.93721	4.97683	11.5865	4.78634	2.36028	3.21187	4.90153	4.84995	7.31708	4.01437	1.95357	2.81766	1.97026	3.5394	2.93718	6.4838	1.03612	5.58684	3.03066	2.59842
GP6	0.00232813	0.00827277	6.26567	4.4079	1.42146	4.68909	2.71927	5.07249	3.2027	3.16737	3.48644	5.3478	2.95331	4.74739	4.55754	2.20347	4.32365	2.17772	6.14034	3.56923	5.12588	4.49215	3.98529	4.98026	4.50488	3.16644	5.2723	7.92186	3.16712	6.5075	6.33141	2.69478	3.52426	6.21241	4.58157	3.86095	8.46007	7.05949	6.31894	5.45741	6.55278	8.41714	6.68734	2.96329	6.51607
CTSC	0.00252507	0.00880168	10.8551	8.64601	1.25551	7.54623	7.91089	15.0874	6.41908	6.71256	8.92528	12.607	8.11367	9.17751	10.4001	11.433	7.99753	10.4399	10.8037	7.72267	8.06719	8.64154	7.64246	11.7425	8.65048	8.42816	9.98086	12.3055	8.46845	10.4453	13.6555	11.0725	9.89417	6.41102	8.92068	16.9995	14.6933	10.6378	11.721	9.50076	13.4828	13.0635	10.6071	14.1138	12.9888
PILRA	0.00252507	0.00880168	18.718	12.8981	1.45122	10.7262	9.91204	14.067	18.5996	15.1181	17.5779	20.7345	8.72682	19.5712	12.6368	5.90053	8.60179	8.95093	22.1478	13.1594	16.3373	9.94608	15.7801	12.3597	10.7018	15.2358	19.5955	23.6965	11.7071	19.476	19.3827	9.74027	18.0532	13.0595	12.3687	10.8178	24.9598	22.8337	20.6642	16.4388	26.0253	21.273	25.6159	13.6011	17.5768
COLEC12	0.00273696	0.00936192	37.7992	29.8	1.26843	26.8858	25.0646	34.2316	28.0658	32.5865	33.216	37.1509	31.6297	42.6929	29.3509	24.9914	28.41	30.2491	37.9986	26.8831	34.745	26.6693	43.6519	25.5559	21.9858	27.7275	37.7945	55.6473	27.589	50.0982	37.8039	30.588	34.581	27.4392	28.4155	27.3497	46.532	50.4746	43.1402	38.7035	54.7323	42.0651	60.4295	32.8673	32.0431
NTRK2	0.00273696	0.00936192	19.3755	24.0241	0.806505	22.5157	21.1313	26.2766	21.3099	18.6286	21.8635	26.3068	30.7156	29.4203	25.4337	26.3501	25.4297	20.6408	24.2416	20.8361	26.1025	22.1827	27.8867	23.1287	23.8065	14.4693	19.0072	20.7619	17.24	19.751	18.756	18.3722	25.1607	15.9188	15.2199	16.4573	23.725	19.7439	24.8767	18.7473	32.0774	16.9646	25.8287	23.567	20.9678
CLEC11A	0.00296476	0.0100472	25.6831	21.7614	1.18021	17.4803	21.8271	24.8614	29.0538	20.6739	28.7283	20.1037	22.7801	21.6958	20.3189	14.9552	25.2547	25.1775	28.4479	20.9104	21.5822	17.7645	24.9263	20.1108	23.5419	20.6073	23.0064	31.1615	31.9954	28.0859	23.8613	23.2897	24.2061	20.8718	21.7527	25.9819	33.1364	20.1333	24.9123	28.7411	37.7412	25.3843	28.298	29.766	28.0651
MIC-A/B	0.00320951	0.0105827	21.0287	16.3933	1.28276	10.9064	16.6076	16.1705	21.8519	20.2252	17.1629	15.328	13.4511	14.6201	18.5487	8.94566	22.8095	12.9552	24.8942	22.3349	23.3354	8.59457	17.76	13.7577	16.1791	25.1396	21.2148	21.504	24.6966	0.508127	26.7666	17.2784	33.0551	17.5383	17.9567	17.8324	27.1766	24.608	19.0427	14.2629	29.3884	20.8427	32.835	15.4885	19.5576
VEGFR-3	0.00320951	0.0105827	54.0742	51.2593	1.05492	51.8822	49.9199	46.6714	53.7006	53.0953	51.5637	36.4368	58.0297	52.8909	43.3992	42.5357	52.7451	50.7163	63.4701	52.2326	51.1448	44.052	48.5925	51.3738	45.0936	52.2482	48.4332	45.9074	49.9173	53.8709	61.4946	53.0969	56.9743	53.2464	59.2155	54.2776	62.0804	54.6168	55.7195	49.1949	58.7516	55.2635	52.4835	46.6264	60.9508
CADM3	0.00320951	0.0105827	3.90652	1.61748	2.41519	0.712302	0.575216	2.11281	0.783933	0.733507	1.20877	2.23204	2.40231	2.27171	1.55306	0.607106	3.05834	1.6819	2.49144	1.10548	2.75686	1.88085	5.35381	0.849715	1.50077	0.547689	4.08165	8.28668	0.684525	4.86185	3.73139	1.88543	3.32402	1.53326	1.07471	0.241435	7.75561	6.7442	5.44186	4.81236	4.61167	3.32515	7.83922	2.24946	4.60841
CRELD2	0.00347229	0.011051	11.7341	8.30686	1.41258	8.26948	4.63339	8.34424	10.5632	9.54594	10.6465	11.3953	8.68499	10.1337	7.2981	3.96273	6.81048	8.17588	14.3985	7.33473	11.8043	5.53863	8.62902	7.55057	5.49743	7.19264	10.5321	14.3781	7.62141	8.6225	11.5663	6.00573	13.2422	12.2068	8.78838	8.16593	16.9213	12.9452	11.9018	12.836	12.0811	13.8403	19.9688	8.20003	8.44379
MSR1	0.00347229	0.011051	30.6652	24.2886	1.26253	20.1027	23.3457	27.2455	26.8946	20.978	28.0652	39.4909	30.7752	36.7634	31.1441	21.7062	19.4188	24.4129	24.1644	21.6745	22.1639	19.8663	30.8142	21.4793	25.1313	29.1412	31.3753	36.811	32.4528	33.7554	32.6812	26.5102	24.0594	22.735	21.749	23.1127	42.6288	28.2275	29.955	24.1912	46.0999	22.4871	39.9974	31.5892	35.7734
SMPD1	0.00347229	0.011051	23.1889	18.5347	1.2511	17.0297	16.053	21.8134	15.2997	15.8186	21.3438	21.0163	18.9031	20.0665	23.6117	11.8592	27.7636	17.4343	18.1663	19.7107	28.4986	24.6761	15.8992	15.9132	14.7254	21.1191	24.189	33.8074	14.8102	22.7067	26.9524	19.4377	21.9683	15.6241	26.3315	27.3222	25.481	23.671	20.6051	18.2454	23.7076	23.9084	21.1104	21.7545	34.2218
IL-5R-alpha	0.00347229	0.011051	6.60298	4.94492	1.33531	4.87147	4.05209	7.48728	4.13817	2.03165	3.76554	7.65967	2.8072	6.32814	4.70725	2.85076	5.74168	6.14628	6.93069	1.24561	9.74638	4.99773	5.27814	8.86979	4.8921	6.34083	6.70794	8.6262	3.06523	12.5405	5.73315	5.0043	7.4033	4.72428	10.1348	10.2574	20.5044	6.49801	6.12686	12.0732	9.83149	5.87796	5.55649	2.3339	13.3251
CA2	0.00405656	0.0127991	15.161	25.0668	0.604823	12.9802	15.3404	27.4975	24.1544	48.2805	25.9792	33.7071	27.5961	32.7457	19.3012	8.23747	18.8676	18.7403	109.301	26.1256	19.9472	12.2019	53.6972	36.2947	20.7909	25.3031	10.5499	17.8766	10.0919	10.6794	11.7069	15.3974	11.0373	18.7509	18.8903	13.9863	28.5324	20.6025	14.9245	10.7827	18.7986	11.1108	20.1726	10.0875	25.7719
SIGLEC1	0.00438048	0.0135869	23.2101	20.2135	1.14825	11.8456	20.1623	24.435	25.2553	20.1623	25.4257	29.5489	22.0814	25.8396	20.4569	12.9016	12.4279	15.493	30.1808	17.7027	19.274	18.5605	17.9612	20.2646	21.3491	26.0381	21.1583	25.0835	20.8702	30.412	22.2886	22.2128	22.6991	18.1887	15.8842	25.5544	34.7796	33.8853	24.9398	22.719	23.5278	21.9848	25.7517	22.8924	28.4084
JAM-A	0.00438048	0.0135869	19.8842	15.5198	1.28122	15.2753	9.94986	17.0463	14.0069	18.4042	18.1519	20.006	13.3107	21.547	17.4527	10.8067	15.7356	13.7123	20.3252	13.8151	20.835	15.304	19.575	14.6826	14.5253	14.5766	22.1683	25.6705	14.0826	22.6731	22.5397	15.6335	16.4009	18.6691	14.871	15.5435	25.5729	20.2113	21.4982	19.5571	20.5705	17.5325	24.8939	12.4841	23.3884
RSPO1	0.00472732	0.0142992	9.15738	6.1992	1.47719	5.11144	3.65976	10.7197	4.85837	7.11428	6.07046	7.74765	6.26972	9.30744	9.42195	6.12869	4.10986	7.51286	5.51555	4.99871	6.49602	4.22496	7.72151	5.52443	6.67556	6.8216	19.0097	12.8202	4.0254	9.80479	9.68585	10.5995	8.82553	4.80517	5.12239	7.06358	10.1956	5.22872	9.48923	10.7704	10.4093	4.82373	25.0382	8.36609	8.542
Gal-1	0.00472732	0.0142992	48.8189	44.338	1.10106	40.2331	36.5443	47.2677	40.0132	45.3247	46.9454	47.585	48.7168	53.6991	46.0357	36.4818	40.6506	43.3513	49.2818	40.6019	46.6611	42.2755	49.5144	38.5108	36.2727	38.8165	51.955	46.5722	38.2588	52.3309	51.3633	47.8363	51.3835	42.6474	45.6485	37.7492	56.7985	54.0229	45.5752	50.2142	57.9643	46.2805	59.6786	47.346	49.8014
CLEC14A	0.00472732	0.0142992	31.7032	26.4369	1.1992	26.3209	21.0243	27.9097	26.553	28.5646	33.1265	33.2187	26.7492	34.6042	21.0085	22.249	26.0658	21.8957	34.6656	25.6771	33.6681	25.1629	36.0515	23.4313	21.632	23.8322	31.1687	45.765	26.3181	31.7727	31.6338	26.4017	35.2306	26.6652	23.7014	25.1811	39.7457	46.5637	35.5018	33.592	39.0113	37.8439	40.0888	28.0466	27.0187
TGFR-2	0.0054953	0.0163519	31.2697	26.9255	1.16134	24.1087	21.3738	27.6233	22.4994	28.9668	27.7252	27.2111	26.7886	33.9233	25.0219	21.7165	21.7678	28.4256	35.153	27.0625	27.1669	26.1386	32.4031	25.8794	20.375	24.7359	28.3125	44.172	21.6322	31.7049	33.7487	23.6727	31.511	26.8021	22.9986	21.8677	36.3256	41.4289	33.5121	29.0083	39.4745	38.824	36.4573	29.7611	31.0284
SCARF2	0.0054953	0.0163519	27.4591	23.0279	1.19243	18.881	17.0838	27.5729	18.0149	18.8777	20.1604	30.279	25.088	32.1697	25.4389	23.6305	17.1668	21.7633	27.8929	22.4362	27.3873	19.4934	34.8226	23.6195	21.8657	25.7715	24.6662	38.0358	23.506	35.6112	26.5089	22.4997	27.8873	20.0918	17.7392	17.9706	35.0952	30.9909	33.5358	26.3415	40.6583	33.7599	41.1603	27.0308	31.7069
ADAM 8	0.00591936	0.0170589	16.4692	14.4989	1.13589	10.1167	9.97833	15.0217	16.4631	8.46665	18.554	18.7133	14.6907	17.6777	12.5906	11.3725	11.0356	12.1185	21.1307	11.4924	14.9092	9.82051	15.384	14.3072	15.0865	12.9459	19.8222	17.0645	16.5739	21.4276	19.9806	14.707	15.637	14.4706	11.0114	12.585	23.4907	16.3645	16.9073	25.9491	16.1422	13.2026	19.5995	13.3978	18.4308
PRTN3	0.00591936	0.0170589	21.4077	16.4729	1.29957	11.6453	13.4314	16.772	31.0774	14.6609	30.2379	29.5813	16.1739	29.6086	11.5752	8.75544	17.1134	18.4099	18.9333	10.3656	19.7534	13.5305	14.5801	12.4999	19.5748	21.0059	13.3624	21.7563	17.2263	33.6443	30.6161	17.2559	16.5164	26.3584	18.7767	22.6816	37.0678	36.6728	21.6476	28.9385	14.5654	19.8166	21.1678	10.3314	33.2331
DLL1	0.00591936	0.0170589	79.385	73.2945	1.0831	64.0714	58.4188	73.3419	74.3839	78.0721	73.775	81.6598	73.2471	81.879	66.9284	60.464	72.2293	76.6737	99.8642	66.3941	83.6378	67.9388	82.6126	73.0148	63.8925	71.8302	72.3672	90.5387	67.3386	86.9254	91.9405	71.1798	78.5886	72.0821	73.1097	74.4588	89.6301	95.6897	85.1475	77.2616	86.2504	96.1976	91.2483	78.276	80.1815
GDNF	0.00591936	0.0170589	0.174233	0.0388585	4.48378	0.00204937	8.1225e-06	0.118984	0.193178	0.0359785	0.00827554	0.140363	0.04384	0.275552	0.0501357	0.0074201	0.285615	0.00304925	0.184101	0.00446892	0.501788	0.0231527	0.0155351	0.0227678	0.0417385	0.249141	0.743165	0.447588	0.019321	0.549407	0.729828	0.506716	0.197945	0.0384317	0.386946	0.0443229	0.273372	0.0563968	0.105534	0.00860627	0.150521	0.00866202	0.0890903	0.273853	0.0099102
t-PA	0.00637219	0.0178032	52.9039	45.3072	1.16767	49.5953	36.0977	62.3784	45.3736	48.5858	45.2408	42.3206	48.9531	71.2957	47.8073	44.607	29.8239	39.3577	37.5198	46.8687	40.5698	35.9014	54.217	23.9413	52.0065	43.6612	60.889	60.7531	49.5289	49.0709	59.3179	44.0029	55.8649	48.5816	33.1644	39.0725	73.0516	56.1944	58.2412	49.5838	57.4597	54.3019	60.9841	40.7234	51.5059
IL-1RT1	0.00637219	0.0178032	43.2224	36.8145	1.17406	37.9617	29.2769	42.521	33.8683	34.9249	36.5446	39.4232	41.6797	42.9189	35.7787	33.6145	42.2031	37.0844	45.2057	35.6108	51.2122	31.6479	45.3779	35.8112	30.1489	40.3563	37.6128	48.7702	33.0706	45.0629	41.394	37.5471	44.858	39.0013	46.7751	40.849	46.0197	44.449	55.5395	36.7231	46.9773	41.9958	57.2816	27.5307	50.8961
CD207	0.00637219	0.0178032	6.79884	8.74514	0.777442	6.47758	5.87578	11.4698	6.15903	8.50533	10.9885	12.9059	8.2967	9.70597	8.19843	10.8572	13.6616	8.50621	15.1526	6.67716	12.6392	8.9147	12.5665	8.57559	6.95704	5.38008	7.94665	7.27084	5.09197	10.0722	6.18049	8.16411	12.0256	6.65588	6.9418	7.85423	3.77416	4.71758	7.22631	6.43094	10.5695	4.98741	13.6958	5.1729	2.09436
SHPS-1	0.00637219	0.0178032	14.9984	12.0628	1.24335	9.96936	5.9683	8.9913	11.5669	14.6637	14.3061	13.081	12.3695	18.1985	7.93509	10.8597	14.7648	13.8405	14.5391	9.1657	14.5592	6.74597	16.0952	11.7562	10.4995	9.28738	15.6803	23.5308	8.11053	16.7262	16.8906	11.5692	14.3165	13.545	12.6208	12.1269	21.9474	17.1066	23.0146	13.8685	23.336	16.5215	24.775	7.41315	13.9563
SCF	0.00685542	0.0190082	59.9644	70.9513	0.845148	72.9547	60.2274	77.0728	71.6811	63.1097	68.0752	69.3602	84.123	79.5796	61.1572	65.3904	79.7667	75.3901	59.9186	71.5669	70.3357	60.6579	83.8964	73.6763	68.7123	36.2864	75.7187	60.6067	51.6091	59.2349	58.3656	62.9545	77.9092	53.5088	44.5237	37.5148	60.9062	52.835	60.3998	60.7899	83.584	48.4092	83.3735	74.2585	59.5289
SCARF1	0.00737072	0.0196911	43.3695	37.3205	1.16208	31.6019	30.0565	42.5942	36.1423	37.8657	39.0248	39.3878	41.1504	47.0728	33.8907	31.514	35.3188	33.9887	50.1237	35.074	48.7652	35.2578	45.7095	44.809	36.7754	36.1052	42.7627	45.7413	34.6543	45.7666	45.2944	33.9702	42.1188	39.9476	38.9098	36.4446	51.8796	53.8437	49.8946	41.4477	50.957	43.9763	52.1599	37.7051	46.0668
CD38	0.00737072	0.0196911	16.7739	13.8874	1.20785	10.1692	12.0064	15.1172	15.4106	11.8612	13.7841	18.5733	17.6005	17.9567	15.1549	13.8648	12.2142	13.9101	13.8316	12.7675	14.5533	17.0003	17.0239	13.0601	12.0194	13.3353	15.7898	18.454	7.48679	20.5062	21.2197	15.1538	16.5385	11.3703	8.50142	15.2896	26.0358	20.2694	17.2585	18.8557	16.1711	16.0176	20.3378	17.0094	17.5358
CDH3	0.00737072	0.0196911	25.3152	22.9348	1.10379	18.2118	16.7026	24.3467	19.0687	20.817	20.7147	39.252	23.3518	30.7964	33.1768	18.1742	19.2245	24.8146	29.4529	13.9901	24.846	22.9135	23.1057	22.9561	21.3212	24.8421	30.3039	46.3772	19.3035	27.335	25.7883	24.3074	35.1641	20.1185	22.653	18.5631	45.9197	23.3283	32.8399	23.8213	29.8757	47.1358	37.8128	23.081	24.0543
IFN-gamma-R1	0.00737072	0.0196911	23.6672	20.7431	1.14097	18.8771	17.1317	21.9268	19.5774	22.6282	21.2346	24.4879	22.8012	25.0812	19.177	17.0663	19.9904	20.3634	27.2996	20.6249	22.9096	18.8189	24.463	20.8612	18.6902	19.5228	22.1884	28.967	19.4795	22.0043	26.0145	21.0229	24.5117	20.1737	15.5817	17.9502	29.9372	28.8565	23.8908	22.9141	32.1824	28.0668	28.5039	23.4437	27.5328
FADD	0.00737072	0.0196911	0.243691	0.126751	1.92259	0.0686807	0.112111	0.252356	0.261387	0.33143	0.11051	0.15597	0.088417	0.141647	0.0406466	0.0463196	3.249e-07	0.10931	2.60952	0.005619	0.141391	0.0610386	0.265699	0.396988	0.214656	0.25031	0.254369	0.137463	0.0200987	0.140378	0.825499	0.198604	0.13411	0.476556	0.188052	0.165633	0.505265	1.14039	0.196293	0.476183	0.367394	0.0973752	0.366194	0.237072	0.700988
CD177	0.00791987	0.0210049	19.1848	13.6815	1.40225	12.779	5.16262	17.7926	0.00388503	22.8796	9.59314	26.8593	19.3855	23.6877	21.6132	13.7611	11.9171	14.1024	1.85671	8.57102	8.70816	13.6018	20.6222	10.6768	20.131	23.26	16.1948	15.7482	20.0181	15.5685	13.5115	15.3391	25.1064	18.0513	18.3515	24.3914	43.0399	24.8699	15.1764	20.6179	15.7352	22.183	0.00073984	20.155	27.55
FAS	0.00850468	0.0223936	36.5523	29.6853	1.23132	28.2756	23.1417	33.394	26.7775	29.2765	33.6671	38.5213	31.8731	39.0591	30.2843	25.1048	28.2248	26.2275	35.2331	30.0941	34.5059	29.1579	36.3638	24.0193	26.7962	29.3388	36.628	50.2776	29.1708	36.4765	40.9266	28.0287	37.7324	27.6394	26.3424	26.803	48.564	43.9484	41.8112	31.5343	41.946	35.4626	44.5592	22.3338	37.3559
AZU1	0.00912704	0.0235246	21.0858	13.4323	1.56979	5.48445	15.347	14.7447	31.694	13.8363	27.6989	41.1901	13.0282	29.2905	8.92755	7.67506	4.94204	11.6887	11.9727	6.82228	19.4179	10.0715	9.64239	15.049	24.4708	22.3437	11.5675	23.0745	19.1453	45.642	35.0507	21.8497	6.3444	25.4555	18.2556	20.3219	33.8434	39.8147	19.0256	35.5568	13.0524	19.2552	11.9825	10.0705	32.1314
Beta-NGF	0.00912704	0.0235246	4.81149	4.19476	1.14702	3.73332	3.94952	4.60175	4.19185	4.26249	4.19766	7.2446	3.96802	5.67797	3.95652	3.20399	5.16108	4.32515	5.88693	3.31866	5.74681	3.41119	3.51863	4.13224	5.23746	4.96055	4.85158	5.23279	4.46659	5.39461	4.52711	4.4285	4.81105	3.66114	4.53451	4.1157	7.42791	4.30264	4.73585	4.45983	6.22782	4.91482	6.81476	4.81192	6.13954
OPG	0.00912704	0.0235246	13.1187	11.4963	1.14112	9.62749	9.37658	11.719	12.8719	7.8738	14.6183	17.3057	9.94299	13.518	10.0272	8.10051	15.6727	8.3783	15.3907	11.2737	13.3031	11.751	12.9957	9.15988	8.35811	11.5395	10.5782	18.6655	13.288	15.103	16.368	10.9659	12.856	10.3535	12.9495	14.8276	21.8797	18.4391	15.8167	10.2447	21.8081	11.9315	27.4892	7.40743	12.2219
CRIM1	0.00978893	0.0247086	6.29297	4.76207	1.32148	3.94126	3.55896	6.33262	4.84145	4.91283	5.57838	7.1696	4.68268	9.63755	4.34051	3.13874	6.86	4.45915	8.92653	3.67984	7.0773	4.15365	8.49822	3.78069	4.63149	4.53605	5.58878	6.19985	6.35847	5.48946	6.88412	5.01612	6.6122	5.03675	4.86648	5.7321	11.0518	6.81722	7.80264	6.22747	10.5739	7.5178	8.81852	4.73237	6.84733
NOV	0.00978893	0.0247086	12.9904	9.08482	1.4299	9.96135	8.91769	10.8759	6.2485	12.5715	12.341	11.2171	8.99346	12.619	12.0594	6.30803	6.19447	8.09852	8.61798	9.17617	13.4737	7.53733	21.8444	5.91044	6.09868	8.81057	13.6709	29.0479	6.88013	13.6545	12.7455	7.50864	9.92294	7.37378	5.90393	6.65114	16.611	23.9744	17.7308	14.7108	19.5915	12.911	33.4569	13.0697	11.0538
CLM-6	0.00978893	0.0247086	27.7537	24.3965	1.13761	23.7782	20.7596	24.1477	26.5882	21.9684	36.1064	30.8417	26.0369	28.1796	22.2365	19.3076	17.5663	24.3133	27.1597	21.8055	24.4797	25.9259	24.9904	22.8275	44.7248	22.0549	28.9035	32.5877	26.6028	38.1683	30.6759	24.1529	25.708	27.4259	21.2947	23.4251	34.3429	33.6655	27.0586	28.4348	35.4294	27.7721	34.118	22.7141	27.7353
PVR	0.0104924	0.0263028	48.7684	43.0678	1.13236	37.5422	37.7882	43.1441	51.8075	33.8179	35.3177	44.134	48.1511	48.8366	41.9575	40.9165	48.6898	40.5172	53.0124	40.7662	49.2111	53.4164	43.7096	36.7549	42.9914	47.5115	44.4281	43.565	40.3291	49.8437	46.1118	40.3158	48.5657	44.2842	51.2337	50.9982	56.1723	52.1707	59.5881	38.1797	56.775	50.8945	48.971	38.6595	59.8141
TR-AP	0.0112394	0.0276083	14.1787	11.1089	1.27634	8.72109	8.72511	11.8934	14.1362	9.51611	10.3594	14.3593	11.2302	20.6628	13.8344	10.5854	10.9875	9.77413	11.5416	9.80398	16.6014	12.2248	15.9188	7.4434	7.34085	7.82606	16.235	14.9447	12.2527	12.1934	13.9058	9.68591	17.7786	10.0501	12.3497	10.7992	19.3104	15.8036	18.1697	12.797	20.2796	14.4516	21.9623	6.91559	26.0369
TR	0.0112394	0.0276083	28.9239	21.0862	1.3717	17.1345	22.6324	28.4605	36.0947	19.54	25.3232	69.9046	19.2695	27.9569	37.4277	11.906	24.3738	19.2799	48.1519	17.3262	33.5547	18.0484	17.0051	17.8641	18.0916	26.8566	35.9268	25.4057	28.0825	31.5096	29.8429	26.058	26.5727	37.3075	36.7105	27.0631	38.1474	25.7448	24.2557	32.9118	29.7653	31.4262	40.1957	20.4856	17.7955
MMP-3	0.0112394	0.0276083	54.0823	44.6981	1.20994	51.1497	30.1365	44.7707	46.7038	44.6256	40.8399	54.5418	48.2	58.6542	39.688	39.1419	39.8895	42.8815	54.0963	45.6379	49.8813	42.0989	48.1597	44.1964	30.2498	41.5423	52.8389	64.0949	29.8041	45.9336	55.8593	41.3971	58.339	42.4748	49.8375	33.0166	79.7956	56.238	55.3256	52.2934	71.9733	64.4724	58.7924	27.2981	76.1549
NUDT5	0.0120323	0.0293589	8.28858	6.49168	1.2768	4.8948	4.17601	8.07139	7.0961	10.7977	7.74236	9.56795	6.41219	9.58875	5.8372	3.44444	4.4011	5.55908	32.6891	5.95267	6.26626	5.1015	10.3721	8.0277	6.57117	7.86539	12.3789	9.47507	5.37187	7.55838	9.90846	7.25435	7.51155	7.47033	9.28427	6.15263	19.7842	12.3059	8.71177	7.54194	9.49651	7.13648	13.2636	5.934	13.347
VEGFR-2	0.0128733	0.0307949	44.3375	47.1637	0.940076	47.7857	45.0313	44.6485	48.2227	46.1658	49.3263	46.5417	48.5433	48.5185	46.1103	45.7658	51.4559	45.604	52.2704	43.353	44.6301	48.6665	50.1823	47.786	46.2187	38.0551	43.2309	35.2477	38.4048	43.7345	44.1394	44.2197	53.0944	45.8914	46.429	45.3608	48.6166	39.7998	47.9746	38.4105	45.11	40.6068	48.0884	44.4553	50.6207
ESAM	0.0128733	0.0307949	14.6273	12.5674	1.16391	10.2031	8.6735	12.6778	12.7405	12.982	12.8059	15.4565	11.9696	15.6412	9.79559	7.61379	12.457	10.9351	19.7474	11.9157	15.4832	10.8271	17.3998	13.732	10.0051	10.2773	14.3302	22.1004	9.91274	15.1903	14.8231	11.8768	14.4315	11.6781	12.4092	10.6934	18.5137	20.0795	17.5353	15.0106	19.4871	17.2701	20.4159	14.0582	13.9294
PLXNB3	0.0128733	0.0307949	12.352	11.1518	1.10762	7.47733	7.5674	12.0886	9.0816	9.02384	11.2846	15.0917	12.9725	11.5507	13.2375	7.8113	11.0189	11.4777	10.701	8.0901	13.3781	8.7571	9.88549	13.4453	12.7518	9.0601	11.9935	10.8944	9.12034	12.6434	13.5556	10.0861	10.398	11.7314	12.0605	11.6588	14.8652	13.9355	14.1135	13.8544	13.1815	10.5167	15.4712	12.6529	14.2532
XPNPEP2	0.0137646	0.0320882	70.6739	91.5965	0.771578	82.7763	39.4667	98.5952	90.1839	44.5244	90.718	87.6925	94.5616	96.0145	100.528	81.5209	96.626	108.333	61.1895	65.3638	97.8833	95.0799	89.1395	94.0999	92.475	41.8269	79.3972	56.2206	53.5043	39.1838	78.7119	78.587	105.413	67.4897	86.8231	96.3427	46.9087	50.8908	73.858	54.7382	101.358	41.038	67.27	77.9348	83.071
P4HB	0.0137646	0.0320882	1.03771	0.565256	1.83582	0.367624	0.0368909	1.14612	0.957462	1.99304	0.632359	0.937218	0.870321	1.79753	0.369129	0.00089401	0.498154	0.289541	2.29162	0.426318	1.88167	0.482844	1.15877	0.344722	0.300326	0.186736	0.794647	1.70196	1.03907	1.03634	0.91901	0.48733	0.971466	0.608993	2.44413	1.15636	2.18348	1.01657	2.00285	0.477688	1.22884	1.17155	2.05808	0.581894	1.86935
PPY	0.0137646	0.0320882	54.5908	47.0109	1.16124	26.3986	28.7385	73.0085	43.8176	39.9717	40.5721	49.6117	51.9463	89.643	48.9156	51.939	35.9547	40.3479	45.4935	35.8327	66.9353	52.9796	48.5282	45.3524	56.0308	47.5893	50.9975	49.8968	58.0383	63.3528	78.2167	54.3374	48.9672	39.8705	54.506	70.696	55.6595	44.7296	3.14378	54.6755	59.9296	67.7499	95.2816	56.1007	45.0018
RETN	0.0137646	0.0320882	41.8661	37.0488	1.13002	34.3817	34.0086	40.1221	46.6964	39.6366	40.691	42.3699	33.3742	46.4937	28.9844	25.9311	31.5987	35.9792	41.7852	38.2536	44.7164	36.9663	31.8763	32.8496	37.1314	38.1203	38.0399	53.965	25.2623	50.5766	48.2771	34.2358	40.728	40.7555	35.2172	37.8701	65.4465	55.4807	44.7243	45.3888	35.1369	42.9767	44.8198	23.746	45.2551
NEP	0.0147086	0.033437	4.89579	2.90536	1.68509	1.76619	2.22189	2.52864	2.99813	2.43688	2.8126	3.3012	6.18144	4.85841	14.6894	3.63066	2.78032	3.73974	2.60238	2.68881	2.18434	13.317	3.64967	2.01331	4.26621	3.80277	6.24285	2.75162	9.30189	2.49713	2.82304	4.75096	3.03864	2.02041	2.37823	25.3469	13.6388	5.29985	5.72066	6.74851	4.47399	5.04061	2.4579	9.94305	19.8518
ITGAV	0.0147086	0.033437	14.2991	16.7373	0.854326	15.3371	15.0574	21.7466	16.1735	16.1425	16.9145	17.3118	22.5773	21.0007	19.5384	18.1108	14.8953	14.0711	16.5067	17.3181	19.0338	16.3704	23.9997	16.5602	14.9211	17.006	15.2228	11.311	9.42128	11.376	15.6673	15.4622	22.7534	11.1891	10.2722	10.5888	16.5241	13.3755	16.1742	11.9825	22.1485	7.94011	21.2644	17.24	12.991
SKR3	0.0147086	0.033437	60.3746	56.517	1.06826	48.527	51.674	56.7145	55.2971	45.0727	51.974	64.8582	57.3553	64.0078	56.3195	56.7746	49.7781	52.4051	57.384	49.9042	62.2218	57.7656	61.8032	50.3424	69.5356	61.4818	59.416	75.3106	48.7373	64.3037	60.9883	57.5641	57.2737	51.7401	46.9802	48.2604	75.8244	74.0663	60.9444	59.6284	65.0454	59.8049	66.9396	91.516	56.9376
IL-18BP	0.0147086	0.033437	35.8821	31.2018	1.15	27.1681	25.3581	31.3152	34.4598	32.7956	36.0083	38.3099	30.1029	39.7059	25.8238	26.201	28.832	31.0883	52.1551	30.4586	40.2419	25.9617	38.9341	33.1932	27.8774	33.3409	34.0315	49.8237	32.6	38.7962	40.4352	30.828	35.4575	29.194	28.0207	29.8089	42.6101	42.8118	44.0403	36.3068	41.1376	39.3009	48.2157	24.7223	33.2766
MATN2	0.0157078	0.0352704	34.1229	29.6472	1.15097	28.0095	20.1826	29.8136	29.4808	33.1898	40.3539	39.1284	32.6193	33.9173	35.0907	19.5805	26.3803	27.2588	35.1376	27.9127	32.3212	20.6713	31.4851	21.3743	19.9788	30.3518	24.1692	38.2389	38.3639	29.9613	34.3545	27.5351	32.093	26.3338	38.2177	36.2338	44.0219	33.8914	34.4718	29.9931	43.6805	25.6488	45.7905	28.9708	37.3187
CNTN1	0.0157078	0.0352704	14.2137	19.1596	0.741858	16.9624	14.7304	20.9663	17.7931	18.9235	22.2819	22.7183	19.3957	24.8825	20.1115	14.3156	29.5993	16.9901	28.9355	16.406	28.0333	15.2875	26.8048	16.2	13.6194	7.11465	13.9152	18.8081	10.1724	16.9394	14.5121	12.1805	26.6454	13.4348	9.88335	9.43012	22.7486	12.3402	22.9963	13.785	28.5264	16.3451	26.1421	10.0913	14.7879
CLEC1B	0.0167647	0.0369632	73.8806	67.9124	1.08788	55.9504	61.0522	68.3458	67.479	63.8719	63.2898	74.0675	57.4208	71.6408	71.4157	48.8148	59.254	55.8825	81.6923	74.0891	71.4382	71.7694	63.4605	92.6079	76.9931	66.6976	79.7645	68.7883	48.4973	84.6774	74.2203	62.2557	55.9926	72.9193	77.751	69.5187	93.0654	83.1257	73.5409	86.3944	61.1452	82.2439	77.857	70.9077	78.6249
PGLYRP1	0.0167647	0.0369632	58.6095	49.8784	1.17505	64.8606	45.7196	48.215	63.301	55.6267	58.8636	63.5258	48.0838	63.4559	44.5345	42.7355	49.3849	53.8534	54.6504	46.6227	67.8795	47.2887	48.5424	45.2135	50.372	51.8685	49.4163	69.3914	43.8137	77.9445	62.3748	52.7265	56.1143	59.328	46.2309	55.3207	77.6642	69.5464	64.6287	69.8898	59.1176	54.7878	64.2385	41.8876	58.1014
PON3	0.0167647	0.0369632	27.4042	37.0026	0.740601	35.9917	26.2334	35.1086	28.5904	28.2448	31.3722	42.2724	41.4221	49.7455	41.3363	40.3665	53.721	30.058	43.6966	32.8442	61.5702	29.4823	52.2024	38.0135	27.3262	9.11804	29.363	24.4197	22.3605	18.6768	22.1486	35.1053	52.8013	24.4322	21.5483	28.6061	23.4627	26.4526	41.1538	28.3557	44.7009	36.6052	44.0868	23.8852	43.8984
TNFSF13B	0.0178819	0.038957	51.6671	46.3695	1.11425	46.585	40.1215	52.9993	55.9313	49.564	52.6426	40.0452	47.9619	54.9456	42.7704	41.8211	46.1541	41.9609	67.7304	45.7866	54.6443	45.1433	51.6314	42.7022	45.3787	50.9536	48.1768	52.5161	51.1591	48.9917	58.1882	52.1751	48.8633	53.9072	50.5296	52.8996	50.6301	60.8389	69.2444	55.3244	64.8028	42.2595	64.3143	32.4342	43.8535
ICOSLG	0.0178819	0.038957	28.9442	32.4252	0.892645	30.6204	24.8842	31.71	25.41	32.8792	32.8057	40.5652	32.5326	32.5695	31.9284	28.3534	32.6994	30.2332	35.0815	33.7053	32.346	32.3673	34.049	32.483	27.6117	18.5263	26.9326	29.1402	26.1399	28.7481	29.7385	27.5205	35.064	23.6173	21.399	21.0743	32.4664	25.5155	30.5502	31.9957	38.3696	26.7882	37.7968	29.3612	29.5813
CTSZ	0.0190619	0.0410392	29.0788	26.9625	1.07849	24.8317	21.1963	30.1266	23.06	28.2333	31.198	28.8483	27.6712	32.0985	26.1938	18.1903	19.7394	25.4445	30.0396	26.2538	33.2628	31.1844	28.3128	21.3879	17.1529	23.4421	28.7159	40.2305	23.1475	29.4418	31.1214	25.3323	30.9915	27.7091	25.8586	26.6466	37.7674	34.5282	39.5505	26.2043	37.0143	37.6406	42.2263	21.2764	27.0607
BLVRB	0.0190619	0.0410392	0.0970068	0.259867	0.373294	0.0431892	0.00909162	0.354739	0.434822	2.29383	0.267703	0.215779	0.369008	0.593039	0.156278	0.00064313	0.137893	0.25321	13.1937	0.0762643	0.116506	0.0570063	2.63098	1.23301	0.266524	0.123573	0.0412496	0.190358	0.119986	0.0350813	0.0325333	0.0740275	0.122472	0.0427952	0.122129	0.204277	0.711661	0.0240746	0.00922752	0.0362331	0.398805	0.00038809	0.352729	0.02086	0.214082
CTSS	0.0203075	0.0427158	41.2864	38.7471	1.06553	37.0918	40.159	39.035	42.6353	37.9515	40.0745	47.3863	39.998	41.705	38.3934	34.1133	36.6818	37.1398	39.3105	36.816	38.0629	40.7145	36.7162	38.4592	44.3941	43.2145	38.6247	38.3877	38.0043	45.4627	42.4206	41.086	38.7053	37.4439	39.1364	44.581	41.8283	42.5456	41.452	41.496	44.2675	35.964	42.494	41.1208	38.6047
NID2	0.0203075	0.0427158	11.5122	10.429	1.10386	10.6148	5.69586	11.4699	8.90187	12.2685	9.31257	10.4841	6.31256	11.9238	10.374	5.12407	15.4289	7.00687	15.1684	8.38247	11.6913	9.29408	13.9088	13.8374	7.90566	11.6301	10.4097	10.7007	11.9569	11.5771	11.6232	10.2974	9.6637	13.6958	9.51716	13.0832	14.1584	11.4474	10.9317	15.0619	15.4816	11.2617	11.3591	10.7482	14.651
sFRP-3	0.0203075	0.0427158	0.468414	0.180456	2.59572	0.317014	0.142627	0.0209121	0.513215	0.0300086	0.317082	1.56718	1.62048	1.12829	0.0120275	0.0947839	0.419192	0.0030603	0.00250801	0.0403126	0.218285	0.427847	0.00361682	0.141233	0.78204	1.26005	0.418687	4.68567	0.253653	1.2408	0.988772	1.22727	0.111884	0.0676104	0.100198	0.194958	0.518141	0.169209	0.259764	0.593146	2.3534	0.0140162	1.90087	0.955624	0.092702
VIM	0.0203075	0.0427158	31.7149	25.7936	1.22957	14.74	21.2993	29.4341	27.2195	32.8401	32.0605	32.4732	22.2143	42.2313	19.9119	19.791	7.1391	16.5939	60.1406	10.9434	22.9613	24.3677	37.2882	33.8809	30.3287	27.5766	24.0398	25.4741	27.0847	37.4949	40.3287	37.7843	11.4469	30.4777	34.8641	27.1461	40.5659	43.136	22.3633	43.0197	26.128	32.9522	33.5772	22.36	47.7064
TXLNA	0.0216214	0.0452196	15.814	13.6789	1.15608	9.3155	9.99413	14.3156	12.0205	16.8175	12.8213	16.1475	12.9837	21.8936	11.1291	9.43227	7.31032	13.3397	33.0984	8.38027	14.0181	14.7931	15.9231	17.1442	16.6486	12.2244	19.1989	14.4843	16.4372	15.1907	20.289	18.8114	12.5772	13.6419	21.8024	12.8481	21.8173	19.1288	14.2323	16.6797	12.7848	14.0731	17.8089	12.2271	21.3803
MDGA1	0.0230064	0.0478429	17.4519	20.3606	0.857141	18.8936	16.9597	15.5511	18.6813	27.9301	21.9025	34.0805	19.6413	16.3844	13.6683	21.0799	16.2924	27.743	29.5227	13.0338	23.9381	22.6842	30.2298	17.7527	26.6306	16.1926	17.3456	13.318	12.2194	18.8346	16.4001	19.5438	17.5582	11.8572	18.5646	16.0141	21.5424	15.6314	21.214	18.3038	29.1556	11.6148	19.7136	17.5828	12.9784

## Sheet: Table_S4
Protein	MPH01	MPH02	MPH05	MPH07	MPH08	MPH09	MPH10	MPH11	MPH12	MPH13	OVCA103-P	OVCA108-P	OVCA20-P	OVCA21-P	OVCA22-P	OVCA25-P	OVCA31-P	OVCA36-P	OVCA38-P	OVCA41-P	OVCA42-P	OVCA50-P	OVCA58-P	OVCA66-P	OVCA69-P	OVCA72-P	OVCA78-P	OVCA80-P	OVCA92-P	OVCA96-P
14-3-3	428	490.6	455.8	496.4	449	539.7	470	422.7	485.1	446.5	548.5	716.8	448.1	482.2	507.3	506.5	550.9	358.3	657.9	849.6	482.5	678.6	897.2	530	569.3	468.8	755.4	541.3	557.9	595.9
A2M	4503.8	3638.2	5423	2165.4	2471.8	3742.3	5364.3	4310	4167.2	4239.3	2845.6	3893.9	2533.6	2568.5	7362.1	5351.8	2202.1	7136	2183.5	2002.8	3753.8	3921.9	2774.3	5632	2005.4	6047.5	5068.3	8013.6	4169.4	2538.4
ABL1	42.9	47.2	47.2	46.8	33.2	46	104.2	44.6	89.3	33.7	35.6	48.6	40.1	41.6	35.3	34.4	40.4	40	42.8	35.2	50.6	36.4	40.1	48.6	34.4	46.7	57.1	42.9	51.8	36.6
ABL2	533.9	576	528.3	924.8	612.9	663.9	778.1	563.1	727.2	675.5	752.3	513.7	499.7	583	855.7	626.7	583.6	530.8	769.8	516.2	668.5	574.8	618.6	553.7	615.5	472.2	658.5	511.9	614.3	862.2
ACAN	206	270.1	234.5	186.8	172.8	207	151.7	219.3	202.4	179.8	174.2	198.2	246	149.4	175.5	242	175.4	171.7	173.7	190.4	225.2	139	298.3	220.4	187.9	369.6	281.9	659.1	170.9	156.6
ACE2	189.6	186.3	180.2	211.6	228.5	765.1	175.9	166.3	219.1	216	150.6	171.8	211.3	194.5	223.7	169.2	179.9	185.1	188.7	198.3	273.2	152.7	162.8	156.3	135.3	201.7	170.3	227.8	161.2	330.5
ACP1	303.5	1654.2	3819.5	2236.3	1049	2055.7	1401.6	544.6	2755.6	520.5	602.5	1083.3	322.5	278.6	798.6	966.1	467.4	1439.3	476.6	1959.7	885.5	2031	1508.8	304.1	335.7	761.9	754.1	397.7	347.8	1931.3
ACP5	1545.1	1986.7	1579.5	1920.2	1328.6	1359	1459.9	1658.8	2024.6	2088.5	1763.7	2733.4	2478.2	2819.1	1702.7	2168.8	1605.2	2631.4	1675.2	1928	2163.6	2343	1968.4	2279.9	1941.9	2562.7	1583.6	2060.7	2044.2	3921.9
ACTH	127.5	107.2	151.5	147.3	147.5	180.2	126.8	153.2	138.3	104.5	77.2	109.2	159.8	155.7	106.5	94.6	431.2	126.1	118.4	148.2	143.1	131.3	101.3	111.9	161.1	129.8	109.2	88.2	290.6	81.7
ACVR1B	90.7	85.3	113.4	91.8	106.7	91.6	129	74.5	97.2	79.6	67.6	80.6	104.1	107.1	128.9	125.3	112.8	87.7	104.8	106.2	102.7	99.3	124.1	77.2	118	74.3	65.7	85.6	77.1	139.5
ACVRL1	414.9	398.2	351.3	385.1	597.6	506.3	398.5	508.8	388.9	347.1	945.8	425	381.2	327.6	351.1	358.3	303	324.3	394	314.1	332.6	397.4	6590.4	355	419.8	333.5	338.8	353	473	446
ACY1	1211.4	975.2	2065.6	1017.6	1987.7	1902	4204.1	1551.4	1910.5	1602.9	1574.8	7206.4	1071	2138.5	750.8	1729.6	1905.2	1871.4	2229.7	2669.8	1822.7	4840.5	1635.2	1870.3	1044.3	1028.5	1390.5	2269.7	1246.6	2694.4
ADAM12	320.6	279.2	270.8	238.7	345.7	407.4	394.1	307.8	297	409.1	771.5	559	525.8	979	659	389.3	490.7	369.7	520.9	514.1	340.2	446.1	383.7	606.8	469.4	390.3	331.3	2188.7	493.1	613.9
ADAM9	736.2	3913	740.6	708.7	685	680.4	611.6	702.9	905.6	1724.7	728.6	740.9	825.6	832.6	598.6	728.5	2505.1	831.2	705.9	1288.9	1413.3	666.7	942.8	762.2	688.8	642.2	550.6	865.6	731	561.9
ADAMTS1	187.3	229.2	206.2	193	228	189	179	182.9	241	179.8	182.4	178	190.4	184.5	140.9	153.1	182.8	166.5	185.4	363.2	207.7	162.3	175.7	201	149.1	193.4	212.3	164.5	197.5	170.4
ADAMTS13	1378.5	2198.9	1880	1676.7	1462.6	1462.2	1989.6	2349.4	1009	1988.8	1269.1	1234.9	1133.1	1447.3	1155.8	1416.6	1554.5	1763.1	1517.4	1286.3	1337	958.2	1051.4	1186.2	376	1239.9	1823	1578.5	1737.9	1084.3
ADAMTS15	117.5	137.8	129.1	128	107.8	124.8	106.1	129.2	137.4	122.9	146.2	163.3	138	158.8	174.2	125.3	129.1	124	148	120.6	152.8	140.7	222.3	138.6	114.4	144.1	162.7	109.8	140.4	216.9
ADAMTS4	82.9	59.4	52.9	63	44.8	51.7	60.2	54.3	54.7	38.7	36.8	56.6	63	60.6	54.4	62.4	54	60.9	58.3	59.6	59.6	54.3	51.2	59.9	73.3	55.8	53.2	45.3	56.1	71
ADAMTS5	117.4	161.8	149.6	95.1	85.4	90.9	111.2	130.2	164.2	106.6	68.3	173.9	182.8	90.9	145	161.1	86.8	107.3	89.7	81.3	95.5	98.4	168.5	130.5	100.9	203.7	131	171.4	121.1	181.7
ADGRE2	115.3	142.9	119.7	128.8	97.2	118.9	132.8	155.9	175.9	79.7	85.6	117.5	130.8	108.3	115	104.7	149.3	130.3	101.4	91.4	114.6	106.5	124.5	143.8	91	129.1	116.3	104	142.5	96.5
ADGRE5	617.2	642.4	546.5	804.8	566.6	601	502.8	617.4	582.6	767.7	699.6	574.3	562.5	686	665.3	647.8	538.8	620.1	763.3	634.2	629.6	485.5	580.4	671.4	497.4	622.4	528.6	638.1	642	465
ADGRG5	224.9	182.7	145.8	191.4	191.3	148.5	165.1	146.8	161	164.9	145.6	200.9	169.7	169.7	191.5	174.9	142.6	162	189.8	166	160.8	127.7	148.5	155.8	168.8	156.6	116	154.1	146.8	136.4
ADIPOQ	937.9	747.6	1322.2	460.1	757.8	619.5	738.5	801.5	1231.8	1146.6	478.3	872.4	2217.4	505	766.7	645	688.5	1114.3	1046	1022.2	907	806.6	1132.3	1525.2	983.5	1736.9	559.4	860.4	1469.6	988.6
ADM	758.8	860	835.5	894.7	554.1	814.2	815.8	794.6	888.3	642.3	752.5	3014.6	484.7	746.1	536.3	587.1	742.3	732.6	766.9	658.6	940	644.8	622.6	839.7	695.9	774.3	1066.3	85364	749.6	704.7
ADRBK1	459.5	789.6	903.9	793.6	822.6	862.5	1032.4	629.5	935.2	905.5	1116.8	813.3	768.7	626.4	1152.4	1014	948.9	345.8	1107.1	1066	856.3	988.2	1437.1	747.7	1289.3	521.9	1117.1	615.4	873.8	1538.9
ADSL	1479.6	1079.2	2524.3	1557	2854.9	1540.1	1917	4355.4	2553.5	2011.3	3252.1	1123.5	1020.3	717.1	982.7	1257	919.9	1287.9	1714	1525.5	1023.6	2412.7	1803.3	1228.4	937.8	1132.7	1744.4	1183.3	1599.6	2088.4
AFM	10196.3	10037.9	11412.3	10158.1	9754.5	8877.1	11058.9	14963.9	11616.2	10365.9	5223.6	8426.8	4971.7	6415.5	4859.1	6735.3	8665.1	10234.6	6807.1	3464.4	4647.1	8551	5831	8869.4	6300	9842.7	2436.2	7435.4	9944.8	12061.3
AFP	178.1	155.1	193.8	164.7	213.9	454.2	172.6	240.4	228.1	246.4	167.9	411.8	253.6	202	183.6	225.5	199.4	286.1	206.1	174.9	195.1	191.2	215.7	221.5	204.3	182.8	192.9	246.7	253.7	208.4
AGER	114.1	104.1	116.6	152.4	113.4	101.1	106.5	142.5	94.4	90.3	40.1	78.4	138	101	100.8	98.4	50.4	137.3	58.3	61.8	58	143.4	115.7	135.6	100.2	76.9	71.7	168.6	131.9	88.2
AGR2	239.4	203.9	189.7	274.4	237.9	222.6	214	246.8	242.8	295.4	211.4	196.4	213.4	243.8	246	231.5	254.5	224.3	275.9	392.2	230.6	276.1	198.2	204.3	249.5	208.6	163.8	209.3	437.7	202.5
AGRP	440.5	496.2	483.2	455.6	564.4	525.4	632.4	514	446.3	543.2	623.1	611.9	893.7	411.7	570.3	906.5	555.6	678.2	597.6	751.1	942.9	593.9	643.3	496.2	604.2	596.5	979.1	2178.6	731	389.8
AGT	2339.7	1612.6	2069.2	1929.3	4876.2	1648.6	1432.2	1760.8	1991.1	2146.1	1606	1454.2	1640	1548.6	1307.4	2017.8	1506.1	1820.3	1855.8	1346.1	1646.4	2002.6	1640.8	1238.1	1528.5	1607	1854	2117.1	1566	2486.1
AHSG	728.4	600.8	658.3	556.4	843.7	762.8	729	727.8	628.6	786.8	462.5	577.9	397	520.7	365	477.9	568.3	689.7	535.4	471.3	506.3	336.6	386.4	548	572	699.3	349.5	573.6	562	334.8
AIF1	797.5	932.3	695	1250.1	1182.5	1093.8	948.3	761.8	990.3	960.7	983.5	848.7	822.8	953.7	1379.3	1184.9	1104.2	886.7	1110.8	935.5	987.3	776.5	1113.2	1117.1	1221.6	788.5	692.2	730.6	868.7	1132.7
AIMP1	2103.7	1513	1891.5	1916.2	2323.9	1788.3	1686.6	1772	1792	2824.3	1618.5	1325.6	1461.9	1872.3	1525.4	1632.1	1518	2379.9	1523.4	2204.4	1747.5	1353.7	1219.4	1429.4	924.2	1511.7	620.4	2310.2	1709.8	1363.5
AIP	632.3	636.5	635.4	592.9	1181.8	579	602.5	540.8	574.9	773.7	819.8	531.8	605.1	660.3	639.6	578.2	603.9	491	621.4	1070.5	479.2	650.6	520.3	485.1	585.5	447.2	313.1	695.6	573.1	776.5
AK1	3486.6	4960.8	5909.9	6618.3	16239.1	6823.1	4001.7	8673.6	5297.9	5652.6	7132.1	2030.4	2962.1	2270.6	1626.9	2206.2	3962.1	2499.2	5616.9	4288.6	3045.4	5230.7	4455.3	2627.5	2251.5	2700.2	4164.5	2946.1	3113.2	5926.3
AKR1A1	766.2	541.9	1091.2	869.8	1183.2	1193.3	1332	600.5	1039.7	382.8	1042.7	1733.7	1014.9	775.9	834.1	989.6	1345.9	494	1122.9	572.8	853.9	1765.7	1408.7	996.2	1187.7	907.6	726.5	1382.3	608.4	1412.5
AKR7A2	186.8	286.9	269.6	241.8	565.3	311.6	341.8	323.9	307.6	235.4	306.3	261	210.7	154.7	174.3	241.4	245.1	131.7	287.4	410.7	288.1	266.1	267	220.8	281.7	146.6	243.4	168.6	278.4	331.2
AKT1	764.8	1028.2	1042.8	861	965.6	1110.1	916.3	874	1155.2	912	796	819.2	533.1	539.5	706	749.6	867.2	732.6	750.5	793	631.8	817.2	955.1	932.7	860	800.2	572.7	635.1	1006.3	1004
AKT2	2318.8	2486.1	3093.5	1759.1	3307.7	2647.4	2088.6	2107.6	2809.2	3402.1	2154.8	1953.8	1658.8	1566.3	1955.7	2315.4	2080.9	2565.5	1577.7	2206.6	1249.3	2005.2	2247.8	2265.4	1982.1	2207.2	65482.3	2987.8	2496	2684.3
ALB	1923.9	1978	2657.8	1816.1	2094.7	2343.4	2833.3	2843.3	3528.8	2134.6	1924.6	2794.3	1661.5	2364.6	1843	2288.4	3145.5	3176.4	2354.8	1378.6	1866.1	2365	2459.9	2369.6	2049.4	2591.8	2985.1	2568.1	2623.7	1792.6
ALCAM	6371.6	4879.1	4752.7	3959	5787	6021.3	5161.4	5832.4	5351.5	6079.9	5394.7	5310.1	5338.2	4652.2	4454.4	3804.9	4758.7	9046.2	4546.6	3927.1	3981.7	4174.1	3821.2	5232.1	6724.4	6180.5	4701.6	5351.3	4488.4	3651.8
ALDOA	15128.3	12857.8	14755.3	11503.7	19707	12786.6	14365.4	14551.5	13172.8	15428.7	13982.9	15648.3	12055.7	17320.6	10745.7	12956.9	15571.5	15878.5	18135.5	26888.7	11000.2	24310.6	31220.3	12071.4	12467.8	12378.8	6624.2	18209.8	13993.5	15527.7
AMH	6236.8	4890.5	4049.6	5133.5	4470.6	3910.3	4569.6	4597.3	4627.2	5661.5	4201.9	4349.5	4396.1	4997.4	4434.5	4575.5	4605.2	4942.7	4989.8	5325.8	4865.7	4260.8	3999.7	4702	4029.1	4727.9	3905.7	5198.5	5104.8	6215.3
AMICA1	152.6	128.3	130.3	144.4	164	541.5	148.9	164.9	149.8	121.9	123.8	152.8	128.2	135.5	132.3	152.7	227	134.3	123	145	147.1	134.8	168.8	161	253.8	118.9	110.3	127.8	830.1	113.1
AMIGO2	595.7	562.8	666.2	563.5	632.6	649.8	550.3	739.7	487.9	868.9	586.3	653.1	633.1	615.8	617.9	676.9	505.2	772.9	543.1	486.6	464.1	1116.4	526.4	494	585.8	555.7	643.6	851.9	733	611.2
AMN	62.1	56.5	53.1	56.5	30.3	59.6	55.8	52.6	59.2	40.5	37.7	52.6	48.4	51.5	949.3	48.2	51.9	55	55.8	48.2	51.6	41.5	47.4	58.2	39.9	60.8	61.2	31.1	65.5	47.1
ANG	882.6	678.1	878.3	1154	728.5	575.6	1157.2	1058.6	1210.4	1230.9	701.7	1354.6	1094.1	1109.3	1637.7	1217.9	1549.4	1271.2	490.4	1119	530.1	1713.7	215.9	968.8	927.3	1529.7	692.8	2492.9	1418.2	1261.3
ANGPT1	249.4	334.4	293.3	283.7	277.3	308.8	279.7	319.5	302.1	290.7	370.2	332.4	267.8	264.1	340	282	266.1	234.9	384.8	327.8	341.5	266.9	303.4	325.8	370.2	290.8	371	265.2	340.7	431.7
ANGPT2	53.6	62.8	54.3	54.7	31.9	63.9	55.6	61.3	51.5	30.9	78.2	71.3	164.2	97.3	125.3	70.9	70.4	56.5	101.5	69.3	104.9	78.2	137.6	83.4	97.3	74.8	150.4	50.7	67.6	75.5
ANGPT4	158.9	173.4	162.1	157.4	167	167.1	156.7	150.3	253.6	156.7	130	166.8	147.6	171.6	140.2	135.7	154.3	150.7	157.6	148.6	161.6	138.4	155.2	168.1	131.3	158.2	169.9	138.2	148.5	177.2
ANGPTL3	121.2	110.9	129.6	129.9	101.7	113.3	140.5	111.3	130.2	102.4	109.9	113.4	106.1	130.4	101.7	113.8	104.8	108.1	120.2	111	161.5	111.5	117	114.6	107.1	121.5	102	81.3	113.3	108
ANGPTL4	611.2	634.9	626.4	600.9	915.9	585.5	692.5	738.9	575.5	709.8	853.2	723.2	441.8	479.1	974.5	1210.2	1547.4	523.1	774.5	514.7	778	954.3	815	449.9	802.7	1737.4	1386.9	724.9	581.6	1175.9
ANK2	139.8	202.2	136.8	141.1	124.8	137.6	123.2	175.4	134.2	129.5	93.3	114.1	122.3	143.7	124.8	208.2	270.1	145.2	116	129.6	126.1	117.9	126	113.4	271.1	155.6	177.4	117.4	123	135.5
ANP32B	84	97.1	86	92.2	72	86.7	83.3	95.2	103.8	73.3	66	86.9	86.3	94.1	92	81.7	182.9	84.9	81.9	83.9	93.6	75.8	70	96.8	82.6	99.8	86.9	73.6	89.5	80.8
ANXA1	4582.5	11658.3	11774.3	9248.6	18739.1	17518.2	17166.3	6984	17687.6	12108.7	13775.8	8602	11230.5	10606.6	33274.1	30178.1	12015.3	3890.7	25372.1	15173.5	14996.6	14406.6	26024.3	11627.6	32679.4	4416.7	20831.2	6448	12679.2	27623.2
ANXA2	2799.9	6919.3	3691.9	2294.4	3135.5	2654.8	3083.1	2514.6	3193.9	2566.7	2295.2	2416	2333.6	3995.2	2777.9	2986.4	3803.1	2890.1	2325.5	3134.2	1431.4	2959.4	1379	2903.9	2144.8	2827.7	1501.4	2676.3	2121.6	1852.8
ANXA5	403.6	222.3	225.2	216.8	179	195.8	207.2	224.6	208.9	199.5	171.4	200.3	543.9	186.8	196.7	181.3	282.6	268.2	330.9	239.8	208.4	208.8	271.9	202.2	289.6	280.3	291.4	473.1	218.6	170.9
ANXA6	269.3	220.2	267.7	252.3	344	225.8	248.1	237.6	263.2	358.8	276.7	326.8	316.7	360.1	364.8	434	250.8	357.3	262	361.8	269.1	270.8	273.6	309	236.1	242.3	226.9	407.7	234	269.3
APCS	14114.4	12997	13331.8	14534.5	8576.5	12733.6	12866.2	13442.9	14942.6	14392.3	14144	15697.2	14898.2	17715.4	14404.6	17288	14611.2	14797.1	15894.3	24573.1	25064.7	15564.1	19188.2	14051.2	16370.1	13238.3	7288.6	16202.6	17003.8	23397.2
APOA1	3929.2	3437.4	4997.6	3947.7	4012.1	3622.1	3295.8	4139.9	3742.4	3912.9	1670.5	1064.9	1311.7	2625.6	1994.9	2468.9	3260.6	4117	1062.2	2083.2	3341.3	2519.2	2353.1	3535.6	1987.2	3113.8	1862.2	3886.3	4347.4	2150.9
APOB	6925.5	3893.9	7054.5	3870.6	2414.5	6920.3	5065.5	15501.8	7033.7	7765.6	5599.4	5010.9	7803.8	3489.9	8222.3	7948.1	5155.8	14972.7	7783.4	4164.7	10210	11265.5	5996.9	10647.9	5133.4	14236.1	7258.2	8535.9	6514.5	5679.8
APOD	1507.6	1026.9	822.7	2166.3	1272	1233.4	1144.4	1222.3	1093.2	1323	1406.2	1074.6	849.6	1517.6	1374.4	1341.9	1075.5	1134.4	1797.4	1333.4	1396.8	955.9	1004.6	1333.3	1081.5	1128.1	391.6	1253.3	1344.4	691.9
APOL1	18644.2	15455.6	19082.7	13922.4	28056.8	14415.8	9957	13604.3	14082.5	26055.8	8202.2	12152.8	8270.3	12341.1	9747.6	10492.9	10330.6	20237.6	11108.8	11943.4	14592.5	10319.9	7997.1	12438.6	7808.9	10614.1	4529.2	15073.8	14972.9	9587.3
APOM	2705.1	2537.3	3551	4668.2	1962.1	2402	3358.7	2903.5	2877	4475.2	2123.6	5847	2553.7	3343.9	1627.1	2894.1	3344.3	4800.4	5282.3	3383.3	3003.2	2702	2477	5169.1	3834.9	5989.2	3962.8	3826.3	4090.3	2557.7
APP	5698.1	8346	9143	6964.4	5903.7	7306.1	8063.2	7995	5856.5	8959	14679.3	10144.3	7334.1	6803.1	9662.2	7669.1	7385.4	4399.4	15694.3	10997.5	11235.6	8101.9	8987.1	9243.6	15240.8	7090.1	10715.9	7194.2	9752.7	13877
AREG	365.3	457.9	620.9	465	927.7	503.2	485.4	564	501.1	541.5	707.8	347.2	401.3	324.4	358	357.9	559.9	303.8	526.4	608.8	592.8	472.2	507.3	355.7	358.6	318.1	403.1	527.5	393.9	2095
ARG1	531.3	3536.1	1147.1	6530.5	1250.1	693.5	945.3	1038	653.6	615.9	825.1	502	899.2	997.2	1667.5	1629.1	672.9	9508.1	1076.7	633.8	870.3	1015	1484.7	640.3	1826.3	349.7	1050.3	475.6	586.7	1909.6
ARID3A	172.9	237.4	214.8	175.2	276.6	216.1	218.2	319.8	199.9	201.1	186.8	163.2	183.8	166.6	179.2	170.9	178.9	155.4	189.2	220.3	705.5	212.7	205.9	173.5	181.8	152.1	198.6	169.8	190.1	224.5
ARPP19	460	204	214	217.1	197.4	198.2	198.8	217	217.8	198.1	133.7	258.3	176.7	161.6	182.6	236.6	313.8	180.8	151	316.2	188.5	205.8	130.9	198.2	475.3	172.5	150.7	186.3	201.2	206.2
ARSA	512.5	632.4	769.7	577.2	640.6	662.1	381.4	520.6	515	849.3	577	585.5	774	653.7	607	718.3	555.1	745.9	500.9	690.4	726.3	576.7	508.2	637.4	427.8	573.1	641.5	727.8	533.7	479.8
ARSB	298.8	770.9	451.6	364	386.2	423.6	1142.8	4556.8	510.6	884.4	344.4	635.8	283.2	311.8	275.5	1399.3	303.2	372.9	858.7	694.2	332.2	551.2	472.6	384.5	1537.6	297.2	403.5	322.9	434.5	403.3
ARTN	166.1	175.1	142.8	166.1	147.8	142.4	168.7	133.5	148.8	124.5	271.5	223	117.7	151.9	301.2	132.2	103.7	573	115.6	147.7	160.6	92.8	124.5	644.2	204.9	126.5	170.4	123	128.1	146.1
ASAH2	1237.2	1733.5	1541.1	1106.4	2088.3	728.5	1769.1	1611.4	1182.4	1885.5	601.6	270.3	469	583	225	550.5	601.5	1537.3	612.7	696.6	452	402.4	368.1	697.7	318.7	811.4	796.5	737	698.1	1196.7
ASGR1	1307.4	1201.7	1145	1168.9	1393.2	1218.4	1109.4	924.8	1167.6	1788.6	1735.5	1949.1	3859.9	2097.7	2245.1	2430.2	1319.6	1616.8	1711.8	2066.9	2030.9	1857.3	3091.1	1590.4	1621	1458.9	3225.3	2908.9	1616	1817.5
ATP5B	395.9	302.7	420.7	411.7	626.3	436.4	662.3	357.3	504.9	503.6	458.7	904.5	546.9	437.6	511.6	514.7	468.1	445.6	472.8	545.2	427.4	446.6	530	471.1	424.7	326.4	277.4	810.6	409.6	393.6
ATP5O	569.8	559.4	851.1	455	1336	810.1	727.7	486.2	705.6	1259	883	584.4	597	354	913.3	1151	1456.2	811.8	261.6	2268.7	539.4	1710.1	230.3	2828.7	1035.4	444.1	331	880.4	1088.8	690.5
AURKA	301.4	216.5	222.9	315.6	522.5	524.5	321.7	446.1	285.5	388.1	316.1	290.3	225.1	246.3	263.9	295.6	477.3	254.6	432.9	269.6	408.8	389.5	327.5	212.6	786.3	517	215.8	275.8	348.9	359.1
AURKB	220.5	1547.8	182.4	377.1	172	215.9	229.5	195.3	204.5	193.1	271	206.9	178.8	231.8	232.9	208.7	187.2	203	246.1	219	224.7	167.1	197.2	231.1	179.7	213.3	238.9	205.9	215.7	178.4
AZU1	66.9	104.5	85.3	165	85.3	131.7	216.8	76.9	115.6	68.6	138.6	73.3	101.8	95.1	250.9	148.4	104.8	51.8	139	133.1	106.9	107.2	201.8	78.7	138.7	63.1	105.8	46.2	81.6	142.7
Activated Protein C	200.4	179.7	166.4	257.6	263.9	213.3	274.3	167.8	280.4	195.6	210.1	297.6	244.3	229.3	229.3	282	223.3	268.7	234.6	194.9	426.9	10294	402.1	426.6	292.1	284.6	279.8	349.2	231.9	289.8
Activin A	1279.2	1031	1830.1	1106.8	1464.2	1322.9	1519.7	1706.7	2052.7	1323.7	2508.3	3078.5	1645.3	2365.6	2834.8	1333.3	1015.3	1567.4	1118.8	1275.9	804.5	2980.7	1444.8	2310.7	1383.8	2607	870.6	2841	1714.6	1092.4
Activin AB	373.1	407.7	492.9	390.1	365.8	662.9	491	990.1	555.9	494	732.9	745.7	515.1	783.3	812.1	487	767.5	482.4	515.3	802.8	630.2	642.7	512.2	722.9	419.6	651	908.2	699.7	2189.6	380.1
Angiostatin	7594.1	6463.7	7463.9	9830.5	7134.8	7526.7	7657.3	7562.5	7679.5	8916.4	6442	7162	4785.7	7229.9	5990.8	6336.6	6039.1	7014.2	6571	5500.3	8825.4	4194.1	4922.3	5482.8	4679.5	7775.6	9141.5	5582.1	7571.8	7379.1
Apo E	4380.8	2791.3	3870.9	3591.3	3388.2	4234.8	3337.5	3542.2	3819.3	3323.1	3232.7	3251.6	3653.6	3133.5	2912.8	3326.2	4046.2	3598.4	4037.5	3350.7	3051.2	5037.7	5667.3	2899.8	2133.8	4954.8	3062.6	2433.5	2699.5	5965.3
Apo E2	113848	67872.4	82270.9	69430.6	83491.6	95878.9	78640.6	77324.6	86541.5	83447.6	78080.5	82270.9	101149	84549.3	75683.9	80083.8	85090.7	92357.9	86594.2	81091.7	75140.5	113072	122792	75909	50555.4	107960	99515.9	82387.1	65638.2	121148
Apo E3	41117.9	24235.3	32073.7	29504.7	31968.3	36379.3	28135.4	29103.4	33750.1	30893.8	29695.9	29225.1	35201.2	30752.9	27676.2	31207.7	33758.4	33707.3	34344.2	30186.5	28107.7	42900.8	48367.1	26679.2	19584.5	42313.6	29752.2	31008.2	23608.1	49832.3
Apo E4	48746.1	31127.5	40204	34396.4	38853.9	43844.8	34756.4	36815.8	39366.3	39300.1	39494	38618.1	46772.9	40924	35521	42072.3	39652.5	43943.9	40643.4	36101.7	32448.2	56109.6	54384.9	35386.8	26107	50337.7	6631.9	39300.1	30773.1	60249.8
B2M	479.7	532.1	660	748.5	580.2	688.2	717.4	533	687.3	565.9	954.5	1043.3	1538.3	580.8	1353.2	1181.1	838.4	636.8	804.8	495.2	664.2	1396.3	2050.1	905.9	1008.3	994.1	1450.9	1239.4	982.9	624.2
BAD	1089.1	1246.6	1801.2	1161.1	3159.5	1438.6	1276.6	1590.4	1299.1	1768.4	1848	973.7	1333.3	963.3	1116.5	1089.3	1576.2	1109.4	1505.1	2212.3	1068.5	1675.3	1430.9	1086.3	999.7	895.5	1138.5	1499.5	1390	1896.3
BCAM	445.5	376.1	535.2	383.8	488.1	447.1	457.5	469.4	437.7	1053.6	2051.4	4605.8	1329.3	1044.7	513.6	1222.4	750.1	1568.8	804.9	1321.9	603.2	478.7	713.3	763.4	871.1	672.3	435	940.8	778.1	964.5
BCAN	571.8	622.8	745.5	405	585	537.9	505.8	618.9	631.5	869.1	434.5	591.1	636.4	461.8	1223.1	377	679.5	692.8	459.3	473.3	456.2	400.9	460.5	561.7	436.7	649.5	775.1	509.9	404.7	751.4
BCAR3	606.1	517.1	481.5	732.6	692.1	563.1	643.4	516.1	563.5	705.4	600.8	450.1	538.9	590.7	697.6	560.3	517.8	576	603	541.3	622.1	645.2	471.3	507.1	570.1	430	457.5	492.8	513.8	620.3
BCL2	262.8	257.5	309.1	286.9	460	276	291.5	283.1	281.4	302.1	344.5	227.1	234	233.1	238.2	252.7	239	216.7	307.8	302.3	307.8	286.2	293.7	233.5	242.2	215.6	211.9	243	248	276
BCL2A1	256.9	224.8	261.5	238.8	228.1	242.4	286.2	244.6	251.8	251.7	224.2	273.6	295.4	249.2	240.2	281.9	253.7	288.4	256.8	265.1	296.2	266.3	255	296.1	250.7	278.5	237.9	267.1	254.3	234.2
BCL2L1	245.5	266.9	308.8	306.1	316.6	301.7	236.4	278.2	291.4	282	288.5	284.1	268.3	243.4	288.8	270	268.5	247.4	327.2	310.7	269.5	278.1	330.7	292.8	225.6	269.6	414.5	271.7	326.8	238.7
BCL2L2	163.6	146.9	156.6	172.9	135.1	157.9	160.7	170.3	157.5	180.4	146.5	171.1	179.4	185.5	191.4	205.5	275.6	238.5	163.3	170.4	228.5	186.2	157.7	194	297.6	199.8	256	206.2	178	125.2
BCL6	2001.6	1089	1063.2	1028.7	1142.7	986	886.9	1014.5	980.6	1357.8	1114.8	995.5	1095.1	1539.8	938.4	994.8	1011.8	1293.3	1006.3	1053.4	1165.1	877.7	943	1404.2	868.5	1072.8	1242.2	1144.3	891.7	854.9
BDNF	207.3	226	294.4	243.7	231.7	316.5	268.2	255.8	341.7	254.9	271.5	287.9	181.3	184.7	293.8	249.3	237.8	198.4	320.3	220.6	303.5	177.6	248.1	262	314.8	277.4	319.5	245.8	291.3	298.7
BGLAP	479.9	327.1	6736.8	384.8	379	2159	310	423.5	906.9	424.1	306.1	300.2	1039	502	337.2	1438	981.5	891.7	438.1	369.8	694.9	267.5	246.8	256.7	566.8	374	223	271.7	375.6	290.8
BGN	3302.9	2921.5	3272.8	1682	2399.4	2356.3	1735	3174.8	2427	3647.3	3010.6	2504.6	3764.6	3646.5	2668.8	3125.4	1962.7	3028	2056.9	2969.3	2240.3	2517.1	2056.6	2717.1	1820	3645.6	2395.7	3539.7	3432.4	1719.3
BID	429	585.3	639.9	519.6	807.3	688.3	496.7	548.5	643.9	621.8	858.1	743.9	807.3	450.2	931	768.6	629.7	511.2	688.2	885.9	673.1	745.1	1041.5	624	861.5	522.4	978.1	699	650.5	778.5
BIRC3	70.5	121.7	58.5	79.9	69.3	89.7	95.4	103.3	97	64.2	38.5	64	59.1	61.4	54.2	55.4	196.7	61.1	154	68.4	72.4	119.5	81.7	57.8	95.9	56.2	63.5	44.5	76.2	74.8
BIRC5	164.5	167.1	153.7	211.6	147.2	152.4	173.2	144.4	170.3	156.6	137.5	143.3	149	169.8	173.2	156.7	135.8	160.1	179.2	150.1	170	145.1	130	156.3	130.9	157.9	172.8	142.4	153.2	140.3
BIRC7	49.2	55.2	43.8	51.9	29.6	49	70.9	48.5	52.5	37	37.9	48.5	46.3	50.5	38.9	40.2	47.4	48.5	45.3	45.3	55.1	39.4	40.9	47.7	36	50.3	53.1	40.5	49.4	41.1
BMP1	1278.6	1523.8	1602.5	1881.3	1377	1865.2	1400.3	1817.4	1641.3	1535.2	1109.8	854.5	597.5	963.3	711.2	878.8	1306.8	1086.8	1166.8	1030.9	1636.9	919.1	761.3	1095.3	554	1163.3	937.4	988.3	1248.2	1003.7
BMP10	497	579.1	662.4	481.9	516.2	485.7	567.4	494.1	493.6	586.5	936.4	511.1	693.5	633.4	596.2	569.5	457.9	541.2	538.4	520.9	638.3	837.7	751.2	526	597.7	848.7	1044.3	818.1	763.9	465.1
BMP6	8763.2	7339.6	8978.3	4045.7	10003.3	6272.9	3391.5	8687.1	6125.8	9927.9	10374.1	4194.4	11542.8	7456.6	6269.2	5525.1	5798.8	7564.9	3291.2	5866.2	5851.8	3556.4	5536.5	7701.3	4288.1	8906.8	9314.5	5858.1	6166.2	3102.3
BMP7	268.2	249.6	272.8	195.6	221.8	229.7	188.8	249.8	211.1	316.3	293.1	231.9	266.7	241.2	231.2	254	203.2	247.2	232.4	217.5	198.2	503.4	251	219.5	167.2	287.5	170.7	369.5	230.7	182.5
BMPER	146.8	139.4	135.9	154.8	152.3	150.1	185.3	136.1	160	129.4	119.3	150	24347.3	184.5	138	138.1	127.3	133.4	149	169.9	239.6	680	154.8	138.9	156.9	142.1	107.1	120.7	158.7	159.8
BMPR1A	226.4	207.9	260.8	217.5	184.6	183.4	204	250.9	180.8	273.8	177.3	263.4	400.3	234.3	261.6	227.6	253.5	579.2	245.8	237.1	199.4	211.1	218.8	292	253.9	290.5	239.8	263.5	236.3	273.1
BMPR2	258.9	188.7	194.6	203.5	2664.6	234.3	221	208.8	196.7	221.4	349.4	262.2	461	253	287.1	289.8	199.8	640.2	252.6	196.8	198.2	209	312.6	257.2	241.6	539.6	238.5	307.8	242.7	474.9
BMX	90.6	407.7	89.8	96.5	75.6	97	107.7	92.9	89.8	80.3	45.4	88.9	163.3	81.8	75.9	78.1	80.2	1374	86.3	79.9	92.9	71.9	84.5	102.8	79.9	93.6	87.6	68.2	2037.4	80.4
BNP-32	109.3	109.4	89.5	143	119.3	106	115.7	133.9	113.5	78.5	75.5	113.9	110.8	99.5	106.6	98.2	205.9	117	98.2	116.1	140.3	122.5	144.2	138.6	176.9	127.2	94.4	94.4	115.7	98.1
BOC	538.8	549.8	591.9	330.4	669.5	537.4	499.9	596.8	504.5	481.5	670.4	743	1354.5	709.1	889	681.3	568.1	618.6	803.7	562.1	535	1160.7	1143.4	740.4	419.2	475	2069.1	1194.1	571.3	788.4
BPI	563.7	980.9	378.9	3187.2	2222.8	3047.6	5229.8	462.7	1499.1	725.2	2351.7	705.4	1128.2	866.3	7853.3	3539.3	2711.5	256.6	2527.1	1437.7	2223.4	2820.6	2806	1338.6	8388.4	1073.2	1525.2	449	1311.9	3761.8
BRF1	450.2	495.1	472	808.3	648.4	720.1	587.8	1244.9	506.9	523.4	688.5	468.3	415.3	477.4	541.4	582.4	1000.8	431.5	557.9	484.2	580.9	791.8	515.4	529	813.8	494.3	463.3	437.1	495.3	535.5
BSG	192.3	159.2	124.9	197.8	218.6	168.2	180.3	148.6	155.2	170.5	149.9	149.6	152.6	168.3	167.3	146.8	143	149.9	149.6	152.6	241.9	937.6	128.7	131	176.4	146.8	92.6	127	163.7	127
BST1	3745.3	2279.8	4519.6	3952.4	3154.9	2497.3	1372.5	3851.4	2138.3	275.8	4322.5	3504.5	263.8	4017.7	3038.6	3214.7	1666.7	4259.4	3353.2	3085.9	2915.9	2707.1	3126.3	2047.8	4453.8	2881.7	3990.3	4363.5	3470.3	1495.8
BTC	139.2	161.1	155.6	207.2	112.2	141.1	172.6	867.4	142	99.2	135.9	135.4	119.1	131.7	132.1	119.2	381.8	125.1	136.3	131.2	164.9	144.4	136.4	131.7	242.3	150	163.8	98.1	130.5	124.7
BTK	502.3	789.1	835.5	479.2	829.3	699.9	667.1	484.6	665.7	677.4	642	675.6	383.8	243.2	715.7	626.1	665.1	331.2	704.1	1077.9	611.9	543.8	534	632.6	779.5	381.9	672.7	532.5	982.4	821.2
C10orf54	191	180.6	133.1	168.7	176.9	169.4	155.1	163.6	215.5	122.5	135.6	197	161.1	161.3	167.6	161	160.9	149.1	211.1	153.9	174.3	146.4	171.3	197.7	171.1	151.2	210.2	135.4	177	140.5
C1QA	17098.2	15539.5	17070.3	17241.6	17219.5	15505.9	14129.4	18439.7	12870.6	15431.4	14096.2	11482.5	13438.5	11284.7	18315.8	16714.2	15105.7	18331.7	13066.3	10742.8	16586.8	16844.7	18116.7	12869.9	16202.8	14937.7	2422.2	8398.5	17871.2	16124.1
C1QBP	1941.4	1494.3	1673.8	1748.7	1653.3	1396.7	1511.4	1637.6	1569.6	1923.5	1506.2	1564.2	1491.4	1861.1	1639.2	1854.8	1477.3	1854.8	1670.8	1876.7	1969.6	1630.8	1549.3	1780.9	1550.5	1623.6	1842.1	1717.1	1661.7	1396.7
C1R	86.8	95.4	106.2	126.6	59.6	91.5	69.7	117.9	71.7	46	63.9	81.8	82.1	104.2	79	96.7	210.1	90.6	113	174.9	125.3	100.2	123.8	83	126.9	99	137.2	79.8	91.9	87.5
C2	991.6	1045.6	929.3	1246.6	1020.9	1149.9	852	782.2	456.4	1029.2	1563.2	1069.2	898.4	1277.6	1178.8	1293.5	1132	1148.4	1394.3	1240.1	1516.1	1047.4	1333.6	1232.2	1199	1105.2	1892.4	1000.4	1165.6	912.9
C3	19838.5	21479.5	11585.6	15315.8	15124.4	20071.9	20831.2	13562.1	17766.9	15818.5	11171	18814.1	11635.7	12620.6	19607.1	27864.7	12672.5	16594	21082.7	14278.7	18280	15609.5	13324.3	16119	16699.3	11864.6	5223.4	12568.3	29386.7	11141.9
C34 gp41 HIV Fragment	547.2	373.8	460.8	429.4	1928.8	488.3	406.3	418.7	437.4	388.9	431.8	466.5	790.2	395.9	701.2	507.4	357.2	674.4	360.4	416.7	407.3	1514.9	562.6	560.2	404.8	543.2	572.9	655.5	360.4	532.2
C3a	103.4	170.2	124.6	244.4	68.2	119.8	107.7	167	103.6	72.4	87.2	113.8	135.5	100.5	123.7	189.9	513.3	96.7	220.1	420.3	124.8	115.2	88.2	92.6	135.7	76	113.8	63.5	157	139.3
C3adesArg	52959	83070.4	39252.5	48538.4	52292.5	58498.1	52690.7	52297.4	51760.8	63551	38237	68500.9	36026.8	46779.2	67849.5	80894.4	40870.4	51780.4	61421.3	48863.4	51091.8	52212.9	43615.2	48736.1	46853.8	40420.9	22248.5	49296	71381.7	35958.5
C3b	387.4	1663.1	272.9	887.5	417	337	470.6	295.3	579.6	323.2	777.3	652	542.4	644.1	1192	1947.8	313.3	521.2	940.2	834.8	1141.2	307.1	751.4	745.9	589.5	305.2	1305.5	389.4	453.1	153.4
C3d	10619.8	2473.9	6743.3	11757.5	11265.4	8146.1	7012.8	8658.1	9482.3	8997.9	9897.7	8641.8	5224.7	9965.1	10463.7	8874.6	7795	7676.7	12060.2	11097.7	9593.7	7493.3	7550.8	6997.4	6952.2	6711	3705.4	8960.3	7913.3	5131.6
C4	73709	35770.5	37143.6	53821	45275	40870.2	40173.8	44866.6	64246.7	61685.6	33908.5	58571.1	54785.9	81395.2	63814.2	57699.1	38502.8	81633.1	43662.3	42357	44866.7	40780.5	53354.2	56164.2	69627	58636.5	52588	77318	50619.9	60310.6
C4b	65.9	33.8	48.3	30.7	23.4	18.8	66.6	21	46.9	57.5	18.7	31.7	66.3	59.8	100.1	148.9	36.5	83	43.5	27.2	59	45.5	27.1	41.7	74.4	43.1	101.4	71.5	65.7	77.5
C5	2445.9	2879.1	2418	3501.1	2182.4	2507.3	2753.2	2455.5	2451.9	2697.7	3296.5	2775.3	2150.1	3707.3	3434.2	3172.8	2738.6	2564.8	3213.2	3792.7	3534.2	2766.8	3294.9	3287.6	2963.5	2725.4	4056.6	2628.8	3306.6	4391.5
C5a	1480.8	1609.6	1502.6	2448.1	1189	1415.5	1650.4	1338.2	1251	2063.1	2155	2314.4	1898.3	2626.2	2572.3	2777.8	1901.4	1977.8	2321.7	3758.9	3339.8	1730.7	2609.9	2994	2109.5	1866.7	2773.8	2007.6	2067	2136.1
C5b, 6 Complex	169.9	209.8	186.7	264	138.7	186.2	209.6	182.5	203.3	165.2	229.8	204.8	152.8	255.1	189.4	205.7	226	178.1	242	263	278.2	200.8	241.9	240.2	217.1	205	366.1	166.1	246.1	320.6
C6	27678.9	18958.4	22518.5	37821.5	26515.6	27286	25331.5	27806.8	26559.8	27393.8	31192.1	26892.1	15351.1	30017.1	31474.7	28971.2	25343.4	22983.6	40979.1	28798.2	28990.1	27702.5	28818	31162.2	28852.3	26636.7	18125.2	32990.2	36674.4	27228.8
C7	392	308.6	349.2	448.6	307.6	361.1	349.1	382.7	413.5	335.1	991.4	317.4	381.9	456.3	477.9	448.6	477.8	399.2	447.9	530.8	385	418.5	506.3	505.3	389.6	506.8	400.1	499.3	420.4	506.5
C8A	1014.6	1961.1	858.3	1690.1	855.9	1027	1027.8	965.1	1012.1	1807.6	1216.4	922.7	862.7	1251.7	1431.7	1187.2	913.5	1270.8	1414.7	1122.9	1182.5	827.7	1025.3	1081.3	966.8	942.6	856.2	943.2	1121.8	899.5
C9	28825	15344.8	21433.7	42551	31656	30592.4	38957.4	26209.2	30545.7	37418	54334.1	44548.4	45192	65833.3	54156	53573.1	43805	33845.6	51903.9	67865	68309.9	45675	60767.3	46574.8	50842.2	40590.9	43027.6	53015.4	45376.3	34083.1
CA1	3949.8	4525.2	7154	7052.2	28578.4	8246.3	4574.8	12193.9	8121.8	8083.1	11036.2	1900.7	4353.1	3400.3	2012	2450.3	5285.9	3023.4	6871.5	4023.7	3950.5	5231.9	5903.4	2674.4	2716.8	3635	2734.5	3733.6	2339.1	8720.3
CA10	180.6	198.1	177.5	240.9	132.4	215	178.1	199.5	176.1	175.9	167.4	195.7	147.7	178.4	160.8	157.2	171.4	186.3	208.9	165.4	198.2	171.3	168.2	206.7	157	194.5	180.5	144.8	204.9	148
CA13	544.4	930.2	712.6	498.8	929.8	1028	739.4	663	684.2	886.9	707.6	998.3	712.9	227.6	525.2	779.6	789.3	418.2	674.8	899.9	767.9	664.3	1154.4	795	833.7	555.1	905.3	598.2	1130.2	557.4
CA2	207.7	107.5	95.6	92.6	81.9	87.1	84.6	212.2	96.5	99	58.7	92.7	86.3	90.4	71.5	76.8	241.9	87.9	86.7	97.5	111.8	94.2	89.1	87.8	608	89.7	64.6	67.2	3461.2	125.1
CA3	481.8	358.3	513.5	714.4	1187.4	625.9	583.2	739.1	473.7	336.5	1696.7	374.9	624.1	340.9	283.5	481	488.8	723.7	483.1	330.7	409.8	1039.2	1741.5	581.4	590.5	1035	1915.5	575.9	432.4	475
CA4	914.4	25123.8	825.7	1047.3	822.8	919.6	788.2	895.4	806.3	1027.4	988.7	838.9	809.7	950.1	960.9	960.6	764.9	980	1172.4	942.3	934.9	834.9	762.4	1001.3	756.8	863.1	697.5	840.3	986.8	658.9
CA6	8196.3	2513	2819.3	1048.7	6105.1	2284	1039.1	7030.9	2689.2	4567.8	432.9	625.6	439.6	554.4	912.3	2462.7	1589.6	6303.2	960.2	252.7	640	318.2	174	1227.2	448.2	882	604.2	1423.6	2245.6	555.3
CA7	266.8	261.5	230.4	200	207.2	226.6	197.5	206.9	374	228.1	188.2	206.3	212.9	219.9	173.9	204.7	195.7	232.6	204.7	210	203.9	178.6	177.9	247	162.3	229	210	220	244.4	178.3
CA9	199.6	134.6	151.8	178.1	225.8	143	385.5	217.6	340.8	121.1	125.1	179.8	136.9	171.4	117.4	167.7	213.2	126.9	188.1	125.6	394.8	138.5	216.8	142.9	513.8	174.8	161.8	165	322.9	170
CADM1	779.2	686.1	705	650.2	689.9	1254.2	654.2	715.5	613.7	793.5	794.2	806.6	740.3	650.3	593.9	545.1	567.1	954.4	699.7	503.8	610.8	485.1	665.6	851.9	1101.3	876.3	977.6	1132.2	750.1	517.4
CADM3	1057.1	865.9	1094.6	740.8	1051.4	934.6	782.3	872.2	829.7	972.2	878.8	1097.2	1607.6	861.2	1156.8	1073.2	927.6	1228.7	864.3	775.4	697.8	1287.2	1264.1	1034.5	1321.9	919.4	1204.7	1324.9	920.8	777.7
CALR	602.2	662.6	614.3	905.2	995.6	921.7	1135.4	870.9	809.1	808.6	848.1	778.6	675.8	968.2	928.2	898.4	830.6	685.2	855	695.1	833.2	13737.3	761.9	606.8	766.9	557.5	793.7	674.6	734.8	798.3
CAMK1	2104.4	1653.7	1932.2	1240.9	1727.2	1707.9	2147.9	1038.8	1437.3	1613.4	1331.6	2402.3	1824.1	2258	2418.2	4370.4	1844	2121.8	1423.7	1923.4	3174.7	2839.3	2312	2317.7	1995.1	1833.2	1967.9	1910	2142.5	1665.2
CAMK1D	742	499.7	443.6	607	461.6	474.9	453.1	441	583.9	593.2	613	461.8	397.7	501.3	1141.3	509.7	403.8	480	498.1	441	499.1	429.2	481.7	469.7	408.9	577.4	622.5	1001.9	440.4	481.1
CAMK2A	139.3	182.5	164.7	159	162.3	170.1	168.2	156.7	172.8	133.4	143	165.4	119	119.2	131.7	135.7	162.9	127.1	154	333.2	151.5	158.3	176.7	134.5	170.3	145	189	122.3	198.9	194.4
CAMK2B	320	458.5	395.4	374.6	485.4	476.1	419.2	384.7	501.3	383.1	515.1	364.5	291.2	295.6	323.9	350.1	405.6	308.7	394.1	1026	362.8	384.3	463.4	311.1	467.4	348.9	457.3	328.6	504.8	529.5
CAMK2D	654	883.7	774.6	791	1002.2	821.7	909.9	733.5	873.8	839.2	928.8	674.7	556.9	564.7	680.8	685.7	737	594.1	737.9	1877.6	1108.6	813.3	892.9	592.1	926.3	672.1	857.4	736.3	989.2	1003.6
CAMKK1	109.3	111.4	103.6	114.3	148.9	115.2	110.7	115.7	123.6	90.4	83.7	100.9	96.8	88.5	80.8	87.5	112.7	94.3	102.3	109.1	143.9	108.6	96.6	108.1	109.9	96.2	97.4	77.2	131.8	126.8
CAPG	258.1	397.6	447.5	339.7	319.2	604.6	528.8	286.5	406.1	298.5	1628	4592.9	771.3	1082.3	1176.6	1327.8	777.8	464.9	758.5	659	626	1141.2	945.9	575.2	994.6	1127.4	1409.1	989.9	463.9	1491.1
CAPN1	4437.7	5692.9	6286.2	6332.8	7366.2	4415.7	4291.4	4822.1	5554.5	5677.7	8583.8	11341.2	4053.3	7319.9	4298.1	5869.6	6117.1	4825.1	7707.1	12775.3	5809.9	11455.5	8627.9	6994.7	6718.2	4420.3	1476.7	6818.4	6317.1	8902.8
CASP10	1617.4	1252.5	1246	1317.6	1999.5	1208	1109.7	1233.3	1305.5	1528.4	1055.9	1450.3	1578	1507.1	1237.8	1474.2	1145.5	1459.5	1304.9	1408.1	1270.6	1156.3	1341.8	1231.4	1080.9	1082.1	1491.5	1545.5	1258.4	1370.2
CASP2	125.6	126.6	109.5	163.4	176.4	121.4	319.3	357.6	129.1	146.4	83.8	129.5	131	139.1	213.2	101.1	133.6	120.6	115.7	115.3	118	95.8	134.2	164.6	464.3	133.7	129	118.2	124	1151.6
CASP3	2177.7	2398.4	3649.3	1639.5	4132.4	2554.8	2231.4	1991.8	1848.7	4337.6	3948.6	2501.2	2309.1	1342.9	3189.2	3531.4	2408.4	1858.3	2856.4	4619.9	2022.5	3281.8	2806.8	2526.7	2538.3	1701.7	1085.7	2818.8	4856.8	3334.4
CAST	2100.4	2383.7	2950.6	5334	1631.6	1698.8	3901.8	2407.5	2325.1	2158.2	1682.4	2531.7	1463.9	2506.2	1473.7	1632.3	2145.2	2745.3	1848.4	1347.8	2284.4	1528.7	2530.4	1971.7	1597.8	2478	2702	1837.5	4137.6	2254
CAT	3111.5	3969.1	3546.9	8441.5	13069.7	4159.7	3016.4	5648.8	5140	4422	4384.8	2552.7	2465.5	3382.3	1386.2	2595.1	3446	2051.4	3523.2	2848.3	3227.3	4183.6	4966.6	2932.2	1591.5	2143.5	3552	2774.2	2132.7	6130.4
CBX5	132.5	144.1	116.5	166.1	126.9	130.4	131.9	127.7	136.2	109.5	121.1	126.6	127.6	135.4	125.9	118.9	115.7	125.6	151.8	125.1	151.1	115.6	121.4	137.5	112.2	139.2	136.3	145.7	134.5	108.6
CCDC80	725.8	630.3	556.3	452.1	525.9	690.6	535	566.3	649	610.4	1919.1	1193.6	1049	888.3	1039.1	961	971.1	652.3	858.1	2471.3	1897	911.2	803.1	2049.6	969.7	1214.5	1075.6	698.6	992.1	748.8
CCL1	1185.9	995.4	870.2	1233.4	849	1061.3	913.4	919.1	945.8	1173.5	1026.9	947.9	920.8	1149.4	1162.1	1006.2	821.8	1049.9	1148.4	1050.3	1089	833.7	1130.6	994.8	815.5	975.4	358.2	1016.5	1054.9	883.2
CCL11	16597.1	15074.2	24519.6	17001.3	15423.2	22677.2	18589.4	20798.3	15450.2	18286.3	18323.8	13362.5	11813.8	20853.9	22612.9	21996.4	19256.1	33281.8	21514.1	12779.1	13881.3	28928.6	11078.1	22780.4	21395	20240.1	24004.6	34966.8	37177.3	24421.6
CCL13	188.1	196.3	189.9	161.3	204.6	197.4	223.9	169.5	254.2	176.5	119.3	148.5	174.6	174.7	208.5	203.8	219.4	186.9	199.3	194.6	229.7	285.1	239.1	165.1	208	161.3	337.3	185.8	164	216.9
CCL14	3491.1	4137.1	2865.5	3579.9	2937.6	2634.1	2963.9	3135.4	4120.8	3477.7	3533.2	3867.5	4721	3369.3	5668.4	3870.6	3979.2	3812.6	4764.2	3920.2	3112.8	4002.2	4709.2	4442.9	3868.5	4214.9	6078.6	6058.5	4637.1	3964.5
CCL15	1261	1694.9	1299.4	1259.9	1045.9	894.6	1226.3	933.5	1068.9	4049.1	2091.5	1712.1	6162	1530.6	3088.4	1873.3	1197	1284.2	3218.4	1683.4	1266.7	1652.5	2669.7	4074.6	1904.4	3894.3	1480.8	2260.3	1551.9	1445.6
CCL16	9795.9	10133.1	10587.3	9374.4	8236	4133.3	8345.6	10734.9	15014.1	11512.4	12081	13533	9496.6	18218.5	9110	8552.4	13911.1	13960.6	6084.6	22560.3	12501	16702.1	12114.9	13649.1	5892.9	8736.6	20437.7	21148	17936.7	4639.5
CCL17	399.3	559	664.7	256.1	370.4	330.1	912.4	464.6	348.2	381.8	347	419.4	479.4	831.2	3384.1	501.2	450	382	140.1	318.4	133.5	5736.4	75.4	341.9	530.7	1458.9	338	610.1	284.6	404.6
CCL18	3131.5	1961.2	1422.5	3135.3	2000.5	6667.2	4537.8	1781.3	2654.4	1656.4	5859.9	2963.2	3932.3	2874.7	7154.6	5467	4583.5	2076.5	2179.9	3716.4	2551.7	9371.4	730	3496.6	6444.1	6955.9	3135.3	3460.2	2515.9	1756.4
CCL19	219.2	273.7	195.4	300.1	223	312.6	235.7	232.9	236.4	613.5	365.4	279.6	2318.3	269.6	245.6	809.4	348.4	206.8	143.6	211.4	113.4	334.3	121.8	326.6	1405.8	237.5	292.1	387.7	231.7	288.2
CCL2	358.9	401.8	407	334.6	494.4	423.4	267.5	719.4	410.7	438.2	381.4	298.7	344.8	436.3	327.4	276.6	382.3	495.1	1134	344.6	312.1	549.8	365.3	269.8	467.4	314.1	268.2	523.3	320.5	321.4
CCL20	77.8	122.4	92.4	87.3	105.1	93	120.4	80.4	135.4	63.4	62.3	90	92.8	105	87.3	90.6	99.3	95.2	96.9	88.4	100.8	117.7	116.4	114.5	99.3	197.4	93.7	49.6	90.5	188
CCL21	6565.6	14953.5	9441.2	11057.4	7467.2	9304.9	8712	11029.3	8911.7	9206	14130.8	7232.2	5682.7	6086.7	6266.6	8925.6	9234.9	5887.3	5160.8	6075.2	2857	9065.7	3082.2	9240.3	4888.7	7941.3	3692	7463.8	7533.7	4739.4
CCL22	617.6	522	389.8	362	570.6	714.7	962.4	312.1	401.2	372	235.1	270.8	333.3	638.9	1720	354.7	331.6	385.6	101.8	301.1	53.7	328.4	27.6	282.6	394.4	545.2	47.5	263.8	364.9	118.9
CCL24	101.3	108.1	94.2	125.9	76.9	125.7	101.7	102.2	105.1	100	73.2	119.3	88.6	96.2	118.1	99.1	93.1	92.3	109.5	95	147.3	81.1	105.5	113.4	92.9	162.8	109.6	65.8	105.6	111.8
CCL25	586.1	533.2	728.8	608.6	847.4	518.7	395.4	436.4	494.4	532.4	873.9	426.2	495.2	391.1	336.1	434.9	429.4	459.9	318.5	490.1	341.3	349.9	336.8	1034.1	459.8	431.7	716.4	760.1	786.6	327.7
CCL26	579.6	979.2	1088.4	661.8	710.4	803	485.4	689.9	604.5	645.2	512.9	380.6	368.1	313.9	685.8	524.9	786.8	677.3	499.4	474.4	493.7	643	273.1	467.1	966	580.8	384.9	748.7	409.5	692.4
CCL27	369.8	335.1	474.3	336.6	324	360.4	335.2	342.8	332.6	339	297.6	369.6	270	241.3	263.4	332.7	400.7	342.9	225.5	345.6	254.5	459.2	246.8	304.8	541	369.1	252.6	384.5	342.6	308
CCL28	2682	1751.2	3605.6	2398.4	2297.7	1630.7	3300.7	2093.7	1833.5	2831.2	3289.4	1822.8	2258.4	2217	1852.3	2504.6	1714.1	4131.2	2498.6	1764.9	2358.6	1555.1	1650	2277.4	3864.1	2245	1360.5	3383.1	1628.1	1863.9
CCL3	398.6	241.1	197.4	351	268	499.5	410.4	276.1	410.8	278.3	426.5	425.2	357.5	280.8	496.7	434.4	457.5	387.8	238	361.2	300.5	592.3	170.3	391.2	751.8	505.2	181.4	302.4	7690	251.4
CCL3L3	805	540.6	401.8	776.9	579.8	1066.6	777.4	469.1	584.7	686.8	1061.7	616.4	997.4	796.9	1474.9	1187.2	800.2	647.6	580.5	918	571	1311	361.9	740.3	1099.7	1222.3	404.6	910.4	585.7	458.6
CCL4L2	295.4	360.9	315.9	420.8	356.4	364.8	299.3	259.7	417.6	326.3	347.2	428.3	251.8	477.9	217.5	352.5	395.8	396.8	388.8	488.5	195.9	445.4	305.9	326.7	604.9	298.6	338.9	350	356.7	525.8
CCL5	11343	10933.1	10106.4	7172.1	11236.9	10052.2	12656.8	8071.4	11881.9	13853.2	12683.6	5529.1	8407.9	12749.1	14291.8	9998.4	6522.5	6000.9	15307.2	13191.3	9804.6	5521.7	8171	8753.8	13408.3	9680.4	3845.4	8191.5	11983.1	11353.9
CCL7	547.8	527.2	483	729.6	473.9	822.9	274.4	600.4	330	345.8	419.3	385.6	466.4	654.1	690.3	860.2	453.4	634.9	270.4	344.3	235.1	814.9	231.5	533.2	724.9	538.6	337.4	772.3	546.8	702.8
CCL8	119.1	83.1	76.7	100.8	45.1	99.2	69.3	91.6	67.1	54.8	39.7	63	83.7	87.7	77.5	107.3	61.8	85.9	240	80.8	63.3	71.9	61.8	79.7	72.3	81.7	92.8	70.8	74.4	115
CCNB1	146.8	116.2	108.8	153.1	199.8	127.2	160.5	205.4	137.1	131.2	114.8	129.3	139.4	114.9	122.4	114.4	116.8	129.8	124	122.6	208.1	685.6	257.3	125.5	110.7	125	82.5	93.3	140.5	176.1
CD109	1481.7	1004.7	2062.6	1228.2	1274.6	2128.9	1145.7	1941.3	1239.2	1424.1	1647.4	1411.2	1520.3	768.4	1431.9	1691.3	1300.9	2405.7	837.5	915.2	1310.7	865.9	1105.3	1997.1	2822.2	2742.1	2046.1	2229.5	1659.1	1111.8
CD163	757.2	1361.8	1401.3	1044.6	1006.4	1314.9	1262.6	1820.4	1503.4	1090	1490.2	1190.1	1060.8	1073.3	1985.9	683.2	1049.3	896.5	1109.8	801	1104.5	1641	1708.7	1892.6	949.9	1646.4	1285.8	1296.8	992.7	1586.8
CD177	287.9	121.6	277.5	69.5	392.6	140.4	378.8	328.5	306.5	429.8	325.5	240.3	245	442.6	277.1	190.8	293.2	562.4	336.8	315.8	508.4	687.2	390.4	172.5	309.8	193.6	432.2	46.6	342.7	416.4
CD200	1009.9	942	1041.8	865.5	1014.8	1100.1	764.6	1070.3	868.9	939.1	1037.7	887.1	1309.1	1052.4	842.5	1106.9	923.5	1226.5	865.1	714.3	915	632.9	1045.7	1016.5	1031.2	1202.3	1339.8	1041.6	1154.7	902
CD200R1	311.6	311.8	299.9	269.9	288.6	1453.4	314.1	520.8	334	307.9	235.4	259.9	208.7	248.7	275.3	213.3	290.7	317.4	207.3	225.4	290.9	254.6	230.5	278.7	250	332.8	279.2	236.9	275.2	194.5
CD207	65.3	66.2	62.2	75.6	53.3	74.4	59.9	62.2	61.7	46.5	33	68.3	57.5	68.1	53.5	57.1	57.7	64.9	62.4	59.6	67.1	50.3	63.6	62.6	50.6	62.6	61.2	32.2	61.7	52.6
CD209	499.1	446.2	1025.7	587.8	571.1	608	789.3	474.6	722.9	734.3	308.5	513.1	374.1	354.6	301.1	348.9	856.8	481.2	368.1	542.7	366.1	291.4	579.6	495.1	488.1	858.1	458.2	498.6	436.8	241.5
CD22	219.4	209.9	217.1	249.9	215.5	209.6	253.9	203	227.8	203.4	200.6	200.8	171.4	222.6	213.6	195.3	176.9	192.8	213.2	194	218.7	183.2	200.8	205.4	197.4	221.4	181.3	186.1	199.8	461.2
CD226	275.1	295.2	307.8	296.3	315.2	352.1	314.1	354.1	330.1	353.9	305.7	267.2	292.1	306.9	1539.4	314.1	367.2	271.1	269.5	294.5	304.6	331.8	321.4	330.5	308.1	260.9	430.1	374.4	397.3	245.7
CD244	82.1	98.1	90.7	99.7	77.6	97.5	81.7	114.7	81.4	83.8	55.4	78.3	85	80.6	92.1	83.5	169.1	86.4	66.5	70.4	78.7	100.1	112.9	65.6	9298.1	88.1	65.9	87.9	82.6	70.5
CD27	1931.4	1628.2	1950.8	1800.7	2087.6	1657.3	1709.7	1598	1648.7	2154.2	1094	1564	1012.1	1575.3	1287.5	1557.7	1641.8	1881	1154.8	1581.9	1429.3	987.9	930.6	1286.4	1226.3	1612.2	883.4	1570.7	1467.4	1172.6
CD274	489.4	525.8	474.3	575.8	387.4	469	580.6	434.5	414.4	441.4	652.8	588.4	676.6	348.5	489.3	546.9	563.4	585.7	510.7	7875.8	647.5	602.1	740.4	462.2	728.9	486.8	903.6	592	467.8	467.5
CD300C	1374.7	1326.9	1459.6	1525.9	1375.3	1701.3	1439.7	1281.8	1204.9	1208.7	1241.1	1439.8	1973.3	1533.9	2431.5	2088.8	1290.4	1319.4	1492.3	873.2	1105.5	1955	1696.9	1177.1	1615.7	1640.6	1709.6	1380.6	1074.5	1186.5
CD33	1209	809.4	973.9	1088.8	1047.4	1388.1	1182.1	1331.4	1318.1	842.6	1181.7	640.8	917	1119.3	1018.2	1061.5	1125.4	1008.4	726.6	650.2	651.5	1109.6	5664.3	835	602.2	1600.4	1539.5	1593.3	281.7	679.8
CD36	5294.3	4797.7	4544.5	3164.2	4508.3	3287.8	2189.7	4547.6	3437.6	6106.6	1980.2	2184.2	1631.5	2324.7	1944.2	2288.2	3008.1	4359.9	1455.9	1910.8	1294.7	2618.4	1512	3546.4	1613.2	2774.8	1450.9	2325.8	3939.9	1539.7
CD38	155.8	155.4	165.6	179.4	145.9	160.5	156.3	165.6	175.8	130.8	136.7	169.2	144.2	168.6	159.6	144.9	167.5	205.9	166.2	152.5	261.7	158.7	203.1	163.5	130.8	157.4	184	357.2	161.5	146.9
CD4	341	130	94.8	111.5	212.3	115	108.5	95.3	103.4	78.2	68.3	109.5	113.6	105	112	108.4	97.4	98.4	97.6	91.1	112.7	90.7	115.8	103.2	105.7	102.3	146.4	106.6	109.5	188.6
CD40LG	93	98.3	107.5	91	144.4	122.7	123.4	101.1	106.3	100.7	86.7	76.8	85.2	76.7	470.6	74.1	77.8	74.9	107.7	100.9	90.2	93.2	80.8	78.7	84	79	56.6	78.7	91.2	98.9
CD47	128.1	145	172.6	161.7	196.2	208.4	173.1	161.7	204.6	116.9	158.8	148.7	125.8	113.2	116.5	119.7	162.2	115.9	170.6	383.8	185.1	139.2	163.4	144.1	131.7	146.5	161	97.9	156.1	211.7
CD48	222.9	235.2	184.5	260.4	230.5	294.1	270.5	230.3	213	193.2	204.9	196.7	236.1	203.5	277.2	249	232.8	229.4	194.4	144.9	196.7	206.8	179.5	209.2	205.8	236.4	179.5	240	187.7	161.4
CD55	5511.5	4764.4	4776	3669.1	4244.6	4979.8	4430.8	4237.4	4829.6	3759.4	4131.2	5061.8	6670.7	5080.8	6514.1	4289.5	4120.2	6062.1	9779.8	4156.2	3921.1	4851.5	6035.3	4865.6	5296.3	4899.4	1938.6	4126.8	4620.4	4163.5
CD59	604.8	659.7	597.3	549.7	518.3	582.3	529.9	650	580.5	643.1	550.3	675.1	928.2	596.4	768.8	777.7	552.8	756.3	699.5	712.9	664.1	698.5	731.5	571.9	745.2	740.8	720.5	741.7	683	506
CD5L	660.1	675.5	1871.9	575	814.1	819.7	653	733.5	1057.2	374	599.1	622.7	362.1	202.4	376.6	251.3	606.1	462.9	601.8	272.9	713.9	450.2	249.6	620.8	529.5	485.5	646.8	852.6	509.1	1069.2
CD63	187.2	176.4	134.5	237.4	197.6	175	169.7	189.1	164.9	209.5	146.2	207.5	169.1	192.7	168.7	157.6	242.9	163.9	189.1	182.1	178.7	149.7	130.9	161.3	170.8	144.4	141.6	126.8	158.7	146.6
CD70	91.1	80.7	73.8	89.3	88.9	78.4	174.7	401.2	88.2	96	39.7	75.8	104.4	102.9	74.2	74.5	111.3	102.1	74.2	78.8	113.3	79	71.6	70.7	102	71.4	86.4	63.1	99	64.9
CD80	275.5	244	200.6	264.7	218.2	227.9	253	215	241.2	262.4	235.8	224.4	239.4	252.4	240.9	230.7	205.9	237.7	244.8	217.3	236	197.2	211.8	264.7	193.8	254.9	248.1	226.9	222.4	187.9
CD83	158.6	133.2	117.8	121.4	133	167.9	153.8	125.9	129.2	120.2	103.8	171	176	152.7	194.9	165.5	115.4	149.1	127.1	138	120.5	116.4	147.7	126.5	194	155.7	83.8	169.7	140.3	140.5
CD84	2109.5	2698.5	3234.1	2331.8	2741.8	2916.4	3316.3	2615.2	2580	2964.4	3314.7	2604.8	3597.6	2304.8	4428.3	3540.1	2263.7	2502.2	3002.5	2667.3	2609.2	4221.5	3525.7	2829.7	2943.4	3405.9	2960.4	3582.8	3020.1	2912.6
CD86	506.3	478.9	520	402.2	505.3	547.5	494.9	527.2	512.5	648.1	369.7	336.5	363.7	426	380.9	358.1	438.7	580.3	329.5	324.5	268.3	305.3	350.2	460.1	315.5	423.8	285.2	446.5	379.8	461.6
CD93	3372.4	2687.3	2485.6	2320.6	3037.5	3356	2910.7	2744.5	2837.2	2878.7	2969.5	3073.9	4917.1	3105.5	3120.3	2805.3	2905.9	3629.6	3505.6	2251.1	2886.6	3000.1	5042	2978.2	2976	3032.6	3771.6	3069.3	2920.1	2030
CDC37	114.9	138.3	112.1	104.3	126.4	102.5	100.3	101.9	126.1	111.6	74.7	128.8	119.2	105.4	134.2	117.5	110.4	112	106.3	126.4	104.5	105.4	114.3	110.8	92.4	102.1	89.4	122.5	117.6	140.2
CDC42BPB	344.7	344.8	303.3	624.7	595.3	441.1	499.7	316.8	423.3	370.8	494.9	367	300.7	365.3	577.7	399.9	422.2	348.2	494.3	341.6	550.9	958.2	402.2	329.3	385	319.4	447.1	331.9	384.4	411.3
CDH1	32111.2	23995.8	30084.7	26743	21165.6	27433.1	27677.2	25472.3	26243.6	27686.3	23062	26575.6	19400.8	29508.4	21127.2	22898.9	28263.1	29962.6	8833	17179.6	9333.9	23555.4	2409.1	27669.3	21317.8	29522.1	10561.7	33537.7	29574.8	15867.3
CDH12	181.9	176.3	210.2	208	314.1	226.8	236.7	177.7	213.9	223.9	204.5	177.4	176.3	193.4	193.5	227.7	170	149.6	199.7	205.9	436.9	178.6	213.3	173	262.5	155.6	125.4	147.2	221.9	263.5
CDH15	1213.6	1097.4	1175.2	1740	1616.2	1520.4	1593.2	1032.9	1204.3	1543.2	1437.2	1260.1	1092	1259.9	1660.6	1309	1135.4	1102.9	1408.2	1216.5	1256	2184	1071	1010.9	1100.2	910	513.5	1128.8	1090.2	1305
CDH2	495.8	358.2	301.7	377.3	852.2	360.7	669.6	482.8	342.7	369	374	513.5	424.1	353.7	391.5	347.8	388.6	403.6	366.9	356.1	597.4	1175.9	452.7	325.6	580.1	442.9	458.8	644.2	441.3	525.9
CDH3	10492.6	8463.7	6822.2	8759.2	8381.8	9032.1	7628.7	11351.2	8516.8	8810.4	5943.4	7143.1	5222.8	8900.8	5723.4	7162.4	5838.6	9000.5	5273.9	4625.5	5939.7	5169.5	3573.5	7023	5562.7	7709.5	7997.8	7518.2	7707.8	6294.5
CDH5	4091.9	4237.6	3759.8	4177.3	4090.7	3623.2	3270.5	4620.9	3561.5	3196.2	3246.8	3218.6	3628.3	3672.2	3638.8	3028.7	4219.9	3656.7	3152.1	2672.4	3494.3	2825.9	4229.4	5296.1	3205.7	4585.5	2009.5	3052.3	3856.4	2507.1
CDH6	372.4	329.9	258.4	404	358.8	316.1	308.7	298.6	251.5	376.7	180.1	183.1	210.5	263.2	190	198	263.1	327.8	226.6	254.8	390.1	436.3	145.4	214.9	199.3	197.4	150.2	268.9	241.2	201.9
CDK1	302.4	552.1	358	327.8	298.5	322.2	278.2	327.6	310.9	336.9	341.6	297.3	318.1	321.8	308	274.1	293.8	306.6	331.4	304.3	289.7	261.1	298	309.9	244	327.9	412.7	308.1	305.1	308.9
CDK2	156.9	120.3	94.2	124.7	66.6	94.2	210.4	197.7	99.2	82.9	71.6	108.4	74.2	109	106	89.2	149.2	78.8	109.7	89.6	106.1	105.1	101.6	101.6	88.9	112.7	94.3	90.2	96.4	100.3
CDK5	349	530	245.4	446.3	274.7	318	279.3	297.8	283.8	369.3	338.1	299.2	279.5	367.3	372.3	340.5	437.8	317	409.3	330.5	364.4	253.8	295	356.8	279.8	316.3	252.4	298.9	507.1	245.8
CDK8	433	412	411.6	465.8	410.7	405.6	377.7	379.6	399.1	470.9	444.5	405.9	388.9	432.8	457	431.8	383.6	393.6	487.3	479.3	419.7	378.9	410.1	430.5	392.2	408.4	375.5	426.6	507.5	424.9
CDKN1B	979.9	233.8	964.4	362.2	342.5	296.4	349.4	319.1	328.7	257.5	340.7	257.3	276.3	436.7	335.8	338.9	4365.3	307.2	266.9	476.2	283.7	778.8	394.2	245.4	1127.5	273.5	356.3	320.1	225.8	370.3
CDNF	1124.9	710.9	854.3	803.9	902.6	845.4	645.7	867.8	956.7	1145.9	675.1	1084.2	1383.2	766	886	964	942.2	1125.7	722.4	1430	763.2	752.1	1220.7	843.5	978.9	1182.1	1178.1	1086.3	1033.5	864
CDON	2439.6	2985.1	2427.9	1218	2354.2	2525.2	1802.9	2404.3	2572.8	2229.4	1394.4	2197.4	1869.4	2280.7	2430	1459.6	2069.2	2452.2	1861.8	1410.9	1495.5	2406.3	1878.1	2443.6	1392.9	1832.4	3093.2	2941.1	2957.8	1502.1
CEBPB	257.4	220.3	234.2	333.4	291.6	276.1	295.2	301.3	316.4	287	291.5	258.7	215.7	276.8	349.7	306.2	370.8	268.9	306.7	237.1	293.2	241.3	301.2	257.8	538.1	376.4	162.9	218.8	280.9	314.3
CFB	12522.3	10483.4	8493.3	13827	13346	9754.4	9985.2	9619.1	9058.1	12280.6	16383.2	13368.9	7215.1	15758.3	13550.5	12695	11687.2	11051.4	15942.4	17880.7	17251	10262.1	13026.8	11849.2	15284.7	8390.9	7560.9	12235	11001.2	6256.1
CFC1	567.5	673.6	700.2	654.3	561.9	664.8	550.1	683.9	570.6	625.7	727.7	617.1	658	549.4	593.3	759.8	572.3	541.1	612.1	517.4	505	605.1	731.2	680.4	682.7	623.9	1210.4	701.7	635.6	1047
CFD	237.5	232.6	224.2	277.8	235.8	265.2	260	248.8	271.3	229.3	240.5	239.1	265	226.2	299.8	264.4	229.6	218.7	290.4	221.5	234.6	244.3	275	262.5	255.5	273.2	252	220.7	291.7	196.4
CFH	25349.2	24546.9	18379.3	25045.9	21503.1	23497.1	19850.1	22202.8	23942.3	24045.4	24860	25268.1	17032.5	26605.6	21754.5	23072.1	21197	22551.9	25691.9	28868.6	29745.5	20896.3	24008.9	21833.7	22221.5	22769.7	31469.7	24466.9	27071.7	22231.8
CFHR5	372.9	373.5	362.1	509.2	503.4	461.3	462.2	413.2	477.3	400.6	748.1	689.1	776.7	671.9	599.3	510.9	411.9	379	1005.2	765.3	1363.6	534.3	1175.8	477.9	721.3	447.6	1391.1	605.9	595	480.5
CFI	19341.5	18633.1	15335.8	18040.1	24359.7	16853.3	17466.3	15852.2	16671.8	18441.6	19253	17826.5	8541.4	21903.1	20690.3	21953.7	15973.2	18647.8	20345.8	24385.2	23264.9	17300.1	23690.5	17624.3	17889.4	17468.4	19951.3	22492.3	21011.6	18433.5
CFL1	1268	2571.1	2126.4	1527.9	3105.5	1526.9	1674.1	1431.2	1502.9	2031.7	1928.9	1597.3	1134.4	1034.4	1350.8	1497.8	1833.7	1085.3	2152	2706.2	1332.4	1408.9	1612	1562.1	2058.3	1013.1	962.3	1510.8	1815.7	1940.5
CFP	78045.4	51282	57805.7	60297.1	80538.4	65221.1	64175	70899.4	75583.3	76560	51137.3	57410.1	36560.5	54940.9	57234.4	49788.8	47364.5	70529.3	51056.1	58067.2	52609.9	66954.3	48774.6	50654.7	39559.4	55559.7	33104.4	71449.4	68031.6	68322.2
CGB	390.1	164.3	941.3	702.9	162.9	594.3	669.5	345.2	3231.3	117.8	913.9	1827	1943.7	1302.9	1415.8	5963.5	1764.5	772.9	2975.1	163.3	126.7	3788.8	1019.6	1065.4	8434.2	21751.4	922.9	1135	2043.5	1456.1
CHEK1	262.7	353.8	279.9	341.3	224.4	276.6	268.9	295.2	393.4	247.5	281.2	270.8	244.5	243.4	225.7	234.4	271.7	246.2	311.7	240.4	289	243	263.2	352	228.6	307.8	387.8	287.1	294	249.7
CHEK2	60.4	65.9	62.1	97.8	106.2	89.3	79.9	57.2	77.5	40.3	37.5	71.6	55.6	59.6	53.4	58.4	85	95.8	69.2	68.4	63.6	220	254	58.1	62.3	67	47.6	37.2	57.7	52
CHGA	2374.9	1614.6	1381.2	1248.7	2257.9	1139	1494.6	983.9	1782.2	1343	1115.8	4409.1	11759.9	1507.3	2045.5	2416.5	1784.2	2560.7	2478.4	1043.8	1706.8	3162.1	3836.9	2996	1698.4	5109.8	6255.5	4844.8	1693.3	2759.9
CHI3L1	1175.8	6405.5	1333.1	8575.6	4139.6	5865.7	5727.5	678.2	5046.6	3311	5916.3	4395.5	9735.5	3417.6	20137.1	55362.4	10732.8	12069.9	4583.6	1919.7	10228.3	28637.7	8799.9	17985.5	52797.8	1891.6	2764.2	28690.3	2632.6	7087.7
CHIT1	595.7	608.1	936.5	1357.7	760.1	993.1	775.3	583.8	463.2	727.5	627	673.2	1227.3	587.6	2003.7	508.3	295.7	411.2	551.7	601.3	791.7	405.9	1161.4	451.5	610.7	1093.3	742.6	987.8	1135.5	763.7
CHKB	2567.6	2462.1	1421.8	3541.9	2404.7	2260	2276.5	2987.5	2182.6	3796.5	2050.9	1179.2	2392.1	3544.2	2173.9	1633.7	3591.7	2449	2978.7	2552.9	2193.5	1587.4	1091.3	2110.5	1361.7	1575.4	4463.9	1199.9	1654.1	1744.6
CHL1	6004	3791.6	3995.9	3034.6	5383.5	3623.7	3332.4	4555.1	3312.8	3426	4420.3	2810.6	2569.7	2430.2	3570.2	2515.2	3167.1	4219.8	3252.3	2460.4	2990.5	2496.6	1976.8	3812.7	2620.1	4024.1	5002.4	3649.8	3281.3	2849.3
CHRDL1	856.4	770.6	779.9	684.8	528.2	738	696.1	709	702.2	683.3	603	688.8	831.5	476	770.5	696.4	566.1	785.8	317.2	432.2	344.7	385.3	341.6	742.5	561.3	1147	455.7	729.1	723.8	659.3
CHST15	1519	1549.3	1524	1724.2	1201	1714.8	1630.5	1694.3	1617.2	1331	2032.7	1547.1	2253.1	2293.4	1540.2	1769.6	1926.5	1548.4	1466	1492	1826.6	2023.8	2008.3	1445.8	1389.3	2032.4	2964.2	4966	1788.3	1657.9
CHST2	70	101.8	107.4	97.5	61.2	98.1	93.7	85.8	83.8	46.9	55.3	93.1	70.6	82.6	63.5	66.9	79.1	69.5	82.8	68.3	105.3	79.6	108	91.2	86.5	91	119.8	47	88.8	128.7
CHST6	105.3	106.2	93	103.4	88.8	117.3	103.5	97.4	139.2	79.9	59	97.7	96.5	98.1	153	87.2	90.3	100.8	101.8	85.8	120.8	75.3	92.1	93.5	81.5	96.4	136.4	70	106.3	105.7
CK-BB	193.3	140.1	156.2	211.6	191.8	238	198.6	220.5	169.1	225.7	161.8	246.8	192.8	147.3	288.9	168.6	229.5	190	121.1	162.5	192.8	164.5	278.5	276.2	2270.5	345.1	261.5	150.1	177.6	308.4
CK-MB	687.8	219.6	158.4	218.7	273.1	211.5	294.6	355.8	97.6	138.7	137.9	87.5	49.1	101.8	38.4	76.6	233.9	289.2	112.4	102	75.7	103.4	240.1	202.2	134.2	151.8	182.7	83.6	116.4	50.1
CK2-A1:B	143.3	159.6	216.4	166.3	434.8	238.5	210.7	227.2	197.4	227.2	389.1	163.5	301.8	168.5	322.1	319.9	206.5	203.7	265.4	215.6	257.4	275.8	213.8	224	196.1	142	147.2	195.2	154.6	245.4
CKAP2	5688.1	4356.6	5715.5	5421.6	6639.3	4484.3	4074.5	4960.7	5231.4	6634.6	6181.8	5223.5	4232.8	5318.5	5670.1	6498.9	4240.9	6264.2	5181.4	5577.3	4973.2	5084.7	4840	6236.4	4558.8	5433.9	2143.4	6081.8	5140.8	5023.1
CKM	437.5	210.4	154.1	212.9	180.1	203.2	253.2	298.4	133.9	125.1	165.6	124.4	80.9	121.9	74.6	106.1	190.9	247.5	133.4	112.9	130.9	108.1	257.4	265.7	139.9	179.6	180.8	88.3	148.8	78
CLC	861	150.1	153.9	321.9	213.5	533.4	145.3	131	156.9	168.4	136.3	143.2	150.9	162.6	175.7	134	152.6	205.8	168.6	138.9	221.9	234.6	164.8	220.6	129.3	176.3	161	210.3	173.2	415.9
CLEC1B	2295.1	3071.7	4455.9	3437.3	3547.9	2901.1	2474.5	2826.8	2776.4	4258.8	3883.1	4671.9	3143.1	2097.5	4305.1	3632.9	2642.5	2315.5	4414.8	5112.7	3076.6	4123.5	4441.7	3412.8	4626.7	2700.3	5568.7	4535.7	3490.7	4093.2
CLEC4M	35463.9	33499.8	26675	31373.9	34888.6	25180.6	23601.4	32365.3	26312.5	37363.7	25297.8	24059.4	25186.2	39368	28046.9	34413.9	31209.5	38131.8	27786.5	31789.6	27928.9	25548.8	23451.9	29649.2	24499.9	28591	10220.7	32035.5	28094.6	23883.7
CLEC7A	229	267.1	209.3	288.2	287.7	242.8	285.7	233.2	271	179.6	219.8	240.4	270.1	294.6	235.7	228.5	190.8	198.4	213	193.8	361.6	454.5	288.1	190.2	243.4	209.9	235.7	209.3	252.2	214.3
CLIC1	365.1	322.5	363.9	356.9	641.6	365.4	375.7	319.4	338.1	363.9	320.9	350.9	322.9	295.9	490.3	405.8	367.5	284.2	398.5	486.7	367.5	367.9	344.2	331.7	418	271.6	357.8	320.1	360.3	410.4
CLU	314	280	298.7	348	319.7	297.7	322.3	273.5	345.4	277.6	254.5	313.9	266.2	337	303.7	333.4	256.3	308.7	296.4	216.7	310	297.1	299.8	287.9	318.5	328.5	372.6	277.8	303.1	310.2
CMA1	222	719.2	463.8	350	465.1	474.4	723.8	352.9	520	305.7	418	292	351.1	351.1	550.8	531	718.1	234.9	600.8	422.9	566.1	547.1	763.5	315.5	678.6	227.8	490.2	292.5	311.7	666.8
CMPK1	1724.4	1828.5	1698.1	3349.9	2554.9	2317.8	2696.8	1890.4	2347.4	2353.8	2728.3	1239.3	3254.9	1882.7	3514.5	2186.8	1739.1	1634.3	2696.2	1840.1	2114.2	2852.8	1900	1557.6	2063.8	1403.5	1598.5	1402.6	1971	2979.6
CNDP1	2972.6	1938.1	3683.8	2333.6	2905	1347.1	1964.8	2155.5	1055.9	3278.2	842.7	1421.2	539.9	960.6	512.5	936.8	1947.6	2146.7	881.5	1352	1012.3	1122.7	605.3	1320.5	1525	838.9	1095.5	1614.6	1706.1	1690.6
CNDP2	435.5	475.7	397	476.8	408.6	409.4	362.6	404.6	449.8	472	428	403.6	406.7	429.5	403.6	383.8	386.5	428.6	444.4	415	409.5	343.2	374.4	436.3	343.8	448.6	554.8	433.4	435.9	364.5
CNTF	70.4	65.7	60.5	72.6	48.5	58.6	98.1	61.5	61.6	45.7	33	64.2	59.3	66.6	59.3	59	53.7	64.8	63.3	62.2	66.9	212.3	51.3	56.7	46.1	61.4	42.5	49.4	64	48.8
CNTFR	2768.5	2029.5	1877.9	1705.3	2303.6	2020.9	1349.1	1962.3	1899.2	2093	1433.6	1691.3	2804.7	1759.4	2187.4	1706	1399.9	2959.2	1386.3	1381.3	1195.3	1659.3	1991.2	1877.9	1631.8	2484.5	2374.8	2555.5	1944.5	2313.2
CNTN1	97.8	116	103	128.2	76.8	107.9	94.5	114.9	91.1	75.3	37.9	74.4	90.1	63.2	86	62.9	213.5	122.5	75.6	147.3	60.5	86.7	54.5	78.4	86.8	114.9	87.2	73.4	93.6	88.4
CNTN2	255	334.1	284.8	335.3	194.8	376.6	328.8	405.1	304.9	477.6	271.8	307.7	368.6	306.9	298.8	257.1	308.9	281.2	313.3	124.9	191.3	195.8	200.2	260.6	270.9	363.5	343.4	287.6	273.6	235
CNTN4	1296.5	1270.9	1185.7	1109.6	983.7	1144.2	984.4	1300.1	1061.5	1217.6	862.9	1038.5	810.1	831.5	889	889.2	878.5	955.5	960.7	773.7	755.5	912.3	779.2	1123	628.7	1309.6	770	1169	1130.8	748.6
CNTN5	210.4	237.7	274.1	214.7	267	227.3	175.7	219.9	186.9	217.5	133.1	169.7	171.4	162.9	148.7	145.8	173	205.4	203.5	148.1	161.3	144.2	152.4	189.5	132.2	187.4	177.6	149.3	221.7	164.7
COL18A1	22359	22498	23278.5	24364.3	18291.6	23501.7	24371.7	24805.2	12766.2	27258.8	35125.9	38726.3	41529.7	36962.8	41902.5	31871.5	31313	29478.1	17277.6	33188.5	15099.1	31937.1	20785	35726.9	28419.4	35182.3	8511.4	44850.4	36633.8	33755.2
COL23A1	92.4	101.6	92.7	97.4	83.5	95.4	96.8	94.1	92.1	69.8	82.6	125.1	86.6	129.2	87.9	93.5	104.7	86	83.5	108.7	108.1	90.4	90.7	92.6	80.6	85	135	77.1	91.7	91.1
COL8A1	289.2	241.5	208.1	218.1	363.7	3006.4	678.5	264.7	240.8	592.2	308.6	803	673.3	693.7	1926.1	237.4	284	4049.3	303.3	2406.8	237	260.9	4108.8	333.5	308.8	243.5	358.7	247.6	221.4	248.2
COLEC11	1685.4	1945.5	1890.6	924.8	1090.5	871.8	1140.9	1406.7	1314.8	1789.4	4638	1256.2	1126.1	3028.9	1526	2075.9	1065.2	2508.1	617.9	1282.1	1427.7	1448.6	980.1	1140.1	786.3	1363.1	2341.2	1550.4	2385.4	963.2
COLEC12	1175.7	869.3	996.7	463.5	543.7	879.1	811.7	918	698.5	807.7	1892.3	1382.9	1521.4	2656.4	1451.9	695.1	1353.3	890.9	1713.5	996.7	778.6	1295.7	782	2186.2	1689.7	1959.4	1173.7	2899.8	905.8	2131.8
COMMD7	665	616.7	696.1	630.6	812.2	794.9	627.1	558.6	672.1	739.8	837.5	639	2145.7	682.5	841.1	713.2	628.2	604.2	767.5	818.7	548.3	626.3	859.4	785.4	688.6	556.7	406.9	757.4	673.1	816.6
COTL1	1209.4	1074.9	1351	1161.3	1178.6	1174.4	1185.4	1310.9	1135.5	1364.1	1386.1	1569.6	1643.2	1411.1	1365.2	1514.6	1415.1	1636.2	1389.1	1577.6	1276.1	1267.9	1586.9	1373.3	1210.6	1386.1	1740.8	1700.5	1336	1126.4
CPB2	4660.7	4018.6	5016.2	3602.9	4189.2	4356.6	4536.8	4427.5	4402.6	4392.1	3806.7	3601.9	2854.2	4588.4	4046.9	3827.2	4036.9	4552	3713.4	2995.1	4024.4	3846.2	4071.8	3170	2913	4485.3	3143.7	3786.2	4239.5	5969.3
CPE	438.3	278.3	356.7	317.5	349.7	341	363.3	348	324.9	418.5	273.9	285.4	350.6	323.8	287.9	343.1	298.1	353.5	305.3	266	472.7	287.4	290.9	334.8	283.9	444.7	253.9	338.1	296.7	637.2
CPNE1	263.4	260.4	165.6	221	591.5	168.8	317.1	249.5	294.2	158.8	334.5	188.6	270.2	230.8	202.5	246.1	295	155.4	298.9	408.9	279.5	48.6	325.1	221.3	214.9	271	138.6	204.2	166.7	264
CRELD1	1554.4	1114.7	1110.9	1218.1	958.9	1020.1	679.8	753.3	1036.8	847.6	891.7	1123.2	1430.3	1459.3	930.9	970.3	638.1	924.3	1563.9	2212.5	1192.2	642	1322.4	1177.2	1025.8	606.5	1097.4	1272.8	1067	499.6
CRISP3	119.5	127.8	83.8	86.5	108.9	86.9	131.6	202.9	95.5	78.1	60.2	92.8	83.3	93.1	88.6	96.8	94.1	77.3	94.3	1566.5	93.3	185.7	103.7	127.4	86.4	76.3	71.4	242.4	84.1	92.6
CRK	1589	1731.3	2283.4	1699.3	3141.8	1980.1	1584.8	1963.4	2394.4	2229.6	2690.6	2991.7	3982.4	1510.3	3245.8	2690.1	2072.9	1969.4	2155.1	2326.1	1472.4	3713.4	4605.5	2046.1	2256.2	2210.9	3317.1	3461.7	6314.1	2574.9
CRLF1	173.7	164.1	122.6	173.7	167.3	137.6	211.8	130.7	272.4	142.4	125.9	146.3	141.8	153.9	140.2	153.7	116.8	167.5	134.3	139.2	158.7	118.4	134.4	174.6	110.3	137	141.2	145.1	129.7	123.4
CRLF2	332.8	317.3	300.4	329.7	370.8	291.7	393.2	368.9	301	341.9	328.9	287.2	251.2	270.1	283.3	316	261.4	251.8	338.5	322	328.5	462.7	365.9	294.8	640.2	259.4	362.1	278.9	284.5	303.1
CRP	31799.8	75129.9	14725.8	112337	44724.2	16326.5	18675.8	20999.3	56031.6	23321.8	130772	71859.3	137699	171504	132952	126523	90011.8	40350.9	136413	169417	134475	105287	118098	64223.9	79459.1	53977.1	46951.3	47023.8	91552.6	77562.8
CRTAM	219.1	216	281.5	210.1	243.4	224.5	314.8	207.6	238.9	215.4	180.2	176.1	213.3	213.3	176	182.3	207.1	194.9	196.7	207.9	210.4	1089.6	198.1	242.5	327.7	184	197.9	1485.3	201.7	229.5
CRYZL1	200.2	168.9	172.1	311.4	3185.6	174.8	223.2	222.7	274.2	154.7	159.5	200.1	154.1	180.6	150.3	3069.8	166.5	2634	1624.7	165.3	1716.1	165.3	1422.4	2949	203.5	381	4820.6	144.7	178.8	176.6
CSF1	542.3	439.1	550.7	446	512.7	532.3	526.2	473.6	405.4	486.4	592	485.5	1096	641.4	642.7	695.6	421.6	574.3	483.8	498	609.6	603.9	688	476.3	588.2	583.4	918.8	694.6	548	450.6
CSF1R	54.5	84.1	78.6	58.7	50.7	83.4	97.3	92.5	85.3	39	47.7	65.7	81.9	58	75.2	50.9	92.8	65.7	59.4	60.5	59.4	82.7	66.2	79.1	55.1	90.2	72	42.9	61.5	56.9
CSF2	133.2	78.2	74.7	79.2	68.3	64.9	84.1	92.3	77.2	114.3	57.6	105.1	90.7	84.1	86.5	89.3	755.8	108.3	106.2	99.4	94	237.6	83.6	465.9	106.2	537.1	151.9	72.9	1591.8	76.9
CSF3	427.3	325.5	278.4	525.4	307.8	427	415.2	407.7	342	565.6	2317.6	381.2	502.1	922.1	393.4	407.5	294.6	897.5	435.9	374.7	272.3	380.3	392.3	811.2	404.3	376.4	438.1	555.1	321.6	355.2
CSF3R	283.4	442.6	286.4	322.8	313.1	385	290.7	285.9	407.9	330.5	272.6	276.8	271.4	306.2	264.4	262.4	293	281.8	304.3	288.3	291	254.7	302.5	309.6	236.6	305.1	344.6	339.4	366.1	266.1
CSH1	929	872.1	1108.1	1533.2	1071	903.3	1018.2	951.7	1000.1	1084.8	1317	1143.5	1026.9	954.6	1084.4	1224.7	1353.7	1318.7	955.1	1147.6	1059.7	1425.4	1045.5	1150.7	912.6	1387	1496.1	1176.6	1015.5	1247.8
CSK	418	558.4	732.7	423.5	658.5	619.5	697.5	465.2	604.3	576.3	529.8	551.7	372.8	250.7	611.7	608	689.7	288.3	717.3	1074.6	592.6	531.4	679.7	560	716.9	358.9	636.4	475.9	765.5	844.8
CSK21	123.2	158.7	118.6	135.6	723.1	138.7	134.4	119.4	135.7	132.2	112.1	124.7	177.4	137.2	204.7	201.7	138.3	148.6	170.4	118.9	138.7	177.2	139.7	169.9	120.7	113	122.8	114.1	131.4	133.5
CSNK2A2	80.2	67.1	100	66.3	132.1	73.5	134.9	106.1	107.9	95	59.4	70.2	143.5	80.9	77.5	91.5	174.5	78.5	87.8	111.5	75.9	91	73.7	102.4	120	63.3	49.3	52.4	99	87.7
CSRP3	335.7	350.5	443.8	332.1	388.4	416.8	408.3	376.1	390.9	557.9	875.9	516.1	709.4	473.4	554.5	592.5	468.1	623	384.9	420.2	302.7	778.2	928.2	545.7	456.1	589	906	935	475.4	333.5
CST1	552.2	412.5	364.7	294.6	611.6	264.8	340.3	419.1	550.3	394.4	123.7	1311.9	655	607.3	434.1	1256.2	840	1044.1	988.4	833.1	222.8	296.4	934.5	371	576.7	570.7	1003.8	905.9	200.6	321.7
CST2	8934.2	6784.6	8450.5	5714.7	11415.4	5373.2	6359.2	8021.7	10147	9237.4	2294.6	27347.8	12878.7	11931.7	8365.1	22826.4	16254.1	21730.8	19363.4	13991.9	3410.3	6447	20528.3	7672.5	11248.1	13499.5	8691	19960.4	3949.9	3970.9
CST3	653.6	684.9	734.9	658.6	751.4	658.6	727.2	634.9	764	693.5	735	969.5	1494	639.2	1166.2	1078.5	880.7	762.7	751.5	666	558.4	1456.2	1325.8	756	933.1	979.1	1206.7	1370.6	838.7	1093
CST4	47.8	34.6	36.6	37.9	52.9	35.9	40	71.2	41.9	33.2	30.3	37.8	86.2	42.3	39	40.8	49.9	53.1	39.1	48.5	45.7	37.9	40.1	36.5	71.6	43.1	32.1	34.2	34.8	40.9
CST5	1840.2	1768.9	2579.3	1988.7	2158.2	814.3	746.5	1068.9	1179.9	4890	1058.4	3233.2	5699	4528	2457.3	3584.2	2073.7	4537.4	2653.3	1409	779.7	4292.4	1938.6	2188.1	4910.9	2995.6	10786.1	5669.7	2593.5	987.9
CST6	4592.5	2786.7	5285	1854.5	2428.8	3763.3	3237.5	2393.1	2306.3	3214.3	1421.7	3304.8	2748.4	1363.9	1502.9	2549.8	2258.8	5880.6	2434	1878.6	2743.7	1744.9	2475.5	1744.9	1693.1	2290	2672.3	2128.3	2049	2297.5
CST7	271.1	254.2	254.4	511.9	247.2	312.4	869.5	290.2	303.6	268.9	917.2	1316.7	250.4	230.7	370.2	268.8	175.7	227.5	664.5	399	425.8	1237.2	481.4	296.7	773.6	282	1726.8	181.4	149.5	2213.9
CTAP-III	3791.5	4935.5	7764.4	4701.4	4680.5	6200.3	7329.1	5381.9	4582.8	5384.5	12279.1	9662.4	4329.7	4549.3	8595.1	6196.2	5581.6	1703.6	8940	7724	7799.1	6687	4974.3	6707.1	11401	5261.7	7425.7	6597.7	6130.3	11585.1
CTB-50L17.10	227.9	153	146.4	178.4	181.4	152.7	171.4	152.2	200	148.7	150.3	200.4	172.6	188.2	191.8	187.7	154.4	157.2	199.9	195.2	178.8	173.4	165.4	160.9	154.7	167.9	143.1	199.4	162.6	179.4
CTF1	311.2	252.5	220.8	240.6	285	218.6	200.3	221.3	238.9	275.7	208.9	233.7	291.6	325.5	253.3	290.6	199.3	283.4	286	268.1	245.7	188.6	272	238.5	197.1	225.5	355.5	279.9	227.2	340.8
CTGF	480.1	485.7	570	1384.1	496.6	497.4	418.9	479.8	455.6	584.5	485.4	451.9	482.5	448.7	415.6	444.1	384.8	496.3	424.8	530.9	458.7	463	451	520.1	357.9	570.6	542.3	492.4	476.9	450.4
CTLA4	61	34.8	33.5	34.1	28.3	37.4	28.9	44.6	34.1	37.2	38.7	40.9	36.8	37.6	44.3	99.4	36.8	65.9	31.3	31	33.5	30.3	37.2	32.3	36.8	47	23.9	29	47.7	29.2
CTSA	1912.6	2420.3	2773.7	1804	1994.5	3006.1	2641.7	2865.3	2026.3	3341.8	3990	2888.1	4687.4	1852.2	2710.1	2318.4	2663	1895.9	2954.2	2511.2	4608.3	2840.2	3502.8	2686.3	2662.6	2515	4744.5	2831.4	3000.6	3820.8
CTSB	618.5	546.8	444.8	1063.3	488.9	592.6	699.7	554.3	545.7	538.4	684.8	757.7	736.3	665.3	643.8	526	953.1	910.8	588.5	585.7	1234.4	898.7	630.9	560.6	557.2	1061.4	917.3	874.4	734.5	516.7
CTSC	201.1	174.2	172.2	197.8	158.1	187.6	206.1	163.9	190.5	199.8	150.3	171	198	202.4	184	200.9	152.2	209.7	181.6	182.6	186.1	164	165.8	184.5	150.1	187.8	178.5	194.3	184.9	165.3
CTSD	283.1	275.7	276.2	418.6	424.8	285	280.8	305.9	278.8	296.9	590.5	350.8	1081.8	456.9	588	469.9	465.5	282.2	415.9	813.4	319.5	383.7	563.7	305.5	343	378.8	458.5	417.4	410.7	342.3
CTSE	215.1	181.6	177.7	190.5	231.3	150	189.6	165.1	382.2	161.1	169	183.7	180.8	281.7	182.4	285.1	307.4	158.7	173.8	239.8	201.2	179.2	169.3	164	158.9	151.4	109.1	282.1	168.6	185.6
CTSF	1140.6	798.6	1091.8	619.5	1242.3	1105.6	909	983.3	875.4	1410.1	724.7	913.8	1003.3	749.9	857.3	902.2	876	1364.8	655.5	1022.5	1030.8	767.8	853.4	1090.4	612.1	942.2	884.6	1216.4	931.4	1219.8
CTSG	211.2	245	217.9	356.6	225.8	295.8	487.7	191.8	448.8	190.6	373.8	267.1	207.2	226.8	395.3	343.7	238.3	187	334.3	206.7	268.3	240	335.4	215.9	393.4	192.1	265.6	167	212.6	313.6
CTSH	879	823.7	505.8	1355.2	1193.3	960.6	1389.8	1107.1	56.9	1227.7	1665	883.7	1182.3	1597.5	860	1242.5	1009.9	1680.1	1071.7	510.1	1148.7	573.2	821.5	829.7	717.6	1082.1	859.2	1619.8	843.6	397.6
CTSS	282.9	385.3	303.6	473.3	299.7	389	544.1	359.9	309	345.3	399	270.7	220.4	386	397.7	353.6	402.5	292.7	346.6	322	476.3	311.3	290.4	343.6	355.3	370.3	205.1	316.9	353.2	240
CTSV	1891.3	927.9	916.6	264.2	704.5	398.1	357.8	891.1	416.9	743.1	261.9	428.4	231.8	441.8	188.1	333.6	754.9	859.7	268.5	247.7	417	289.1	168.6	647	253.2	453.5	468.6	325.1	298	363
CTSZ	1922	1752.6	1939.6	1398.6	1989.6	2228	1557.5	1836.6	2511.7	1961.1	1883.9	2041.4	3399.4	1874.2	1974.7	2098.8	1844.7	2034	2146.9	1796.4	2095.7	1927.6	2433.6	2464.7	1759.7	2280.7	3274.7	2734.5	2396.8	1698.1
CX3CL1	651.4	501.7	535.8	728.4	549.2	580.6	507.6	590.1	614.8	556.6	767.1	582.5	1012.7	1162.1	1140.7	913.8	783.5	756.9	894.1	530.3	635.3	756.6	1861.1	680.9	650.9	639.6	571.5	801	666.8	737.8
CXCL1	964.9	1025.6	1364.6	1771.3	1383.7	833.7	2149.5	1277.1	1142.7	1266.3	6652.1	1847.5	1341.8	4494.6	3598.3	2535	1894.8	1046.8	1255	2407.1	1729.5	1414.8	1414.1	2244.2	3735.2	1090.8	1075.2	1938.1	1868.2	1319.8
CXCL10	517.6	1341.6	936.7	2627.6	922.2	1355.8	668.6	895.3	3010.2	801.4	1457.8	1201.7	1269.7	1662.5	971.9	1857.6	1220.6	1145.3	180.4	417.6	256	2409.3	267	1600.2	3353.4	1552	325.6	1508	1638.8	9553.7
CXCL11	8155.8	11091.8	9530.2	15384.8	17684.8	13541.2	6600.1	10134.8	11839.2	10752.9	13633.2	9991	19400.2	19978	13116.5	22872.7	16984	19584.5	3237.3	8164.5	4971.1	20185.1	2098.6	25579.4	35429.3	11703	5543.2	42038.6	25120.5	18035
CXCL12	1724.2	1819.5	2064.1	1650.9	1283.2	1951.4	1726.5	2044.6	1542.5	1593.1	1575.9	1363.6	1413.7	1271.1	1531.6	1488.7	1563.7	1395.4	419.1	1301.9	355.1	945.5	118.9	1401.7	2387.7	2167.1	365.7	1608.9	1501.6	1166.2
CXCL13	750.4	1030.9	935.3	2102.6	822.5	1214.3	3260.9	1096.1	1265.7	1360.4	3006.6	1494.9	3120.1	2488.6	3232	4309.9	1812.9	1156	544.3	988.5	397.8	1733.7	599.8	2343.7	2670.3	1293.3	873	1542.2	1344.4	2101.3
CXCL16	4125.6	3982	4219	3927.9	3615.7	4502.1	3813.9	3851.1	3643.9	5232.5	5108.1	6580.8	7293	4095.6	4765.1	4331.8	3365.2	5101.6	5466.1	4698.5	5760.9	5430.4	6722.5	4696.1	5762.4	4862.7	2680.5	4968	3593.4	6361.8
CXCL3	126.8	188.8	182	247.9	160.4	147.9	198.9	173.9	172.1	250	266.4	232.1	173	218.2	491	274.2	244.7	105.3	261.6	267	272.4	210.1	241.2	201.9	445	259.9	265.1	154.1	302.4	333.3
CXCL5	163.4	156.6	151.1	187.3	142.3	165.6	177.9	157.5	158.4	154.1	139.6	155.7	156.7	166	189.3	168.8	162.5	206.7	172.4	153.8	173.4	131.8	164.2	181.4	159.4	145.9	149	148.9	169.6	161.2
CXCL6	782.9	1165.4	1143.6	1802.9	1117.6	676.4	1935	2514.5	823	789.9	2862.1	911.1	942.9	1369.4	1962	1309.8	986.2	796.8	589.3	1015.4	694.9	678	714.4	1214.9	1455	553.6	767.5	1961.5	1454.5	631.7
CXCL8	336.7	598.8	424.4	601.2	453.1	344.5	505.3	385.9	421.9	339.8	2589.5	610.7	675.6	3009.3	1863.9	629.3	686.7	641.6	377.7	800.6	377.5	875.4	184.2	532.4	1127.6	570	309.4	1067.2	424.7	2149.3
CXCL9	180.9	162.4	174.3	460.8	190.1	181.9	184.5	884.8	271.4	179.7	309.8	405.7	473.6	396.2	381.5	923.2	563.2	342.4	103.1	207.7	204.3	363.8	201.2	439.6	857.1	717	128.6	698	278.2	187.9
CYCS	510.6	1249.2	584.6	414.6	579.8	522.8	523.2	805.2	431	639.4	557.1	620.1	434.9	509	548.1	423.2	420.9	755.7	376.5	447.3	490.8	499.3	457.3	743.1	416.3	514.6	462.4	711	502.3	462.4
CYP3A4	3496.7	3106.3	3511.7	3288.7	3625.8	3026.9	3164.8	3892.1	2973.6	3836.6	3593.9	3298.2	3560.3	3597.4	3352.8	3402.8	2918.2	3664	3480.7	3553.3	3984.5	3230.4	2881	3382.4	2842.8	3090.9	1513.3	3602	3228.8	2891.2
Ck-b-8-1	21272.5	13738.4	18173.4	25384	19214.9	11435.3	18265.5	20926.4	21171.5	15205.3	16351.6	30728.8	30775.6	21376	39146.6	32130.6	28011.4	34779.7	7150.2	42662.5	11668.9	46795.4	9278.6	21456.1	21820	27452.9	9225.7	35141.4	28433.7	32899.4
Coagulation Factor IX	4096.2	4031.4	4012.2	5170.2	4244.1	3943.8	4042	4161.5	5110.1	3513.1	5068.6	5240.5	4063.3	6532.5	5538.9	5211.3	4688.8	4329.4	6026.5	5322.5	6637.8	5947.6	5967	4268.1	5276.9	4631.7	9703.7	4777.1	4320.8	7042.7
Coagulation Factor IXab	3054	2806.6	2719.3	3594.2	3268.7	2652.9	2732.3	2895.9	3549	2712.4	3637	3556.6	2909.8	4874.2	4062.5	3882.4	3196.3	3237.1	4104.1	4043.1	4545.2	4125.4	4024.3	2891.3	3682.2	3194.9	4634.9	3658.5	2990.6	4795.2
Coagulation Factor X	1771.9	1286.8	1913.8	1418.4	1963.3	1386.4	1403.8	1497.6	1538.2	1839.7	1348.9	1188.4	1446.3	1223.2	1093.1	1070	1476.9	1402.8	1257.5	1334.8	1311.4	1091.2	1123	960.5	1305.5	1191.5	533.9	1176.3	1176.8	1508
Coagulation Factor Xa	1609.3	930.8	1441	1005.5	1792.2	1036.3	1024.6	1031.9	1139	1622.4	958.6	891.3	1116.1	1120.2	919.3	883.3	879.5	1194.3	896.3	984.7	940.5	812.5	827.2	699.9	913.8	854	310.3	1079.8	856	1072
Corticotropin-lipotropin	277.8	182.7	368.1	149.4	239.6	529.8	200.2	303.3	224	201	169.5	211.2	311.3	294.5	245.5	201.7	613.3	279.2	168.8	367	256	187.7	156.5	283.8	234.3	313.5	213.6	262	891.1	91.3
D-dimer	7278.5	7074.7	6700.6	7446.4	7320	6818.5	7356.1	6731.9	7239.9	7934.6	10137	7478.9	8711.2	9918.2	9940.1	8850.7	6317.9	7461.9	8030	10485.8	11087.3	5637.6	7296	7046.2	6671.8	7476.6	6621.2	7569.5	6971.7	6586.4
DAPK2	668.6	885.2	771.2	841.4	879.1	1318.7	876.7	637.6	839.4	773	930.1	694.4	1241.6	788.7	1249.9	1018.5	804.8	523.3	1044.1	1021.2	1059.1	38438.3	1227	653.5	1097.1	463.9	564.4	598.4	932	1066.5
DBNL	933.1	911.1	890.9	941.4	1105.8	908.2	878.3	951.4	928.8	1116.9	881.4	919.3	1080.8	848.9	761.3	1046.1	912.1	904.5	929.7	1286	972.1	876.4	751.7	880.9	1147.6	865.5	741.8	897.3	879.5	994.7
DCN	1327.4	1286.3	1517	1063	1024.2	1144.4	897.3	1697.1	1124.7	1438.2	1548.8	1141	1454.6	1323.9	1098.5	1587.3	1027.8	1077.2	1188.2	1170.3	1239.7	1326.7	1093.7	1174.4	968.6	1516.5	1004.6	1611	1224.2	1030.3
DCTN2	748.9	656	483.6	648.7	614.2	583.3	397.1	521.6	708.7	682.9	591	684.3	935.3	940.9	689	729	595.4	556.2	608.6	737.5	614.7	410.5	725.2	512.8	552.7	622.7	834.2	880	693.1	698.5
DCTPP1	3109.7	3167.4	5507.5	3505.5	3792.7	3507.1	5203.2	3647.6	4384.9	4294.6	7614	13001.9	4963.7	6320.6	4049.2	6605.9	5274.8	5451.2	5928.8	13270.4	5979.1	13745.5	24928.8	6579.3	5914.8	6817.5	4530.2	9044.9	5680.1	10957.5
DDC	67.3	69.3	86.3	70.9	60.7	71.3	105.3	69	80.7	61.7	40.8	77.1	69.5	67.5	57	65.4	67.2	81.3	58.4	63.2	64.3	69.1	72.3	83.5	60.1	180.3	53.3	52.8	107.8	702
DDR1	101.2	109.9	83.3	88.2	72	87.3	4793.7	82.6	234.6	103.9	52	119.4	95	107.4	100.9	100.8	77.8	115.1	99.8	109.8	83.2	70.6	169.4	100.1	159.3	88.7	74.9	93.1	82.5	76.2
DDR2	388	426.4	479.3	426.6	474.4	415	451.4	404.4	426.1	451.1	473.9	546.2	497.4	464.9	470.8	486.6	609.5	499.8	430.2	753.4	524.4	530.1	496.9	463	426.2	452.3	509.3	726.9	456.8	409
DDX19B	547.2	680.8	871.7	569.1	996	663.8	776.5	609.5	821.8	968.3	755.2	749.7	713.1	567	813.4	835.5	826.3	714.4	795.7	1047.2	653.2	760.7	923.6	732.9	742.7	511.1	634	877	662.7	885
DHH	363.5	244.6	277.5	214.9	392.8	256.1	224.6	244.3	254.3	292	318.1	198	234	199.8	182.6	200.5	216.1	202.3	232.4	254.6	212.5	214.6	250.7	213.4	178.6	200.6	236	245.8	208.4	226.9
DIABLO	1608	1197.9	7502.2	1293.5	1662.2	1574.1	1675.8	1355.1	1549.9	1557.6	2176.7	1423.3	1634.7	1787.3	1506.1	1700.5	1342.3	2100.3	1261.2	1293.5	1357.4	1355.3	1478.8	1372.8	1317.4	1646.9	1635.1	2385	1612.3	1369.5
DKK1	4463.7	5216.3	8188.2	5981.3	4607.5	5411.5	6781.3	6814.1	4101.5	7633.5	9975.1	6632	5422.9	4793	7258.8	6742.3	6134.1	3396.4	7290.9	7537.3	6167.6	4905.3	4270.4	5729.4	11864	5771.5	8588.1	7688.1	7172.3	12956
DKK3	2179.3	1496	1390.5	1235	1247.8	1058	998.4	1623.2	1524.6	1699.1	1157.1	1294.1	2458	1865.7	1594	1863.3	1282.7	1624	1188.6	952.8	1214.3	2476	2228.2	1967.8	1514.3	2473.5	1954.6	2025.9	1668	1652.7
DKK4	2246.7	2896.6	4494.3	2865.3	2171.8	3100.6	3383.7	3766.2	2217.4	3297.5	5663.8	3594.5	2828.4	2103.4	3683.8	2989.2	3577.2	2038.3	4701.1	3361.6	3831.7	2610.7	2153.7	3482.8	5752.5	4082.8	4656	3607.4	4088.9	5962.1
DKKL1	3015.8	2536.4	1678.8	4002.3	3217	2708.5	2468.1	2431	2344.1	3412.7	2972.7	1419.6	2445.7	3325	2914.2	2155.4	2448.9	2493	3044.3	2736.9	2369.6	3351.7	1298.3	2114	1810.3	1806.1	1671.6	1428.9	1805.6	2109.5
DLL1	742.7	680.5	573.1	643.6	728.5	593.9	720.9	625	711	685.8	836.5	695.7	983.1	709.8	986.1	998.5	576.5	688.7	660.9	639.7	766.4	710.1	975.8	761.2	688.1	620.7	950.4	741.4	728.6	4299.9
DLL4	311.1	260.8	284.5	296.8	323	267.5	275.4	294.2	281.5	289.8	281.1	302	475	362.2	352.7	360.1	259.3	339.1	267	277.3	268.9	253.8	418.7	320	266	411.6	324	389.1	291.9	221.8
DNAJB1	54.6	68.1	115.2	64.1	94.3	71	71.7	65.4	61.4	37.6	52.9	64	55.7	52.1	53.2	55.5	54.3	48.9	59.1	75.5	59.5	75.1	60.6	55.2	96.7	84.3	45.1	40.5	123	88.5
DNAJC19	229.4	191.3	159.7	162.5	159.5	154	175.8	139.9	180.1	153	126	191	148.6	171	148	167.3	164.6	151.4	150.8	208.5	162.8	163.7	144.7	162.8	137.3	153.1	133.2	158.6	160.5	174.6
DPP7	647.6	515.4	486.3	609.6	703.5	607.9	515.4	502.8	551.1	617.5	869.8	551.4	478.2	526	536.5	558	499.6	571.2	496.9	499.1	664.7	812	480.7	489.1	542.6	1556.6	437.7	481.3	508.5	477.4
DPT	1418.3	1683	1759.6	1212.5	1211.6	1559.2	1082.1	1670.9	2350.8	1429.9	1430.9	1371.9	1652.8	1219.5	1360.6	1541.5	1172.9	1380.3	920.5	598	785.1	1018.2	1350.4	1559.3	1592.2	2252.9	1251.5	2024.5	1563.5	603.2
DSC2	994.7	879.5	1009	753.3	767.3	750.2	985	877.2	763	889.1	853.6	2468.8	1864	948.2	1656.4	1470.2	1019.1	1273.6	1119.1	747.5	788	1403.1	1402.6	1168.6	906.8	1300.3	1484.6	1449	1213.1	747.6
DSC3	135.5	126.8	134.7	667.1	103.9	132.8	108.7	135.4	153.2	91	132.8	135.6	135	112.3	111.9	118.4	188.7	141.3	124.1	179.4	160.3	122	224.9	125.1	136.5	123.9	156.3	132.7	127.7	85.3
DSCAM	388.6	317.8	326.9	422.3	329	427.3	405.1	525	366.2	389.7	400.2	451.6	378.1	413	392.6	378.2	505.3	371.6	317.8	426	416.1	346.3	350.3	382.2	448.6	963.9	318.1	418	385.1	309.4
DSG1	877.8	1118.3	837	831.8	721.6	923.8	677.4	728.5	727.5	885.6	748.3	667.8	701.1	741.5	1258.9	726.7	554.3	832.2	755.3	625.1	693.5	701.2	645.2	763.4	592.1	889.4	613.8	619.6	671.5	527.6
DUSP3	369.9	501	522.6	367.6	564	454.2	363.3	360.4	425.6	595.3	515.2	452.4	560.4	265	547.1	476.4	352.3	416.3	502.6	633.8	391.4	441.5	512.6	470.7	430.9	295.8	535.9	683.4	463	390.9
DYNLL1	120.9	112.5	105.8	109	206.6	106.2	146.9	101.5	133.7	108.4	60.6	139.8	328.7	105.9	207.9	112.1	112.6	100.4	114.7	113.7	141.2	126.4	129.8	101.1	108.1	102.2	251	83.6	111	503
DYNLRB1	645.5	949.7	620.6	607.2	698.5	735.7	495.8	370.1	528.3	534.8	794.6	578.7	494	457	668.3	781.3	729.8	296.1	631.1	1116	626	677.4	496.1	553.4	1101.6	323.6	393.1	615.2	444	938.7
DYRK3	705.8	734.4	590.4	1055.2	935.7	763	842.4	635.4	773.9	882.4	889.1	581.1	634.4	789.7	1006.6	729.5	657.3	625.2	874.5	693.2	856.4	1644.3	645.5	591.7	705.6	547	460.5	652.4	630.9	827.9
ECE1	6878.3	6380.4	5125.3	4808.9	4347.7	7713.9	6052.2	5657.7	5040.8	6799.4	2728.7	3629.5	3428.7	3605.9	3165.8	3467.7	4515.7	5708.5	3546.9	6653.5	3391.6	2731.1	1016.6	3249	4861.3	5786.1	2540.4	5583.7	5451.9	4493.1
ECM1	5163.5	5453.5	7730.6	4306.6	5987.9	6688.3	4875.8	5432.8	6521.9	5354.1	5577.9	4018.9	4949.8	3946.1	4413	4385.8	6147.2	3525.5	5653	4838.9	4670.8	3357	5129.5	5130.3	5480.8	6407.1	2135.9	5868.4	4975	3406.1
EDA	410.8	429.8	385.6	406.8	322.4	485.6	370.1	358.9	485.6	448.4	293.6	352.3	355.8	370.1	329.7	492.5	599.4	471.5	382.1	322	290.5	262.1	300.5	440.9	301.7	1142.4	302.9	349.9	408.7	269.8
EDA2R	228.7	184.7	221.1	209.7	217.1	230.2	234.6	651.2	312.9	236.7	279.3	275.8	1610.3	230	461.8	328	347.9	258.3	227	230.5	239.7	732.8	449.7	311.2	365.5	390.7	361.7	393.2	273	242.9
EDAR	242.2	294.9	306.2	231.1	365.5	369	191.3	357	205.5	312.9	264.2	309.8	326.2	367.7	370.8	252.9	249.8	337.3	465	228.2	188.5	222.7	265.4	335	250.4	231.4	289.7	1220.6	396.1	270.3
EEF1B2	132.5	173.3	747.5	156.7	271.4	280.1	174.9	188	194.7	156.5	216	137.4	136.3	114.1	116	118.5	197.2	155.1	181.4	176.7	147.5	156.2	173.4	158.4	168.5	130	121.9	113.5	172.6	196.8
EFEMP1	419	475.1	551.6	407.9	450.6	624.6	511.3	455.7	608.6	399.6	944.8	565.3	982.6	445.1	690.1	542.6	519.1	458.6	524.6	429.1	589.1	589.7	919	785	649.6	776.2	1324.1	691.6	599.5	455.6
EFNA2	426.9	357.9	315.2	312.6	396.3	329.6	307.8	340.9	294.8	332.3	339.5	699.9	707.9	535.2	429.6	455.7	337.7	506.3	435	474	408.6	402.2	428.5	372.8	457.2	388.8	355.3	585.9	369.2	275.3
EFNA3	774.3	675.1	711.8	396.2	585.4	613.2	659.3	846.2	498.8	673.6	520.1	604.2	1318.5	667.8	599.6	467	1268.1	841.1	700.5	631.4	501.8	643.6	424.5	505.2	1041.8	617	3486.9	1388.6	490.8	443.3
EFNA4	611.5	664.5	726.7	629.8	573.2	640	612.5	641	621.1	673.1	796.6	1157.4	1414.6	676.5	990.3	1003.5	693.3	898.3	954.1	772.3	688.9	927.6	1176.9	753.3	826.6	848.8	1372	1333.6	838.5	678.6
EFNA5	1490.2	1605	1614.1	1286	1146.9	1522.4	1327.8	1448.9	1200.1	1424.5	1899.6	4213.4	2934	2453.6	1821.1	1844.8	1395.1	2394	1863	1575.4	1375.7	1966.2	2190.5	1977.9	2264.1	2012.7	3327.9	3294.2	1772.8	1434.3
EFNB1	537.8	496.7	479	446.2	510.4	475	516.8	470.6	508.9	521.8	583.2	646.3	1184.3	530.4	823.9	660	543.4	606.4	589.8	571.3	587.5	683.9	993.6	704.9	611.4	611.6	1333	721.2	561.5	587.1
EFNB2	5860.1	5084.8	6056.6	4293.5	5847	5360	4818.9	4630.9	4524.8	6386.4	7493.4	8483.6	13546.3	6957.8	8450.5	6711.5	6067.2	8192.4	5284.6	5261.3	4620.3	5725.5	9487.8	6325.2	5451.1	6126.6	3588.8	10850.7	6875	4064.9
EFNB3	238.4	255.9	264	236.6	246.7	262.8	344.1	248.3	350.8	257	323.2	285.2	325.6	237	311.6	322.3	235.4	217.7	289.5	251	255.1	283	349.7	284.8	342.7	264.8	533.2	321.3	260.8	279.1
EGF	285.1	324.3	269.1	247.4	306.1	271.3	232.6	285.6	206.9	316.5	185.9	237.4	202.7	247.6	215.1	283.9	231.4	272.2	292.1	358.2	318.2	232	304.8	255.7	261.7	243.7	330.2	176.8	240.2	315.2
EGFRvIII	80.9	77.8	102.1	217.6	169.6	87.8	119.7	169.9	397.1	92.1	49.5	73.8	123.6	66.7	62.7	67.7	83.3	202.6	78.5	81.7	131.1	100.7	76.4	82.3	70.9	105	106.7	62.9	87.4	72.8
EHMT2	233.6	204.7	218.8	173.9	191.1	180.8	211.9	259.1	162.5	173.3	89.9	193.1	167.8	128.8	113.8	126.8	211.2	204.9	120.9	128	142.6	143.5	123	143.8	162.5	227.9	103.1	149	183.4	93.4
EIF4A3	125.5	143.6	137.3	160	185.3	151.8	192.8	365	192.8	131.7	149.3	161.1	134.5	159	173.6	165	331.1	105.5	184.7	502.2	232.3	202.7	270.7	126.8	503.8	110.9	167.1	150.3	145.4	269.6
EIF4EBP2	93.5	97.2	103.6	91.5	75.1	89.3	88.6	101	95.2	67.1	68	95.4	89.9	85.5	73.3	73.6	87.2	83.1	89.7	76.9	100.4	75.8	83	106.6	84.3	106.1	107.9	59.6	93.6	82.8
EIF4G2	343.8	490.8	631.8	366.9	550.7	492.8	529.4	331.8	461.9	533	723.6	650.9	520.5	283.5	583.5	644.2	582.2	302	531.4	960	399.3	686.5	734.5	542.7	645.7	368.8	867.7	636.6	700.6	874
EIF4H	1410.2	2322.3	2620.1	1882.7	3266.2	2412.3	2239.9	1615.9	2373	2809	3120.1	2874.6	2268	1416.5	4106.7	3112.7	2741.5	2232.7	1282.5	3569.9	700.1	3640.3	2219.9	2549.5	3878.3	1637	1928.1	3078.9	2955.1	3808.9
EIF5	246.7	272.4	317.1	355.9	414.4	360.8	320.3	378.4	334.9	377.1	353.6	291.3	288.6	259.3	270.5	303.5	242.7	279	233	348.9	324.6	299.8	426.9	269.3	248.4	292.2	461.9	258.3	248.5	297.8
EIF5A	2806.6	3009.2	4848.9	2840.6	7671.9	3545.1	3408.5	3592.2	3868.9	4234.6	6277.5	3096.1	3623.3	2279.3	3508.2	3116.2	3428.9	2355.2	4440.7	4470.1	2571.6	4704.3	4700.6	2798	2929.4	2492.4	2887	3754.4	2999.3	5902.2
ELANE	200.8	620.3	338.4	917.7	360.6	878.6	1635.5	337.4	447.1	303.5	820.2	264.5	319.5	413.3	2008.9	778.2	755.3	214.4	610.1	766.9	585	370.9	914	265.5	1117.9	211.3	412.2	165	278.5	999.9
ENG	1009	1035.6	982.3	937.9	935.4	988.7	895.6	1211.6	806.2	1055.8	1093.6	823.4	885.2	989.3	675.9	731.2	857	1076.6	805.2	762.3	734.4	668.1	776.3	1125.5	700.8	1072.7	1194.7	1212.3	1158.7	737.8
ENO1	3346.3	4101.9	5010.6	4015.4	4882	4308.9	5897.4	4121.8	5936.2	3650.2	6782.8	16711.9	3942.6	5951.4	7349.7	7610.4	7992.8	4528.4	7196.5	8024.5	7086.2	9067.8	9314.6	6231.6	7427.5	3452.9	14761.3	9161.8	5446	8775.5
ENO2	3859.6	1944.9	2979.3	1806.1	2991.9	1905.3	2232.7	3318.6	4147.5	3943.7	6794.3	11801.7	4338.4	8158.9	6591.9	6566.3	3430.4	5159.8	4495.3	7576.2	3075.5	6796.8	4394.2	5813.6	2774.5	3416.3	4486.4	10259.3	4079.2	5559.7
ENPP7	3400.6	822.6	1701.8	780.9	696	790.6	2257	1143.7	448.5	1084.3	995.6	1357.6	1403.8	1455.4	1305.7	512.3	698.7	1249.6	421.1	926.4	1169.5	845.4	2419.6	568.9	846.8	796.9	1708.8	1083.6	669.5	2752.1
ENTPD1	525.1	553.7	500.4	569.2	529.6	602	507.3	615.1	482	686.6	556.8	484	510.5	549.6	541.9	610.7	434.8	515.1	546.3	513.3	485.8	457.6	479.8	502.6	443.3	511	499	508.4	501.1	443.7
ENTPD3	349.7	385.3	691.7	430.4	358.5	402.3	348.4	337.1	359.1	367.6	407.8	347.8	312.8	347.4	366.5	320	331.4	322.6	392.3	343.9	396.8	294.1	336.3	338.8	290.1	357.9	404.8	334.7	759.8	564.1
ENTPD5	940.1	1504.2	1719.3	1323.6	893.3	1867.4	1031.7	1399	1389.1	731.8	1497.8	1655.6	1161.4	1376.9	692.8	1178.9	1610.9	1569.5	1513.4	2317.3	2255	1344.7	1874.2	1677.3	1412.3	1129.1	2398.7	1253.7	2037.5	1001.5
EPB41	702.6	976.9	1474.1	1044.4	4534.7	898.4	1013.5	2401.2	1431.5	955.8	1511.9	561.6	1056.2	726.5	653.9	682.9	1056.6	560.2	870.2	1151.8	655	2826.7	820.8	682.9	726.6	592.5	408.4	661.9	710.7	1128.1
EPHA1	5889.5	3202.8	2945.4	1622.9	4948.7	6022.9	532.4	4881.1	4362.7	5224.2	5279.9	5804.6	7156.9	4636.4	5705.1	5317.3	4150	3940.3	3734.5	4057.6	3602.4	5729.1	6573.3	5469.2	1912.4	6266	2960.3	6531.8	3331.5	6389.4
EPHA10	116.9	88.1	96.2	81	95.5	244.7	104.9	110.7	100.6	81.6	84.5	90.6	154.9	94.4	98.6	101.2	125.2	126.6	78.6	101.7	92.5	80.1	91.6	77	104.4	93	59.1	87.1	90.8	92.6
EPHA2	973.8	658	796.4	621.6	749.5	739.6	720.1	695.6	778.7	932	1929.1	1453.6	3520.4	1505	2271.6	1833.5	1319.4	1261.7	1251.8	1132.5	932	1734	2275.7	1284.9	1237.6	1304	1408.2	2847.4	956.7	1226.4
EPHA3	75.8	80.6	73	78.9	83.4	78.3	126.9	70.6	179.5	64.8	51.2	67.5	72.5	72	60.1	64.3	69.7	77.4	75.1	68.6	72.4	82.3	93.4	73	58.9	186.1	58.1	47.3	68.7	59
EPHA5	399.8	332.7	356.5	298.2	640.7	323.2	402.9	420.4	297.5	408	220	325.6	617.3	308.7	352.7	360.6	464.8	485.7	248.1	237.5	233.9	257.6	454.4	334	794.5	405.9	585.7	497.3	406.9	270.5
EPHB2	5716.2	4529.9	5599.6	3321.7	5240.1	7290.2	6750.1	4199.3	4627.4	5246.4	14063.3	13569.3	11773.2	10990.8	7353.4	9619.9	6813.5	8533.9	8987.6	4639.2	4825.6	7809.6	7712.9	12521	15483.4	8834.7	8910.3	16196.5	8503.6	4904.7
EPHB4	1575.5	1482.6	1103	2477.3	1636.3	1691	1760.8	1457.2	1575.9	1767.1	2149.3	1118.7	1684.7	1773.8	1968.2	1410.3	1598.9	1409.6	1895.3	1577.9	1634.5	1269.4	1246.6	1390.1	1474.4	1192.1	1601.9	969.4	1206.4	1487.9
EPHB6	707	639.3	553.6	457.7	551.9	570.2	581.5	512.5	500.2	563.1	507.5	713.5	992.7	556.3	694.6	706.6	1050.8	844.4	605.6	564.7	691.2	665.9	763	820.6	877.1	566.3	1224.9	651.1	585.7	580.8
EPO	342.2	421.5	643.1	380.1	491.3	296.6	2729.5	318.1	425.4	336.4	741.6	724.2	264.8	812.2	382.1	456.3	660.3	620.7	615.2	904.9	884.6	643.3	362.1	393.1	656.9	468.7	594.2	546.8	307.7	286
EPOR	93	90	75.7	84	73.2	73.6	78.9	78.6	75.8	56.7	44.4	74.6	87.9	83.6	76.1	72	69.1	82.1	78	86.5	85	66.4	73.4	87.3	64.3	71.1	101.6	70.4	74	84.1
EPS15L1	154.9	170.9	207.6	151.7	166.6	177.5	166.9	248.5	177.1	156.3	197.8	214.8	144.4	138.2	156	148.2	148.9	123.1	189.7	203.7	173.9	168.4	211.2	201.7	205.7	146.8	270	166.2	196.1	202.4
ERAP1	16645.6	25846.3	21588.3	15197.4	15029.1	37463.5	8182.9	41050.9	30715.4	29455.3	16264.6	24941	44146.8	25052.6	14768.6	46120.1	40030.1	43126.3	40303.1	45586.2	15579.5	37176.8	19582.6	26982.9	28801.2	17424.4	3565.5	60393.3	19257.6	9980.5
ERBB1	12463.7	10749.6	9651.9	8526.1	10314.6	8992.5	8100.6	10780.6	8548.6	13204.8	5322.2	5738.2	4675.4	7770.5	4451	5773	6978.4	9976.6	7037.2	7248	6194.3	5224.9	4222.4	6554.3	5749.6	7736.4	1819.4	7731	8996.9	6451.1
ERBB2	134.4	338.9	156.5	8775.2	141.9	188.9	253.5	118.5	232.1	157	96.8	128.9	133.8	123.7	134.1	129.5	119.2	118.9	144.3	139.9	134.9	165.9	133.9	133.2	124.5	120.4	182.2	187.4	134.6	124.6
ERBB3	142.8	119.6	127.9	128.7	88.4	138	109.3	194.9	119.5	98.4	31.6	251.5	91.7	129.8	78.5	101.1	106	262.8	194.6	108.7	112.7	80	91.3	149.2	257	103.6	109.5	91.2	121.2	133.5
ERBB4	107.6	125.5	114.2	112.7	105	102.2	128.7	106.8	110.6	105.9	79.9	118.4	116.7	113.5	93	99.3	102.1	124	106.9	100.9	103.8	87	100.4	112.2	83.3	116.6	106.7	116.9	111.2	90.5
EREG	282.3	568.8	362.5	313.3	418.2	303.9	343.4	676.1	313.3	388.6	496.2	389.2	471.6	289.7	618.7	529.5	350.1	251.2	589.6	332.7	430	2496.8	301	309.1	2858.3	324.5	366.5	296.7	291.9	355.7
ERP29	3369.1	2632.8	2278.7	2671.7	2399.8	2985.6	2084.2	2107.7	3176.8	3062.6	2947.6	3406.9	4446	4170.4	3435	2659.9	2238.5	2460.9	2435.2	2450.9	2270	1865.3	4609.2	1926.9	2492.2	2518.9	4867.8	5591.3	3001.6	3764.6
ESAM	1008.6	1048.6	1070.5	988.5	865	986.3	1104.9	1082.3	1016.5	862.2	1226	1287.8	1903.1	933.5	1191.5	1072.5	1161.3	945.5	1293.6	935.6	1028.9	1084	1714.8	1279.6	1374.3	1245.8	1835.1	1062	1396.9	1051.9
ESD	1234.5	1238.5	2508.1	850.5	3115.8	2531.5	2318.4	2142.4	2561.4	1806.7	3013	1779.2	1493.3	1712.3	930.2	1654.3	1893.1	2334.8	1501.3	2065.2	1485.2	3162.2	2313.5	1579.7	3977.9	1584.6	1748.3	2217.2	1518.9	2189.6
ESM1	471.6	449.8	438.6	373.6	245.6	336.5	310.9	498.3	236.4	286.7	449	553.5	727.3	448.8	318.7	601.7	467	397.6	351	323.9	522.3	435.1	369.7	413.4	651.5	684.5	743.2	816.1	536.9	308.2
ESR1	198.3	179.7	172.8	206.8	216.7	177.6	200.7	181	205.5	197.6	145.7	174.8	243.8	203.3	241.3	191	161.5	179.2	188.9	192.9	227	156.8	178.1	177.5	181	172.4	152.5	175.4	171.2	179.3
ETHE1	1152.3	927.8	853.9	1139.2	1207.3	867.5	938.5	811.8	969.9	1329.4	987.9	1067.6	810.2	1191.9	997.8	1133.2	851.6	1142.4	1035	1203.1	1233.4	861.9	3550.1	912.9	918.6	1015.2	1232	6982.6	1050.4	987.5
F11	612.8	575.3	579.6	820.8	396.4	521.8	736.1	506	561.6	460.5	431.4	584.2	344.1	549.4	427.5	534.7	577	482.9	494.9	594.8	700.7	438.1	446.1	513	676.2	485.1	512.5	721.4	550.8	479
F3	411	311.8	382.6	386.1	398.4	509.4	384.7	648.3	568.7	380.6	480.6	517.3	898.8	521	744.5	658	586.9	1188.5	508.8	317.8	515.5	457.1	1640.3	500.6	617.5	503.4	1436.7	752.6	868.2	600.3
F5	19149.7	19164.9	24611.1	13905.7	17352.6	16664.3	22251.9	12383	14204.6	20721.8	12736.5	19161.6	19137.8	20901.8	16662.3	17327.6	21147.9	20887.5	18918.6	18763.8	18148.3	19598.1	19000.8	18371.4	16437.6	22622.2	6490.9	16980.6	15374.8	15399.6
F7	193	223.3	158.2	303.8	223.3	179.4	215.5	176.5	159.1	169.1	199.1	191.5	220.3	135.7	177.7	211.3	349.7	178.2	214.2	285.8	227.6	179.4	237.6	195.9	215.2	176.5	420.1	199.9	228.2	238.2
FABP1	855.4	683.8	1189.8	721.2	1054.4	780.4	2325.6	923.4	779.1	870.6	824.6	2336.9	1794	717.6	1132.9	1225.2	1497.1	1462.5	863.9	1204.6	668.3	2588.6	2652.5	2020	645.9	1381.7	1263.5	1637.5	1402.7	1170.5
FABP3	9998.7	9303.8	9082	7873.3	14595.1	13783.8	8106.8	11330.7	17895.8	8498.5	16349.4	26651.9	22904.8	13514.2	30432	18806.6	16467.8	17608.1	20250	11484.6	5947.6	36150.2	25046.9	14880.2	23600.7	17730.6	43091	15129.1	14001.1	16502.2
FABP5	172.6	389.5	268.1	180.4	160.7	297.2	147.6	179.8	218	139.2	175.4	202.3	192.9	153.1	227.4	175.8	231.1	206	207.7	206.2	209.9	233.8	440.1	188	225	289.2	290.9	4800.3	1405.3	212
FAM107A	83.8	192	66.8	83	53.6	61.8	72.5	67.2	68.1	63.7	41.2	74.5	86.7	76.7	72.5	73.7	59	71.3	73	68.6	116.8	58	57.3	71.2	60.5	86.6	52.5	60.8	68.7	63.9
FAM107B	445.6	708.7	371.1	646.4	374.4	397.3	302.3	465.6	465.1	443.9	350	436.5	254.8	362.5	467.4	423	1094.7	375.4	505.1	398.9	378.5	543.6	309.2	406.7	597.4	410.7	273.6	430.3	402.1	247.3
FAM3B	322.2	253.5	230.2	208.6	286.1	240.5	377	273.3	288.2	249.6	278.7	389.3	404.4	247.6	217	288.8	422.8	331	282	168.4	196.1	206.6	277.5	257.3	290	300.1	309.8	642.1	286	229.5
FAM3D	1379	1244.2	6043.9	3513.1	3857.1	2086.3	4694	1422	5388.8	1017.3	1976.4	9562	5578.9	1239.8	2998.1	5268.9	2449.5	2919.4	3772.8	1990.6	1318	2111.9	4857.7	6571.7	3162.9	7820	4732.9	14007.8	1864.4	2676.5
FAP	339	332.8	271.7	295.2	308.7	294.7	240.3	419.8	237.8	362.1	245.5	376.8	249.9	278.5	200.3	160.7	255.1	283.6	260	235.1	181.6	188.2	208.1	234.6	473.7	240.1	374.3	386.2	296.2	306.9
FAS	580.8	427.3	456.9	353.2	426.7	503.9	571	470.4	479.7	525.3	553.5	648.1	1227.8	669.3	659.4	756.1	467.1	669.6	441.2	426.5	442.1	608.9	754.8	541.8	485.7	579.4	522.3	623.2	524.4	509.3
FASLG	292.4	294.9	453.9	353.3	359.1	790.3	498.9	433.6	436.2	280.7	232.2	294.4	200.6	341.8	262	215.1	11511.5	402.5	225.5	296	256.6	185.1	237.4	211.1	332.5	230.7	224.3	312.3	237.3	193.8
FCAR	81.2	79.9	69.9	103.3	83.8	78.7	76.7	115.4	79.2	44.3	43.2	70.9	66.3	67.6	71.9	68.8	286.6	71.8	88.5	87.5	86.2	100.4	67.9	70.8	284.2	72.1	74.4	38.9	75.5	113.1
FCER2	1233	1886.2	1637.5	1461.2	2212.3	1261.9	2611.1	1985.1	1549.5	1275.1	1171.1	1504.2	4057.9	2231.1	1617.8	2621.3	1356.2	2264.5	841.3	1255.4	1548.7	1891.1	1490.9	1714.4	2181.3	2496.3	1783.5	2195	1401	810.4
FCGR1A	175.3	787.7	134.3	134.2	88.5	117.7	174.5	128.6	486.9	71.8	126.3	156.3	109.1	127.7	95.1	233.8	124.6	94.9	137.7	109.4	171.3	145.6	134.3	132.7	128.2	189.6	148.1	72.9	124.3	125.9
FCGR2A	730	935.7	1041	37.7	31	2193.7	1229.4	2639.8	844.9	938.6	1015.9	753.1	1546.9	29.6	1879.2	649	849.1	827.1	33.2	802.4	608.3	3318.9	848.9	37.4	2040.9	3560.7	57.2	20.5	35.7	882.1
FCGR2B	404.4	500.3	527.4	257.9	263.7	652	740.4	783.2	386.9	594.6	400.7	332	1919.6	178.1	742.3	997.4	420.2	1281.9	273.9	269.3	276.9	2743.7	440.3	324.4	1963.7	1660.2	274.2	351.9	1037.4	1648.3
FCGR3B	438.9	486.2	544.7	417.3	682.9	466.4	366.9	363.8	585	497.4	561.1	632.2	550.7	379.7	519.7	344.8	516.8	427.4	431.1	185	397.3	746.5	661.9	738.3	359.8	523	682.4	626.7	370.5	422.2
FCN1	1505.8	671.2	2024.1	2801.1	1210.1	1263.9	2007.2	1379.2	1148.4	1154.3	2030.8	1619.9	768	903.3	2926.4	1894.5	813.8	984.7	2233.9	645.8	1819.7	1153	627.9	1694.4	2446.3	2199.1	957.1	2416.7	952.4	1202.7
FCN2	426.1	572	313.1	636.4	365.2	318.9	402.1	384	419.4	335.8	377.8	348.6	308	346.8	367.4	370.1	321.3	432.2	378.5	452.5	396.1	435.6	318.5	355.2	428.8	354.7	395.2	259.8	486.6	576.9
FCN3	50.3	57.1	44.8	48.8	56	58.2	52.1	58.4	72.3	34.7	38.1	59.5	61.5	68.9	43	68	58	66.3	43.9	69	70.9	53.5	44.4	58.1	58.2	39.3	69	43.4	73.2	69.7
FCRL3	129.9	158.8	115.1	172.7	100.3	166.3	307.3	124.7	230.4	120.8	137.9	107.4	190.6	182.8	222.4	122.5	129.8	131.4	128.2	103.9	313.6	1508	130.3	157	117.6	171.9	151.4	90.6	180.1	143.3
FER	142.6	157.1	206.4	129.8	260.5	159.6	145.1	101.4	165.6	233.6	198.1	198.1	156	89.4	230.7	209.4	124.1	101.7	170	388.7	118.9	143.8	156.8	144.9	204.2	122.1	89.9	185.3	216.1	211.6
FETUB	2419.2	2967.3	1830.1	2319.2	3501.5	2115	2007.8	2119.2	1737.5	2781.2	2028	1634.6	1622.8	2764.7	1537.3	1527.4	2082.8	1955.7	1392.6	1493.4	2206.3	1061	1670.3	1932.8	1974	2185.2	2120.3	1727.1	1998.4	1320.9
FGF-8A	106.2	94.1	102.8	87.9	126.7	92.5	94.8	99.6	107.7	82.4	66	78.8	76.3	78.4	69.3	65.8	93.6	75.6	90.7	94.4	84.2	100.2	487.3	79.9	80.2	79.1	71.9	63.7	79.6	812.8
FGF-8B	227.5	215	186.3	295.4	211.2	214.8	287	194	251.1	211.2	230.8	184.9	222.7	203.4	249.5	213.8	185.1	190	243.8	206.5	251.8	198.5	213.8	217.1	294.9	251.1	249.2	164.5	224.6	201.2
FGF1	58.1	62.3	50.5	61.9	57.8	50.5	46.6	52.1	85.8	36.5	35.8	56.4	55.7	57.1	53.4	50.9	50.5	56.3	53.4	56.6	50.5	41.5	45.1	52	39.1	59.4	43.4	41.3	59.9	40
FGF10	1061.4	131	74.7	70.8	59.4	1468.5	190.6	76.4	68.4	64.2	38.1	94.8	70.6	71.3	63.2	91.8	61.7	70.5	69	70.1	65.5	54.8	80.8	67.8	53.9	150	66.7	41	1239.5	60.8
FGF12	140.6	191.3	167.5	154.7	139.4	157.2	168.4	150.9	164.8	157.4	137.1	149.7	160	155.6	143.5	149.8	178.4	149.1	167.7	145.3	157.3	140.1	181.9	161.6	144.1	158	200.4	144.9	156.1	164.6
FGF16	374.5	466.7	536.1	380.4	857.8	441	671	487.7	436.2	479.6	552.4	303.4	333.9	279	286.5	304.7	388.4	277	453.2	496.2	350.8	462.9	433.4	318	305.9	322.1	350.3	381.3	352.2	451.1
FGF17	71	80	68.7	83.1	45.2	147.9	67.4	68.2	75.6	46.9	37.5	72	68.8	73.8	62	63.1	65.7	65.7	73.1	66.4	72.9	55.1	64.8	71.5	55.9	74	117.9	46.1	73	61.3
FGF18	97.2	88.6	79.3	92	66.8	74.8	110.9	75.8	90.2	94.8	46.2	86.6	83.6	92.9	78.7	93.4	70.9	88	80.1	83.2	84.8	64.8	78.7	81.8	72.6	84.1	88.4	66.1	85.7	83.4
FGF19	4488.4	1137.5	1931.5	2121.9	2903.1	2011.5	1010.6	948.6	1709.9	2327.2	893.2	1411.8	5101.7	3239.4	3215.5	1439.2	1595.2	3938.3	1348.5	2295.2	1355.8	2345.7	2386.5	667	2099.7	1597.1	4705.5	9700.2	947.7	16665.8
FGF2	441.5	226.7	313.5	196.8	1237.9	696.3	322	250.3	450.9	9273.3	256.9	809	419.5	230	368.8	224.2	4291.2	1650.6	307.3	402.5	572.5	246.8	308.4	302.7	466.6	1454.6	153.9	242.5	760.5	161.3
FGF20	131.1	111.1	145.5	95.3	96.6	107.6	104.3	127.9	110.1	145.2	129	104.1	106	85	71.8	115.2	98.5	130.7	91.5	87.4	104	73.8	88.3	86.8	96.1	108.3	92.9	128.2	88.4	97.9
FGF23	250	207.4	622.7	173.7	306.1	470.7	1680.7	536.7	265.8	424.5	431.8	532	287.6	662.4	492.8	435.3	1643.5	351	215.4	250.8	189.6	449.5	217.1	247.1	504.5	291.3	125.8	385.1	220.1	247.5
FGF4	64.4	65.8	69.8	62.8	42.9	67.1	77.2	61.4	89.7	37.3	47.2	66.4	54.7	61.2	58.5	63.1	55.9	56.2	60.7	54.9	66.7	74.1	59.5	61.2	49.1	66.1	80.2	30.7	61.7	67.3
FGF5	261.2	128.5	184.3	149.6	264.8	171.1	191.5	160	319.5	164.7	124.4	135.4	135.9	138.2	150.6	141.2	163.5	189	124.2	132.6	184.9	187.8	167.5	154.5	340.9	226.4	111.8	134.8	157.1	199
FGF6	86.4	101.2	99.3	83.4	184.2	92.9	90.3	94.1	125.1	74	68.1	79.2	70.7	71.3	115.8	70.6	85.7	67.1	89.8	98.6	91.8	138.6	79.1	80.7	68.6	77.5	69.7	57.6	81.9	79.5
FGF7	200.3	241.3	286.3	200.3	385	228.9	240.7	277.6	251.9	218.5	290.2	180.2	196.9	160.3	150.5	162.7	210.4	156.3	261.7	247.5	187	199.7	211.5	181.1	166	182.5	201.8	168.1	174.9	214
FGF9	228.2	215.4	178.8	191.1	245.3	297.8	208	175.2	179.5	270.2	162.4	164.5	191.9	208.8	177	178.3	153.3	207.3	178.2	194	206.1	145.9	166.4	191.5	148.2	219.3	145.1	214.5	175.1	160
FGFR1	256.3	241.7	233.6	240.4	231	227.9	228	287.8	237.6	182.4	225.2	204.1	407.1	212.6	242.9	221	435.6	261.9	197.5	325.8	170.6	215.4	234.2	240.8	226.6	316.7	376.8	254.1	218.9	284.6
FGFR2	98.9	100.2	78.6	92.1	86.3	8208.7	731.8	125.7	134.6	76.6	59.6	122.3	88.2	81.8	67.6	198.8	304	102.9	92.8	86	99.3	151.1	165.7	80.7	271.2	84	78.2	74.6	94.1	139.6
FGFR3	247.1	207.7	173.7	267.4	273.1	221.5	219.1	1765.7	329.5	202	188.5	207.9	208.4	224.2	217.2	212.4	525.6	200.3	215.8	268	272.9	373.2	340.3	210	388.3	253.8	250.5	201.8	286.9	283.7
FGFR4	310.6	257.8	503.9	588.4	447.2	657.3	265.5	281.9	578.2	289.1	284	236.1	275.2	239	264.5	238.1	579.5	653.3	272	454.6	271.2	254.5	258.2	317.6	242.9	335.1	245.9	262	375.7	315
FGG	23168.6	23358.7	22270.5	27782.9	21343.6	23663.4	25847.2	20857.9	25472.7	25924.4	35716	26660.2	30642.9	38232.5	40383.3	32031.9	19771.8	23845.3	30541.1	41617.3	45862.8	16765.7	25900.6	24542.2	24023.5	26234.6	29900.2	25390.7	26842.8	22664.7
FGR	146.4	201.8	149.4	159.4	292	175.4	253.3	1542.7	199.8	163.5	341.5	174.5	255.1	247	515.6	315.4	1053.7	114.1	377.7	320.9	224.4	819.9	591	189.7	787.7	151.2	164	148.6	195.7	934.7
FIGF	215.5	171.6	195.3	235.9	129	190.5	252.9	187	255.1	156.7	266.4	179.6	323.2	183.7	232.2	187.9	181.7	259.3	234.3	178.2	249.1	201.7	242.9	325	316.3	245.9	422.7	266.4	235.3	170.6
FLRT1	210	280.4	261.5	239	309.7	247.9	256.9	240.7	252.8	212.1	238.6	197.7	220.7	183.2	204.2	192.6	211	203.4	235.7	229.4	219.6	242.7	229.5	236.7	190.5	203.2	560	166.1	211.2	235.4
FLRT2	6527.1	4887.1	5401.9	3797.1	5341	4715.5	3885	4328.6	4098.9	6611.3	13060.1	7254.1	16619.9	10192.7	11901.9	10457.3	5166.5	6794.9	7920.7	14550.6	11203	11244	15469.1	13255.7	8083.5	9017.8	3104.9	21439.9	6440.5	6541.1
FLRT3	1478.4	1087.9	2016.7	974.2	1303.7	1549.4	1544.1	1106.5	1130.7	2560.8	2058.2	1951.6	3419.4	1766.3	1121	1731.3	1567	2584.8	2312.4	1305.4	2027.5	2390	2920.8	2029.4	1338.8	2013.8	1715.3	2274.9	2189.3	1367.4
FLT3	458.7	584	433.6	609.6	566.4	455.1	554.8	404.9	495.8	540.2	526.3	400.8	457.9	477.3	567.9	530.5	463.5	394.8	535.3	587.4	421.9	519.7	382.9	428.9	436.9	384.5	324	473.4	424.6	489.1
FLT3LG	127.7	118.7	95	141.7	153.8	112.3	110.7	404.8	119.7	84.1	85	113.7	103.1	99.2	103.8	106.8	236.8	111.3	144.6	159	132.5	151.2	123.5	95.2	370.2	124.6	103.9	62.8	114.1	163.6
FLT4	4115.6	3411.8	1918.3	2715.3	2675.6	2668.8	1069.8	3230.1	1977	1913.4	3474.5	2004.6	2101	3347.3	2715.6	2753.1	2470.6	2738.6	2719.2	3167.6	2728.3	2087.9	2272.2	2512.9	1655.5	2652.2	2718.4	1990.1	1911.1	2911.5
FN1.3	1164.8	1328.2	1696.2	1112.1	1336.8	1497.3	1139.1	1202.1	1335.3	1386.2	1796.6	1009.3	1347	1324.6	1188.8	1701.3	1600.5	852.1	1407.4	1635.6	1804.3	1147.6	1452.1	1395.1	2084.7	1637.1	1457.8	1028.8	1371.6	1290.9
FN1.4	32643.8	39947.4	37384.7	31412	29967.5	34143.3	26869.9	32856.9	32870	41264.4	39488.5	31121.3	38011	41150.7	29440	36217.6	39206	26435.1	36106.5	43071.7	41251.1	31046.9	31509.7	41028.1	39428.2	41564.9	18920	32194	36192.6	32875.3
FOLH1	273.4	227.1	444.3	227.9	312.2	417.3	949.1	320.2	312.3	2370.2	201.6	205.9	190.6	527.7	294.9	165.4	271.1	233.2	168	130.1	1321.3	390.2	136.9	481.1	232	283.8	191.1	147.6	625.6	354.6
FRZB	415.2	423.2	1354.2	693	349	486.4	437	518.3	485.9	378.1	565	396.5	725.2	478.1	560	438.3	451.2	396.2	500.5	354.4	440.3	332.4	344.7	422.4	380.5	494.7	371.4	351.5	407	295.4
FSHB	312	167.2	1816.9	1827.6	146.3	593.8	561.9	301.6	1526.9	137.3	796.6	2187.6	1988.8	863.9	1684	2326.6	2211.5	1250.6	2573.8	206.2	136.1	1706.3	2198.7	2858.7	2448.2	2761.4	749.4	1079.5	2247.6	1773.1
FST	146.4	186.6	162.8	192.4	153	167.8	179.4	172.1	171.9	138.6	156.9	158.3	128.3	230.5	135.5	131.7	166.5	124.2	168.3	148.5	198.1	164.7	164.4	158.3	158	187.4	166.9	126.1	167.8	178.8
FSTL1	10366	10582.4	9237.5	7194.7	7319.7	8901.2	9146	9230.2	8962.7	9007.9	11013.7	10701.4	12607.3	11750.9	9207.4	11812.1	8585.9	11038.2	11100.5	10719	11736.9	10620.8	11243.9	11035.3	10679.9	12619.5	14569.3	14159	9034.2	9944.7
FSTL3	2438.9	2561.8	2425.2	2055.2	2128.8	2222.2	2153.4	2165	2926.9	1996.2	3822.1	3301.6	5437.5	2236.2	3199.1	2922.3	2275.2	2318.1	2613.6	2168.6	2133.2	4001.9	3846.5	2955.7	2684	3426.9	4705.8	3155.1	2346.9	3212.5
FTCD	509.9	774.3	8171.9	1508.6	12887.7	2753.9	8588.5	2676.8	1703.7	3541.1	1034.4	1213.2	1872	5821.8	782.9	6534.9	6552.8	1402.5	2327.7	1683.4	1298.9	19328.7	4121.5	2386.3	4112.9	2483.3	1858.9	3035.1	1522.6	7442.6
FTH1	2604.3	2394.3	517.8	7762.7	684.6	969.4	279.7	1916.5	4845.9	454.6	11565.4	5096.9	2841.7	16555.4	7461.1	13853.6	2695.6	10075.9	6932	12423.7	18738.5	6617.2	13083.7	5979	5549.6	2873.8	5001.4	3718.6	8712.6	15113.5
FUT3	157.7	212.4	208.8	89.5	111.2	169.8	147.6	143.5	132.8	104.8	302	179.2	161.8	151.1	174.9	66.8	138.9	292.5	149.3	108.4	251.6	60.9	101.2	205.6	132.9	122.9	104.4	49.8	149.4	162.7
FUT5	1812.5	2181.4	1658.2	1721.8	1127.9	1531.4	2310.5	1970.3	2206.1	1522.2	3962.7	3696.9	8890.1	4029.9	4108.2	3809.5	2736	3762.5	6525.4	5069.7	8816.5	2150.6	5187.7	5110	2220.7	2465.1	4050.1	2865.8	2973.3	931.8
FYN	677.9	1042.8	1087.8	779.4	1366.5	1164.5	954.5	906.3	791	1409.2	1534.9	1131.1	727.4	525.8	1461.2	1874.5	686.1	512.4	1023.8	2057	442.4	751.8	493.7	865.7	1967	560.5	608.6	837.6	1310.3	968.6
Fibrinogen	83378	89635.1	81653.7	77010	83431.8	85214.6	91894.5	78247	89699.7	98059.2	112482	98749.4	113061	126729	129360	113392	72023.3	90884.7	91962.8	127855	114129	67804.8	91651.1	92381.2	84765	90419.5	62577.6	96164.9	91887.8	84780.2
Fibronectin	3979.1	5877	6177.2	4082.4	4938.4	6838.5	3515.8	3773.3	4344.9	4873.8	6243.6	2586	4537.8	4882.5	3113.3	4433.1	6915.9	1283.4	4553.8	5202.6	5263.3	2595.2	4540	4094.7	8068.6	5450	2840.4	2601.5	4442.3	3792.3
GAPDH	5998.8	10732.3	11282	10463.1	15056.4	11313.8	9388.1	9516	9909.9	8872.1	11637.9	6970.6	3286.1	5413	6205.6	3767.1	9883.3	2006.9	11727.2	15293.2	7037.5	10091.3	11140	4468.1	12997.8	5046.1	6498.6	8063.2	8912.4	18819.6
GAS1	308.4	249.9	370.4	195.8	293.6	306.7	254.7	243.4	292.5	252.3	333.5	359.3	591.6	422.2	431.3	388.1	300.8	291.6	306.9	373.4	383.2	364.8	443.9	435	408.1	364.5	523.3	487.3	313.2	295.4
GCG	423.6	354.2	403.8	268.4	498.3	269.7	229	279.9	186	575.9	368.2	354.2	606.9	498.3	581.7	402.7	509.2	451	306	282.8	295.6	766.3	793.3	765.1	384.7	603.9	583.1	1290.1	348.5	567.5
GCKR	136.5	123.6	128.8	148.3	232.6	135.6	128.5	166.6	137	126.7	204.7	149.1	168	149	137	130.4	194.7	156.5	131.4	146.7	186.9	165.1	155.6	130.4	462.3	139.6	129	125.2	142	129.6
GDF-11	287.8	238.7	280.7	288.8	306.6	250.8	245.7	326.6	243.7	286.3	230.3	271.6	280	275.1	255.8	261.1	319.3	283.7	240.9	242.5	248.5	267.9	255.4	308.6	285.4	348.5	197.4	297.8	279.5	408.4
GDF-11/8	353.9	302.4	263.9	167.8	220.8	265.6	294.6	342.9	202.4	200	108.9	199	152.7	162.8	114.7	201.8	203.2	321.2	161.3	159.6	192.8	138.9	160.7	187.1	132.9	275.3	310.4	144.6	204.4	260.8
GDF15	261	233.2	308.3	355.7	187.8	334.5	343.6	270.2	247.9	315.1	1018.3	536.8	2137.9	498.6	1864.9	662.9	476.2	553.8	421.8	374.1	481.5	502.9	1063.8	693.7	737.8	1006.4	2361.9	716.4	380.8	775.5
GDF2	623.9	609.9	866.6	468.3	476.8	641.5	467.4	713.6	624.6	789.2	546.2	559.3	615	540.1	479.2	434.4	478	712.3	503.5	477.4	449.5	420.4	392.2	561.3	547.5	706.7	969.9	934.4	568.8	441.9
GDF5	459.4	478.1	510.5	413	525	499.2	458.5	380	460	1011.1	459.7	460.4	418	488.1	433.4	538	465.8	631.1	376.5	440.1	368.8	404.2	390.6	427.4	435.4	849.8	416.1	523.5	684.3	983
GDF9	95.7	64.1	61.3	83	92.2	103.4	94.5	121.4	91.8	47.3	55.8	110.1	83.6	69.3	85.3	75.4	402	77.4	79.6	79.8	140.2	70.4	85.7	109.3	250.4	125.4	65.8	51	96.1	198.6
GDI2	2543.7	3136	4470.1	4142.2	6783.1	4141.5	3862.3	4352.7	4252.4	3092.1	4399.4	3786	2054.4	2630.6	2303.6	2750.7	4152.2	2240.6	3669	3703.5	3002.1	3868.7	4109.6	2828.4	2900.9	2442.5	3345	3181.2	2733.1	4461.7
GDNF	109.2	107.2	88.5	113.5	75.9	91.2	111.2	127.8	99.7	56	61.1	97.4	84.5	92.9	82.9	91.9	240.8	94.6	90.4	93.2	105.9	107.4	85.4	96.3	141.2	105.4	117.6	64.6	92.6	77.2
GFAP	161.7	144.6	138.2	164.8	125.5	299.5	221.5	191.9	247.8	149	106.7	174.9	177.1	147.5	250.4	142.1	286.9	177.6	146.7	163.2	133.3	161.2	154.4	153.4	237.9	176	149.4	140.6	154.8	133.9
GFRA1	204.6	179.4	187.4	202	105.9	221.9	177.6	215.4	177.8	166.8	250.6	269.4	536.1	279	192.7	335.8	172.4	218.4	187.4	186.1	165.4	172.5	206.1	185.1	167.7	308.5	262	337.2	168.1	195.2
GFRA2	1452.1	1707.6	1418.5	951.3	1841.6	1596.3	1631.6	1388.7	1612.5	1451.8	1684.7	1252.9	1985.3	1220.9	1422.6	1575.1	1389.3	1729.5	1448.3	1414.4	1158.4	1752.5	1527.5	1191.2	1147.7	1677.5	1314.9	1253.8	1304.3	1408.3
GFRA3	215.3	589.1	231.6	324.3	236.8	265.5	336.3	208.5	445.2	194.1	271.2	213.9	244.7	216.1	312.1	279.3	264.6	175.7	284.6	218.7	266.9	211.5	257	233.3	253.4	190.4	310.2	160.2	216.8	305.4
GH1	99.3	113.1	172.3	199.8	93.5	115.8	87.5	132.9	121.7	75.1	61.6	109.9	81.4	78.1	72.7	73.7	277.2	101.6	78.7	88.3	114	194.4	97.2	101.3	271.7	81.8	64.5	69.7	95	113.5
GHR	897	858.2	712.2	774.3	983.6	757.7	316.6	821.4	580.8	736.6	281.3	279.8	186.6	472.2	306.9	295	370.9	472.4	354.6	299.3	268.2	219.6	238.2	215.8	288.9	379	179.8	267.8	388.2	344.2
GHRL	790.2	312.1	702.2	594.8	433.5	458.9	392.9	543.8	349.7	622.7	476.3	1104.9	719.2	560	714.7	876.9	793	508	167.5	426.4	257.9	459.8	169.7	580	429.8	881.4	230.7	461.7	543	442.8
GNLY	852.5	1349.1	654.7	644.7	376.1	540.9	748.7	1557.9	713.9	590.2	321.1	265.8	587.5	540.7	627	705.9	962	658.3	598.2	478.1	634.8	680.6	831.2	638.8	908	767.1	626.7	697	980.2	314.8
GNS	1420.9	1373.9	1568.1	930.4	1532.1	1379.2	1143.4	1372.3	1385.2	1826.7	1455.3	1045.9	1606.1	1308.1	1223.6	1465.2	1725.6	1617.7	1152.1	1473.7	1397.9	1027.6	1291.5	1147.9	1088.4	1125.2	858	1744.5	1376.4	1156.7
GOT1	2682	2241.7	2339.4	2012.7	2167.3	2179.8	1916.5	2033.8	2087	2936	2410.8	3824.4	1905.9	3003.8	2404.4	2671	2413.3	3458.8	2420.9	3209.1	2698.4	2711.6	2717.3	2327.4	1903.9	2594.2	1989.9	2868.8	2108.4	2144.5
GP1BA	399.4	448	463.8	487.5	450.8	431.3	468.1	544.9	455.9	580.7	661.5	545.5	441.3	476.8	439.7	442.1	405.7	374.6	580.6	500.8	466.8	535.5	485.3	403.8	395.6	479.4	747	410	485.1	598.5
GP6	2222.6	1643.3	2063.6	1347.5	1190.4	1721.2	1799.2	1260.5	1443.7	2038	1509.9	2396.2	3171.8	1677.1	2718.3	2578.4	1231.9	1231.2	2925.1	2111.1	2034.5	2693.1	3002	1915.8	2634.4	2199.8	5945.7	1956.1	2439.3	2632.4
GPC2	84.8	65	63.2	67.7	62.6	65.1	86	63.7	85.9	42.5	40.8	69.8	61.5	63.5	56.2	56.9	62.9	65.9	69.1	63.5	71.5	68	59.4	71.5	53.7	72.4	95	53.7	63.8	58.6
GPC3	311.4	242.6	347.1	283.2	381.3	303.6	168	366.3	153	325.6	219.6	216.2	236.7	258.3	162.2	293.8	281.6	302.1	170.1	197.6	277.8	131.7	220	158.6	272.8	265.9	97.9	335.3	239.2	161.3
GPC5	238.2	170.6	200.2	153.7	129.3	195.3	165.9	251.3	310.6	221.6	158.9	188.8	114.1	230.9	179.2	197	319.9	301.8	216.6	372.5	178.7	145.5	148.3	168.6	172.6	258.3	196.5	148.4	193	166.3
GPC6	606.5	660.3	659	598	592.5	663.2	627	643.7	692	588	581	796.4	498.2	550.2	491.8	575.2	581.8	647.2	626	1269.3	704.2	607.9	608.6	632.9	527.7	623.3	850.2	519.8	647.6	694.8
GPD1	909.3	512.9	1072.1	499.6	1078.1	1248.5	1303.9	756.9	915.1	952.4	901.7	931.1	684.9	962.3	668.1	746.5	650.8	2127.5	699.8	730	412.4	1474.4	836.2	939.2	535.7	710.5	902.7	633.5	656.2	398.5
GPI	5418.6	7298.8	9345.9	11324.4	6980.1	7108	6251.2	5638.4	8402.1	7835.1	11516.7	22334.2	4809.7	10562.7	9110.7	10543.3	12192.1	5195.6	10984.1	16225.5	7439.1	20030.1	17855.1	10242	11559.8	6106.2	11458.7	13933.2	6961.1	20968.3
GPNMB	2052.2	1569.7	1758.5	1131.9	1476.9	1893	1276.2	1752.8	1289.4	1380.5	1211.4	1342.6	1731.5	1688.9	1819.3	1195.1	1028.7	1885.2	1204.8	1040.6	1266.2	1423.9	1360.3	1713.7	1183	2810.7	1878.3	2506.8	1464.9	1517.4
GPT	784.5	710.2	804.6	733.8	814.2	832.5	1148.2	851.6	832.6	858.1	745.8	1095.4	819.9	764	656.2	770.1	869.5	707.4	732.1	968.4	1220	964.9	831	818.8	739.4	747.9	1111	709.8	871.8	790.4
GRAP2	167.3	161.7	129.8	220.4	162.5	516.6	154.1	570	146.2	130.6	151.6	161.7	140.1	169.1	152.3	146.5	145.2	143.6	347.9	166	423.9	191.1	198.2	139.3	139	134.1	122.7	114.1	157.6	134.3
GRB2	3299.3	4496.5	6020.5	3806.6	6197.5	4824.1	4727	3620.8	4518.8	6023.7	6365.2	6528.5	4813.8	3129.7	6942.2	6643.2	4481.4	3292.8	5476.2	7265.2	3840.8	5847.2	6942.5	5068.3	7003.5	3559.3	6966.6	6694.3	5796.3	6769.5
GREM1	161.5	147.9	134.6	135.4	100.9	144.3	136.8	122.4	176.6	95.7	101.6	143.5	100.4	112.6	105.9	109.3	119.5	110.1	139.3	116.5	158.9	108.2	124.5	143.1	115	146.5	132	88.1	128.9	113.3
GRN	7979.4	10337.6	10026.5	11196.9	5366.6	9651.1	12425.3	8992.3	9680.3	9504	9572.6	9290.6	8030.1	12259.5	9742.9	7121.5	9596.1	6303.5	12211.7	8076.9	10290.2	9801.3	9519.1	8347.1	11705.1	11527.3	3421.2	10224.1	9667.1	9532.8
GRP	142.9	130.8	101.4	131.4	126.8	114.4	143.6	127.6	120.4	130.4	64.5	293.7	116.5	122.7	112.5	141.6	169.7	130.8	106.9	122.2	119.7	108.1	116.6	104.5	171.1	104.6	101.4	105.1	156.2	105.2
GSK3A	914.7	1300.5	1592.9	1165	1711.7	1304.4	1262.9	1205.1	1320	1345.2	1494.8	1252	1007.7	791.9	1290.2	1275.3	1492.9	775.8	1076.3	1742.2	964.4	1481.1	969.2	1167.2	1454.3	900	832.1	1391.3	1425.6	1939.6
GSN	259.1	240.5	251.3	179.4	225.3	258.8	230.3	242.2	247.2	187.2	122.7	202.8	302.4	141.8	162.1	179.3	246.8	263.6	197	171.6	156.7	189.8	245.2	202.3	183.4	286.8	287.3	200.5	230.6	193.9
GSTA3	107.9	90.1	70.6	103.4	1835.9	81.6	97.6	702.8	91.1	88.2	51.9	80.8	102.1	137.6	91.5	90.3	124.3	104.1	99.6	224.8	86.4	67.6	72.8	75.7	109.6	78.8	60.3	81.6	77.6	158.4
GSTP1	1725.5	1371	2017.1	1484.1	1904.8	1753.3	1514.3	1324.4	2019.6	2005.9	2670.8	2687.6	2440.9	2028.2	2859.4	2630.4	2147	2410.8	2296.5	2461.8	1934.4	2163.7	5879.4	1933.9	1906.3	2433.5	1612.9	3644.6	1860.5	2971.6
GZMA	881.1	1090.1	697.7	1290.2	866.7	1010.6	1005.2	1340.3	1268.1	1090.5	874	724.8	676.2	1103.4	970.7	976.4	1257.3	933.3	644.4	582.6	1007	897.7	547.3	770.1	912.5	1096.2	680.3	1272.4	1152.6	432.4
GZMB	60.8	71.6	55.4	75.5	36.2	55.1	59.7	53.8	62	43.2	40.4	56.6	48.5	51.6	44.3	46.9	68.4	47	54.4	48	57.6	70.1	46.2	59.5	45.3	58.4	62.8	37	52.5	42.7
GZMH	81.3	78.4	75.9	92.5	69.6	167.8	73.6	75.8	92.5	52.1	44.6	83.2	61.5	73.4	64.3	67.2	67.2	71.1	76.6	68.4	94.2	64.2	69.1	76.8	61.2	78.6	76.1	50.6	79.8	62.1
H2AFZ	153.3	186.8	166.1	190.4	135.4	170.5	190.8	154.8	268.1	173.6	163.5	145.9	192	202.6	194.9	215.6	1224.9	200.9	174.5	163.1	180.7	140.9	161.7	189.2	136.3	132.8	159.9	110.9	145.3	144.1
HAAO	1323.5	1587.3	1502.7	1779.2	2033.5	1133.8	1312	1187.1	1432.4	2675.9	1531.8	1769.1	2047.3	1672.4	1328.7	1888.5	1574.2	2612.5	1846	1921.5	2400.4	1330.4	1278.4	1158.1	1235.5	1331.5	1065.2	1321.8	1943	1307.8
HAMP	7779.9	3389.8	197.7	14010.8	2211.1	660.4	44.7	6359.6	8018.2	27.9	14524.7	8060.9	8252.1	21066.2	7865.4	21338.6	20137.4	12224.6	19027.1	15398	18914.8	8455.7	16381.6	5923.4	9737.2	1657.3	4296.7	5539.6	20227.3	16503
HAPLN1	301.6	315.9	336.4	272.5	199	390.4	263.6	342.5	261.6	359	448.9	354.9	290.2	347.8	303.8	275.1	341	431.9	306.4	266	691	511.5	367.8	503.3	593.3	510.6	453.7	473.7	473.8	273.5
HAT1	75.7	78.2	93.7	71.2	68.1	71	69.6	277.4	71.1	62.9	45.5	101.1	72.3	67.2	68.4	82.3	66.1	80.1	70	70.3	80.7	67.8	90.2	68.4	57.9	63.8	66.1	57.9	72.7	656
HAVCR2	2668.8	2677.5	3185.2	1876.9	3695	4580.2	3068.8	2723	2929.2	2862.5	5707	2113.4	9587.9	4241.8	8071.1	6107.2	2539.7	3397.3	3715.2	2561.3	2789.6	5472.5	7719.1	6505.1	3458.7	4728.7	1902.2	6369.3	2792	4463.3
HBA1	308.2	261.2	514.5	246.4	1780.7	401.2	254.1	633.3	363.8	390.7	450.5	80.1	185.1	120.8	56.7	113	177.9	139.6	177.2	160.6	197.1	224.8	150.1	157.7	111.3	201.2	64.2	170.3	146.6	221.3
HBEGF	249.1	260.8	238.4	216.1	241.7	213.9	203.3	226.3	209.7	290.1	211.5	215.8	246.4	258.4	192.9	205.2	209.1	250.1	224	229.7	233.5	186.1	208.1	234.2	170.2	232.3	220.4	257.2	220.5	198
HCK	102.9	100.8	94.4	101.1	82.9	86.6	75.2	87.4	88.3	90.2	57.7	93.9	103.9	108.9	84.6	93.1	89.3	101.7	94.9	94	91.6	71.4	83.9	89.8	71.2	90	71.4	89.3	92.9	86.5
HDAC8	431.9	455.3	435.7	549.8	444.4	455	439.3	440.6	417.2	461.4	467.2	435.6	410.4	440.5	485.2	435.3	442.1	446.4	518.3	498.1	524.4	370.7	477.5	448.5	403.1	427	387.2	465.9	491.5	410.1
HFE2	263.9	237.5	214.5	174.7	185.2	226.6	202	237.6	180	247.9	110.3	199.2	233.3	161.5	188.6	158.9	148	198.8	158.7	214.9	239.2	143.5	198	176.3	175.7	222.1	279.2	188.3	228.2	284.7
HGF	203.8	687.6	236.6	514.7	252.1	295.5	303	228	309.9	206.5	596.2	288.5	556.3	296.5	560.1	395.9	213.5	192.1	372.8	368	336.9	260.7	315.6	162255	623.5	213.9	261.5	391.1	214.4	387.3
HGFAC	1437.1	1069.5	1454.2	814.8	629.1	1116.5	1234.6	1255.9	1379.6	1199	364.9	1246.8	1044.2	1199.3	1019.4	512.7	696.8	1409.8	1269.1	878	921.8	1125.5	813	1233.2	635	1524.4	327	1265.5	1237.4	1801.7
HHLA2	481.2	380.8	364.9	435.8	610.2	7937.3	446.3	504.8	530.4	489.3	455.3	541.4	523.7	322.9	518.5	1201.9	604.2	432.6	489.9	399.9	379.8	570.9	873.1	709.4	566.3	441.3	704.5	412.8	407.3	395.1
HIBADH	304.2	178.9	156.7	208	311.7	182.2	175.8	350.2	175.3	169	144.9	215.8	174.8	166.5	158.5	159.8	356.4	158.6	773.9	185.6	213.6	327.8	238.7	177.6	329.5	200.5	180.9	150	226.6	159.3
HIF1A	164.5	117.9	142.1	168.1	167.8	220.9	120.6	175.9	135.3	102.9	147.6	200.3	134.1	132.4	173.1	133.6	200.5	168	138	148.6	316.2	143.2	110.3	132.9	197.7	147.1	107.9	89.4	162.7	98.1
HINT1	454.4	522.6	781.6	694.4	1332	750.6	616.4	1533.8	849.3	732	1076.2	604.5	707	495	544.1	580.3	676.4	615.2	816.5	738.8	500.7	1209.2	1156.4	724.9	695.4	544.3	755.2	727	598.4	933.7
HIPK3	158.6	127.5	108.4	303	177.8	131.6	144.5	122.6	148	111.3	124.4	146.5	137.5	112.2	119.4	127.6	113.3	1028.3	124.2	136.6	148.9	271.9	976.3	121.4	122.6	153.6	92.7	136.7	115.7	175.4
HIST1H1C	148.3	282.6	272.3	443	727.7	730.1	738.7	279.7	408	160.7	706	607.8	404.1	535.1	986.6	1019.1	559.1	232.7	338	496.8	347.3	1047.4	382.9	282.9	1222.5	262.6	743.7	573.6	329.6	1466.4
HIST1H3A	11460.6	20548.6	22294.2	15802.5	32834.4	10697.8	22587.6	12515.7	18606.8	16232.2	29439.8	11638.3	29530.7	21610.5	23173.9	26392	16737.1	8085.6	23569.7	26155.3	15228.7	16240.1	31581.7	18104.8	32861.6	7440	21541.2	15070.3	18390.1	24513.9
HIST2H2BE	2638.9	4407.3	3714.4	3889.2	4309.7	3000.1	4567.5	2937.2	4144	5851.1	7085.3	2526.9	6648.4	6276.3	5123.1	4144	4675.3	2066.7	4482	6075.1	2531	3071.9	4562.7	3233.3	4435.9	1851.9	4360.1	2317.2	2710.7	4074.2
HIST3H2A	262.1	351.7	246.7	304.4	407.3	218.1	333.8	243.8	337	434.5	352.3	185.1	472.5	401.2	533.2	440.2	369.6	215.7	348.2	441	222.1	284.1	375.3	303.8	487.8	165.4	248.3	210.3	235.1	308.3
HIV-2 Rev	78.2	72.9	64.1	68.5	60.1	58.6	62.8	58.3	61.2	44.6	40.4	60.1	61.1	61.3	48.5	54.2	59.4	81.4	63.2	68.2	69.4	47.8	53.6	66.7	53.2	63.9	44.5	63.4	146.9	64.2
HK1	476.7	366.1	310.9	590.7	421	569.4	423.6	451.6	341.9	423.2	389.7	348.8	307.3	382.3	438.7	520	747.4	424.6	423	378.5	393.8	536.6	330.6	345.8	462.6	343.9	348.7	340.3	417.9	319.3
HK2	266.9	791.5	599.8	481.2	868.1	1262.8	718.2	394	741.2	568.7	939	493.8	694.4	801.8	1366.6	1157.1	807.7	231.6	609.3	617.5	801	1001.8	1761.1	617.9	2095.2	220.1	797.3	322.5	539.3	1545.3
HMGB1	981.3	1353	1377.7	1538.7	1598.8	1519.8	1633.2	1149.4	1605.8	1328.1	1729.5	1025.8	1265.3	1505.4	2302	1783.9	1950.2	832.6	1691.9	1373.5	1401.8	1576.9	1176	1220.6	2450.5	897.8	1197.5	1101.5	1379.9	2782.9
HMGCR	180.4	216.1	149.3	316.4	274.5	194.8	149.1	176	170.4	169.1	130.2	166.8	190.8	199.8	161.1	205.7	327.2	594.7	174.7	179.2	174.1	168.5	159.2	147.9	165.7	151.5	346.2	165.4	170.3	151.3
HMGN1	197	193.5	192.3	258.1	188.4	243	208.3	229.6	276.6	134.5	203.8	214.9	179	223.9	237.6	235.1	232.2	177.2	168.7	242	134.1	185	103.1	168.6	247.5	189.1	172.8	123.7	164	224.5
HMOX2	118.3	130.3	121.6	119.5	114.7	125.3	133.3	114.1	207.6	129.5	105.9	144.2	112.5	116.2	309.9	112.5	150.8	121.4	128.6	118.6	144.2	139.4	175.2	144.1	117.1	131.6	174.4	110.4	124.2	160.5
HNRNPA2B1	962.9	1899.7	1800.9	1743.6	2726.7	2477.2	4101.1	1545	2915.2	1587.6	2428.1	2294.4	2193.6	2221.6	3782.7	3395.5	4195.1	1659.2	1820.8	2571.3	1635.4	3633.5	2956.6	1884.3	4880.4	1025.8	1782.6	2009.8	2000.7	4690.5
HNRNPAB	329.6	488.8	450.8	590.3	691.2	603.6	743.8	487.6	597.4	413.5	585.7	498.4	470.4	474.8	662	587.9	758.8	349.7	497.1	629.6	454.2	895.2	503.9	431.8	883.5	318	424.3	445.6	432.8	892.4
HNRNPK	92.4	82.8	83.1	88.2	78	908.9	76.1	120.9	104.7	61.3	48.8	113.9	96.6	79.2	81.6	109.6	276.3	85.3	74.6	109.5	92.2	196.7	92.8	74.6	155.9	81.2	74.2	66.2	81.9	73.1
HP	6387.5	25504.2	19138.2	13701.8	14072.3	6093.1	11899.4	9221.5	13302.4	24446.7	12036.6	21352.6	12273.8	21121.9	25060.6	25190	14739.8	23826.5	28357.3	21451.5	25866.8	31185.4	22188	16652.2	12255.3	16396.9	3106.1	33469.1	7266.1	20721.4
HPGD	427.6	412.3	441.3	445.8	405.5	503.2	447.4	468.5	468.9	415.6	410.3	519	393.1	466.1	393.4	442.6	444.8	476	483.2	640.1	562.2	471.7	426.9	503.8	451.4	425.7	603.2	401.8	458.5	412.1
HPV E7 Type 16	104.6	92.1	85.3	90.5	84.1	84.6	144.8	91	114.5	70.8	54.8	96.9	91.7	98.2	76.4	97.2	86.2	86.3	90.9	98	146.8	84.8	103	95.9	76.5	89.2	122.3	78.5	102.1	87.9
HPV E7 Type18	541	590.5	483.4	930.5	555	614.5	690.3	564.4	614.2	641.1	746	479.4	482.5	635.5	830.4	657.2	518.8	528.9	786.7	571.3	585.8	508.8	547	610.1	572.9	526.9	504.1	512.4	553.5	623.6
HPX	265.2	613.2	531.9	663	471.2	774.6	300.2	440.8	506.9	483.5	657.7	513.9	304.4	731.2	765	1231	578.6	460	187.6	1359.6	733.9	459.8	1342.4	386.6	687.5	916.7	1601.2	83.6	610	349.1
HRG	1616.3	1081.6	1120.8	1447.8	1466.9	1253.4	1277.9	1222	1736.8	1631.2	1018	1759.2	566.3	1623.4	1170.4	1711.4	1328.4	1340.6	1190.7	1401.9	1030.1	494	644.5	1205	1177.3	1348.7	742.3	1130	1469.9	668.8
HS6ST1	702.1	567.1	566.6	630.4	506	557.2	598	557.2	532.2	723.2	406.2	446.6	559.5	638.6	420.6	535.9	438.7	684.5	427	448	457.7	428.7	398.4	393.6	329.3	618.1	547.7	536.7	448.2	413.4
HSD17B1	537.2	495.7	456.1	775.9	728.8	578.6	689.3	493.2	573.5	629.3	659	527.5	467.6	574.5	721.3	584.2	514	654.5	626.1	635.1	868.7	641.3	620.3	474.2	559.5	437.8	383.3	474.6	521.5	613.8
HSD17B10	180.7	204.8	227	233.3	245.3	203.3	285.1	175.4	216.7	247.5	257.6	190	141.2	172.9	164.5	187.6	449.8	148.7	145.9	519.5	165.8	377.3	176.7	426.8	267.5	191.3	168.5	208.2	223.3	429.7
HSP90AA1	843.1	1085	1212.2	1324.5	1238.5	1182.1	1530.1	993.2	1252.1	1068.2	1919.4	3495.5	1064.2	1999	1117.9	1568.5	1929.8	882.3	2244.3	3216.2	1992.8	3058.4	2975.4	1609.8	2079.2	1176	2464.7	1921.3	1431.2	1955.9
HSP90AB1	5939.9	6204	7010	7419.2	9187	6995.2	8767.3	5778.7	7279.4	7458.8	11307.4	20106.4	7870.4	15100.5	7412.1	10706.4	11191.7	6437.8	12207.1	21146	10788.9	17857.9	16560.1	9352.4	11426.2	6998	10607.2	13928.5	8138.4	11563.2
HSPA1A	3009.9	2111.4	2559.6	2343.6	2488.6	2821.5	2293.5	1777.2	2483.2	2088.6	3586.3	3215.1	2400.6	2538.1	2339.4	3623.6	2512	1677.2	3895.1	3097.9	2917.9	3821	5234.8	2969.8	2640.3	2674.5	2869.5	3895.4	2117.8	3086.2
HSPA8	593.4	493.5	487.8	564.9	768.9	566.1	675.1	444.9	619.8	547.7	615.3	448.1	504.6	538.2	740.9	646.6	492	357.2	621.1	702	545.2	724.8	817.2	468.8	722.3	632.6	339.1	550.3	497.1	702.9
HSPB1	644.3	548.2	708.5	368.1	592.9	619.4	460.7	422.4	512.4	715.7	357.4	547.9	538.5	376.7	484.8	322.7	503.1	520.2	470.4	1152.6	444	544.7	919.8	633.1	331.3	451.3	584.5	445.5	350.6	620.3
HSPD1	1770.3	1060.8	1966.9	1317.4	1681.3	886	3822.3	1386.3	1917.6	2782.6	2735.2	3106.2	1092.6	840.5	1961.4	1775.9	2096.5	1881.3	1324.4	5487.8	1228.4	4903.9	1860.8	2737.9	2025.5	1463.3	1414.8	3128.9	2559.4	3045.3
HTRA2	1326.6	1097.7	1510	1021.6	1311.2	1399.6	1442.3	1119.8	1160.5	1602.3	1768.4	2493.4	1808.2	1657.5	1361.2	2105.4	1631.9	1409.8	2149	2379.1	1366.8	2818.3	3457.4	1604.8	1579.8	1437.7	1644.9	2852.2	1428.3	1455.1
IBSP	1164.3	1413.9	1497	995	586.4	703.9	780.2	1199.5	687.9	1011.2	2083.9	1223.1	1594.6	1736.2	2389.8	2065.1	981.4	1140.3	1130.3	1012.2	1052.8	520.7	1068.8	991.8	1460.3	2480.4	1334.4	2363.2	1135.1	2645.9
ICAM1	1539.7	1430.6	1140.6	688.2	1536.3	719.6	754.7	1525.9	1949.5	1450.6	3136.5	2011.8	2449.7	1656.3	2121	1792.3	1945.7	2158.8	1404.3	1212.6	2249.2	1405.8	1282.8	2787.9	1550.3	1616.8	1638.5	2434.5	1487.5	1026.9
ICAM2	771.2	642.1	553.7	658.8	644	1089.1	599.7	674	545.9	614.4	515.3	747.2	572.8	721.7	614.4	628.9	596	705.7	534.7	689.2	655.1	456.9	438	547.1	446.5	525.7	370.3	635.8	587.7	432.6
ICAM3	192.6	186.9	179.4	231.2	183.3	190.7	220.8	170.5	198.8	167.3	193.6	176.3	162	188.8	212.1	201.8	173.7	164.2	581.1	186.9	233.9	188.4	207.2	186.1	208.3	205.4	225.9	154.4	206.4	190
ICAM5	389.5	315.4	315.1	284.7	197.3	414.2	450.1	337.2	238.3	279.9	347.4	291.9	292.9	273.9	209.1	251.9	242.2	297.7	283.5	212.8	196.2	286.2	247	281.5	400.9	453	323.2	350	258	303.4
ICOS	431	433	397.5	407.5	465.9	396.3	395.5	358.1	434.2	480.8	433.4	369.9	410	435.8	397.3	401	384.7	400.4	441	435.8	411.8	348.3	413.1	374.5	362.5	416.8	448.1	404.3	378.9	410.1
ICOSLG	492.9	352.6	403	443.3	672.6	407.8	550.2	392.4	523.5	468	584.9	385.8	499.3	346.8	566.1	438.6	395.4	368.1	429.7	560.4	401.7	454.7	387.9	355.7	636.4	325.3	434.1	442.2	468.8	2416.3
IDE	390.8	1607.5	992.9	748	1118.2	783.3	439.8	548	591.4	700	1001.5	851.9	500.4	532.7	380.4	416.4	442.8	387	569.9	603.6	549.3	771.2	540.3	1183.4	408.4	415.3	425.4	512.2	388.5	595.2
IDS	704.9	769.6	730.4	506.9	533.3	569	627.4	709.8	570.2	844.9	568.9	569.6	625.3	593.9	524.5	617.9	533.9	778.2	582.9	629.6	724.3	476.7	552.6	824.2	533.7	792.4	708.2	757.8	704.1	510.6
IDUA	408.5	776.7	506.7	370.1	368.4	737.2	530.8	696.3	473	461.7	209.2	384	302.7	502.2	612.3	299.8	406.8	509.2	407.8	521	437.4	316.6	364	392.9	324.5	467.4	439.2	459.4	423.3	518.1
IFNA10	161.8	121.7	126.2	117.4	97.4	108.3	112.4	158.5	113.5	109.1	137.7	123.6	122	127.4	115.4	134.2	358	133.6	93.2	100.4	123.4	140.2	101.4	128	200.6	401.1	94.9	80.4	154.9	106.2
IFNA2	51.6	81	46.7	55.5	40.7	52.1	47.5	46.8	48	44.8	112.2	48.3	61.8	62.1	49.4	53.2	49	66.6	55.1	52.5	55.8	75.7	45.2	53.6	37.5	51.7	53.9	38.1	56.9	42.2
IFNA7	884.6	87	300.1	99.5	64	85.3	231.4	830.6	92.9	86.7	67.5	96.1	92	85.2	80.3	92.3	179.5	105.2	78.2	83	152.5	86.5	96.7	88.8	295.7	90	94.9	68.1	88.7	91.6
IFNAR1	1103.1	1024.7	1136.8	1010.1	906.8	965.8	990.2	997.6	1174.5	1082.9	1013.7	1017.9	1158.8	1131.8	1077.9	860	893.9	1223.6	917.8	725.1	719.6	908.8	1083.3	1031.4	1193.5	1291.2	1178.6	1422.9	724.4	825.7
IFNB1	171.7	259.7	168.9	231.8	213.7	375	175.7	211.2	217.8	186.5	246.5	219.3	729.3	221.9	343	282.7	180.4	187.2	162.3	197.9	197.6	160.8	283.9	186.6	228.8	198.4	251.2	206.7	194.7	215
IFNG	269.1	234	267.3	239.4	221.2	266.8	247.5	300.7	246.1	263.5	311.9	357.2	328.1	295.9	241	362.5	280.4	350.4	273.7	241.1	251.1	314.7	450.9	355.6	317.2	285.5	262.8	413.2	280.4	274.6
IFNGR1	293.2	242.4	301.7	218	282.3	284.3	270.2	308.9	236.1	366	268.7	256.2	422.4	269.7	295.1	287.5	641.9	295.8	224.5	175.2	190.5	491.4	355.5	273.6	226.3	356	459.8	308.4	328.2	299.8
IFNGR2	192.6	169.6	185.2	196	153	149.7	161.4	265.6	164.2	177.3	162.4	173.8	164.7	163.8	150.5	197.8	238.4	166.8	331.2	202.1	180.1	289.1	207.4	174	242.7	158.8	167.7	181.2	188.6	1921.8
IFNL1	165.8	187.5	186.4	152.9	200.2	161.8	180.7	162.4	316.9	169.5	144.8	152.4	150.1	159.9	123.8	148.9	154	174.4	158.2	162.2	142.9	143.4	172.7	183.4	133.9	154.3	174.8	170.8	171.4	163.6
IFNL2	54.1	80.3	55	59.8	31.3	53.3	62.4	53.2	75.3	33.9	34.2	54.3	48.8	52.5	44.9	53.3	47.8	56.4	66.6	53	63	47.5	50	52.8	51.2	99.2	51.3	29	63.7	49.5
IGF1	265.2	330.3	337.3	451	272.5	276.1	308.1	350	272.5	263.3	204	332.3	248.6	238.4	300.1	312	344.8	256.6	377.9	243.3	281	279.6	273.4	331.1	285.8	300.7	247.1	240.2	335.5	467.1
IGF1R	2279	2023.2	2282.3	1634	1824.1	1837.4	1593.5	2214.1	1829.5	2090.3	2087.7	1797.1	3294.8	2923.3	2660.6	2093.5	1597.8	2858.6	1980.9	1991.2	1537.7	2087.4	1847.6	2510.5	1754.4	2425.6	2150	4305.6	1856.6	1956.2
IGF2R	12196.3	7758	12957.7	14904.6	11433	10792.4	8215	14980.7	9812.7	13365.3	11454.6	9886.9	12319.3	8933.9	9821.1	12044.4	10605.1	10856.1	10241	20243.2	15052.6	15277.4	11409.2	10383.4	8594.7	12746.9	5957.4	14613.3	11715.1	14510
IGFBP1	574.8	439.5	1056.2	664.8	522.3	365.1	684.9	392.3	224.7	1600.7	656.2	852.5	1973.1	395.5	894.7	978.4	1983.3	687	956.4	864.7	1904.1	684	1395.2	1146.4	690.9	1199	1138.6	1948.3	850.6	610.8
IGFBP2	139.9	99	199.5	125.4	88.5	173.4	342.1	129.5	264.1	99.1	623.9	855.4	833.7	633.8	623.7	528.9	879.8	254.4	300.3	534.6	399.6	500	401.7	823	625.7	642.3	936.5	863.9	505.6	241.2
IGFBP3	642.5	771.5	861.2	1021.7	608.9	585.7	678.6	771.4	568.2	653.6	352.2	758.4	432	770.6	722.5	702.8	922.8	601	823.1	528.1	539.3	655.9	479.2	854.3	686	627.9	498.6	652.6	886.7	560.4
IGFBP4	2468.9	2490.9	3064.4	2880.1	2978.1	2937.9	2492.2	2359.5	2743.5	2612.4	3205.7	3703.5	3361.3	3898.5	2585.8	3538.5	3333	2901.9	2525.1	2698.7	2593.8	3361.8	1682	3294.5	2550.2	2751.3	3641.1	3605.8	3539.7	2335.4
IGFBP5	435.1	566.9	482.8	505.9	426.2	440	484.3	467.3	480.1	493.3	329.6	502.2	404.1	315	384.1	442.5	455	415.5	366.1	441.8	342.3	427.3	263.1	474.9	414.7	522.1	293.3	388.7	468.1	677
IGFBP6	209.7	212.1	184.5	171.9	178	178.9	174.1	191.7	209.1	143.2	136.2	179.7	308.8	119.2	204.3	198.9	218.5	194.5	162.2	160.2	153.5	226.9	220.7	186	186.7	233.8	250	161.4	174.5	225.6
IGFBP7	17366.8	20198.4	17466.7	16537.2	11287.5	21430	19788.8	19126.9	17800.2	13443.9	23273.3	16071.6	14625.9	19627	11755.3	14719.5	15805.4	14932.2	15086.9	9359.3	14125.7	13573.8	14310.5	17173.1	14098.8	20297.2	13889	22100.7	20842	12496.3
IGHA1	493.9	1642.2	1465.8	908.4	589	1765.1	525.2	2097.6	2586.1	1783.3	3886.7	2140.4	1287.7	471	1906.5	924	1483.4	1229.4	1715.7	1057.7	1313.9	2424.7	1640.5	1891.6	1999.9	2430.2	2405.3	1950	1412.3	1083.8
IGHD	65.1	1650.9	482.8	1063.2	88.5	5432.1	364.7	656.7	4679.8	208.2	331.4	6365.3	69.8	345.4	1578.7	187.7	10361.9	1494.9	504.6	550.8	466.8	197	240.9	63.2	261.9	338.8	1852.4	472.5	333.5	272.8
IGHE	822.8	1924.5	1474	429.5	50.1	360	123.7	254.9	3209.8	6988.4	1815.9	1115	508.9	7550.8	10723.4	5168.4	836.3	120.1	838.5	175.4	205.9	785.7	1778.7	346.8	1467.1	1467.1	205.5	435.6	282	1116.6
IGHG1	130482	131315	102949	71288.2	138186	112865	77911.6	141412	94963.8	155428	109780	86324.3	141871	67603.2	141585	120959	93657.2	167787	91146.2	105500	83525.6	142118	106120	127952	100153	104419	15203.4	81885.9	101782	100943
IGHM	1960.4	1140.1	3272.1	989.5	1294.1	1581.9	6195	1217.4	2218.7	489.2	1403.2	904.3	1074.1	981.7	541.6	646.7	1318.8	915.3	1363.2	983.3	1951.1	810.9	1037.9	720.8	405.7	1080	713.7	538.1	966.4	2994.1
IL10	81.7	71.4	60.3	73	60.6	62.8	61.6	148	74	98.7	42.8	76.8	68.1	82.1	64.5	68.7	86.4	70.4	65.9	70.1	72.7	76.5	58.9	65.3	52.8	62.5	85.3	98.2	71.4	51.8
IL10RA	465.1	337.9	358.8	428.8	444.1	352.8	361.1	386.4	389.9	415	353.4	398.7	390	470.2	386.3	449	374.9	448.8	393.5	423.1	465.4	350.9	353.6	422.3	494.9	399.4	378.2	439.8	389.6	301.4
IL10RB	563.4	577.7	474.1	599	557.2	546.8	486.9	499	521.4	600.1	679.6	675.9	624.3	567.2	673.1	587.9	522.5	564.7	760.1	502.5	513.7	485.7	573.3	544.2	511.4	545.4	674.2	674.2	534.5	514.7
IL11	399.2	112.9	145.4	108.6	99.9	101.1	575.8	105	134.1	76.9	73.7	104.3	88.8	97	84.8	85.6	111.1	91.1	106.9	93.1	118.1	120	99.6	109.9	97.2	109.5	102.6	64.8	108.5	92.3
IL12A	92.7	91.4	70.7	86	123.7	91	94.7	94.7	76.9	54.8	42.5	83.9	82.5	73.5	69.5	71.9	171.1	98.1	65.5	76.2	109.2	63.9	73.8	71.4	123.8	73.9	52.7	54.2	663	67.5
IL12B	421.2	545.6	328.3	535	484.3	335	533.4	515.2	528	308.2	575.3	800.5	874.1	899.6	745.8	983.7	574.6	415.1	314.3	410.7	346.1	261.5	626.1	678.1	659	506.9	632.2	664.1	559.3	125.7
IL12RB1	273.5	292.6	271.1	289	452.4	270.6	235.1	267.4	266.7	288.4	251.4	259.1	278.5	287.9	239.9	246.6	236.5	293.4	261.9	257.8	264.9	222.2	238.4	266.7	211.2	278.8	329.6	281.8	257.5	234.8
IL12RB2	279.2	246.4	390.6	349.7	353.8	305.5	243.2	393.8	308.6	358.3	269	262.6	297.6	226.5	277.8	412.9	300.6	425.6	271.9	232.5	1439.5	253.9	302.4	241.2	276.8	308.2	190.4	263.1	354.1	269.5
IL13	184.3	154	148.2	200.1	244	177.3	227.9	207.5	232.4	180	206.7	149	159.5	166.6	183.7	173.9	220.6	161.9	166.4	166.5	215.9	135.6	176.9	148.9	409.9	239.4	131.3	152.5	200.2	218.6
IL13RA1	1075.8	938.9	809.2	1008.9	997	783.2	957.3	926.8	849.2	1355	1180.5	1058.3	1376.6	1065.8	1304.3	1805.5	856.8	1352.2	1243.6	1214.7	1452	810.1	1431	1729.4	1399.7	1090.2	1179.1	1295.3	996.2	702.7
IL15RA	271	306.2	353.2	343.2	324.4	335.3	449.5	312.2	394.7	268.3	463.1	386.5	645.3	303	507.3	492.9	361.7	299.4	430.6	320.8	390.5	507.3	692.2	433.3	472.5	362.7	744.4	537.2	367.8	439.6
IL16	188.3	364.5	156.6	168.7	180.6	166.7	163.7	168.3	177.4	189.7	132.7	159.7	179.3	192.5	222.8	180.8	182.7	167.8	154.9	167	166.9	157	141.6	168.6	155.7	158.9	137.8	161.8	162	135.5
IL17A	132	107.5	102.8	259.4	122.6	113.5	112.8	195.8	125.6	90.9	69.1	106.4	101.4	105.9	97.6	99.1	232.7	115.7	96.8	109.6	133.2	280	99.2	120.6	317.9	119.2	90.8	82.8	105.9	126.2
IL17B	54.4	59.4	49.4	55.4	35.8	53.9	48.9	50.5	49.5	47.5	30.4	53.2	56.9	57	48.2	50.1	47.5	54.4	55.5	54.5	49.9	42.1	47.1	52.4	39.8	52.5	52.4	33.9	52.7	44.4
IL17D	84.3	99.4	85.9	108.2	70.3	91.6	94.6	94.7	106.1	47.9	66.5	88.5	69.2	77.1	68.2	71.3	79.1	82.8	91.8	74.9	89.8	73.8	81.7	88.3	70.5	87.5	73.7	44.2	86.6	70.9
IL17F	193.9	161	125.2	172.3	160.2	201.3	111.8	114.1	155	163.1	131.1	144.5	243.4	214	206	164	111.4	185.8	136.7	130.1	136.8	113.8	190.1	150.5	133.4	141.8	202.6	223.8	171.4	154.5
IL17RA	288.1	247.9	460.8	158.8	88.4	108.8	172	235.4	285.5	209	186.8	291.7	194.5	340.6	291.7	195.7	276.4	196.2	292	154.5	187.4	333.1	225.8	261.5	252.7	281.6	380.9	233	161.6	180.1
IL17RB	439.1	283.5	1022.5	233.1	286.6	421.1	360.7	1749.5	349.4	389.8	486	625.5	564.7	490	727.2	500.3	699.3	421.3	342.9	362.1	511.4	373.6	983.1	364.5	474.8	435.7	378.5	421.9	464.7	880.5
IL17RC	369.5	316.7	366.3	371	351.7	315.7	302.4	338.5	410.8	387	363.3	358.2	676.5	421.2	432.6	410.2	288.7	539.8	391.6	368.6	1376.5	285	551	349.3	276.5	361.3	634.1	574.6	332.7	327.8
IL17RD	231.8	246.5	177.4	208.9	165.9	250.4	164.2	190.1	179.4	182.7	152.3	186.7	155.2	175.6	168.9	152.3	152.6	168.4	208.5	150.1	182.7	136.4	162.4	172.2	138.3	178.5	205.6	170.3	163.3	158.5
IL18BP	1547.6	1561.3	1567.6	2060.6	1795.5	1958.8	1741.7	1408.3	1777	1549.3	2710.7	1932.1	4244.1	2488.6	2900.1	2922.1	1780.7	1976.2	2933.4	2200.8	1934.6	1938.6	2821.6	2193.7	2342	2152.8	2539.5	3699.2	1993.6	1599.1
IL18R1	3567	3295.2	3107.5	2979.6	3669.1	4078	2383.3	2865.4	2412.9	5323	3536.1	3012.5	3080.5	4847.6	4794.7	4525.9	2931.1	3264.8	2914.8	4394.6	4771.8	4382.1	4691.9	3688.6	3292.7	3747	1647.8	4262.4	4417.1	5935.9
IL18RAP	89.8	98.3	75.6	104.5	75.7	76.9	76.1	72.8	99.3	64.7	57.6	86.2	83.4	84.4	81.4	81.1	70.8	80.6	87.3	87.1	89.5	80.9	77.9	178.9	69	75.1	87.4	79	80.3	105.3
IL19	1634	1858.3	1651.6	1086.5	1208.3	1188.2	1227.4	1580.7	1145.6	1960.7	1075.9	1299.9	1124.5	1554.8	1507.9	1814.5	1061.3	1276.2	754.7	1496.1	1029.8	1257	858.6	1116.1	955.3	1138.3	913.3	1687.1	1462.6	1030.9
IL1A	366.6	207.4	181.6	197.9	168.1	321	214.1	184.2	230.5	205.4	204.9	190.2	216.1	187.3	180.9	176.5	202.8	194.1	165.5	152.6	200.1	168.6	196	230.6	611	180.9	996.6	169.2	166.6	187.5
IL1B	298.6	428.6	267.1	266.9	359.6	515.5	363.3	260.7	608.8	297.3	287.1	231.4	261.7	266	276.5	417.5	280	252.3	242.8	326.9	285.2	218	349.4	249.3	293.1	218.9	216.6	236.8	294.7	280.4
IL1R1	4406.7	2531.2	4188.3	2487.8	2752.2	2742.6	2382.5	3675.5	2381.3	3940.8	5594.6	3181	5397.1	3722.9	4253.8	3785.4	3273.3	5032.1	3342.4	5155.7	3071.5	2362.6	3392.9	4935.3	2738.8	3734.7	2153	7717.8	3234	4719.1
IL1R2	4383	3362.2	3838.9	2427.3	4001.4	3169.9	3431.3	3514.4	2995.9	4232.8	3432.2	2692.8	2344.5	3359.6	2290.6	2322.7	2525.9	3926.7	2510.8	2293	2571.3	4396.8	2587.2	2228.7	4128	3656.2	2745.8	2673.5	2460.4	4585.6
IL1RAP	9170.4	15269	11366.8	8449.4	7116.5	8592.5	10486.8	13297.8	9393	13032.7	12718.1	8724.4	4009.9	9285	5031.8	12084.2	14041.9	7157.5	9354.2	6072.2	19814.6	6483.3	5837.2	8410.7	9791.2	8601.7	1826	8661.3	11804.1	8383.4
IL1RAPL2	417.2	351.7	420.1	387.7	417	376.3	318.3	513.1	371	466.8	612.8	374.7	444.2	424.9	421.1	458.1	442.8	464.2	361	392.1	358.6	370.2	351.7	356.8	462.2	327.2	385	420.3	384.5	321.4
IL1RL1	989.2	1459.1	584.5	951	561.1	1038.6	528.6	1380.7	1232.9	824.6	1631.2	974.9	1099.8	1098.8	2241.8	1296.1	1252.3	933.8	382.9	1560.5	1316.2	2989.8	3050.1	2405.3	1298.2	1941.4	2484.7	1409.2	1170.7	6068.3
IL1RL2	306.7	224	189.1	202.1	250.7	300.4	196.3	298.2	236.5	327.9	250	213.8	326.9	435.9	302.1	257.4	222.8	446.1	191.4	274.3	227.7	196.7	228.8	263	220	225	162.3	395.5	303.2	266.7
IL1RN	2161.1	2374.5	1203.2	1677.8	2675.9	2472.4	1288.9	1272.8	1214.7	1213.4	2635.8	1867.5	1501	6167.5	4638	2998.7	1557.6	1603	1998.4	1667	1557.4	6244.5	2056.5	1268.8	2154.4	1784.3	2199	2100.5	1312.8	1851.4
IL2	819.2	820.1	774.9	1111.5	756.3	874	726	897.5	933.6	887.6	1113.3	1021.6	818.9	1368.1	979.7	998.1	899.4	941.5	1097.8	1033.5	1219.4	914.4	1011	886.3	934.7	922.6	1540.6	804.5	781.3	1264.7
IL20	150.2	162.1	135.9	141.3	122.6	131.4	122.1	134.5	133.9	132.7	104.1	140.2	140.2	152.2	127.3	122.6	122.1	141.8	141.6	141.7	128	132.5	126	138	119.6	149.2	193.5	127.2	138.3	130
IL20RA	118.7	116.5	115.3	99.3	77.8	103.2	120.2	99.3	116.1	85.1	107.9	120.6	153.2	131.1	111.2	99.6	129.7	136.2	142	105.5	91.5	94.5	105	103.2	101.4	108.8	132.5	120.6	119.7	102.3
IL22	301.8	257.2	296.2	422.6	337.7	861.9	238	262.8	229.3	138.3	196.6	203.4	1160.8	289.7	830.3	150.1	171.5	365.6	276.9	175.7	288.2	1285.6	281.8	262.8	185.9	336.9	497.1	202.1	224.5	803.6
IL22RA1	246	157.8	143.2	232	328	215.4	278.8	142.3	264.1	174.3	397.6	357.4	166.7	214.6	182.1	199.8	154.3	167.2	175.9	186.8	450.7	216	220.7	143.5	234.9	161.9	98.1	195.6	275.7	149.2
IL22RA2	1441.8	1336.9	1114	933.5	1014.2	1170.1	2326	1114.3	901.9	922.8	1096	823.9	1011	1422.2	1168.9	1372.6	1315.2	1013.1	604.2	669.8	896.9	401.3	673.6	712.9	790.6	1057.1	729.1	1218.3	973.5	184.1
IL23R	765.6	536.9	605.4	612	846.3	665.5	491.6	569	488.5	597.5	575.8	305.8	288.2	315.1	389.5	502.9	558.9	551.9	563.9	703.6	401.8	486.8	453.4	660.6	496.3	306.7	577.6	502.5	483.5	330.8
IL24	55.1	69.9	56.4	65.2	45.4	51.5	59.1	51	63.1	41.3	50.1	64.5	48.5	66.1	597.5	47.6	58.7	49.3	58.4	51.7	68.8	69.2	55.2	56	54.6	60.6	76.7	37.1	57.3	50.7
IL25	169.9	189.6	157.7	191.6	271.3	168.4	205	225.6	159.7	240.3	205.3	170.2	223.2	179.5	169.2	178.4	132.4	145.2	184.6	162.2	171.7	170.6	220.9	186.5	163.7	175.9	272.7	249.2	201	189
IL27	219.5	205	178.8	205.9	193.5	388.5	186.2	223.7	221.9	612.9	224.6	206.8	262.4	346.5	377.6	193.5	164.4	232.6	199.2	193.1	204.6	193.3	301.8	200.1	168.9	248.2	281.6	262	193.2	283
IL27RA	477.5	462.9	375.5	402.6	397.5	436.8	506	443.4	389.8	459.9	328.6	321.1	419.4	556.2	545.8	366.7	367.5	363.7	328.9	427	381.6	196.5	311.5	229.4	533.3	624.1	238.2	397.5	406.2	263.8
IL2RA	222.8	208.3	193.3	279.8	464.8	282.4	408.4	195.9	254.8	242.7	309.3	788.1	314.5	286.2	359.6	255.9	223.8	219.7	715.6	276.7	331.5	1305.4	324.8	310.1	626.1	252.9	256.1	341	241	250.2
IL2RG	449.6	591.3	752.8	568.8	1104.9	704.1	595.2	687.5	626.5	673.6	797.1	434.2	482.4	440	451.5	455.3	564.5	405.2	595.7	670	471.9	531	612.5	487	448.6	425.7	456.7	545.7	523.7	564.1
IL3	412.6	385.8	323.4	552	533.8	419.1	431.8	327.2	496.8	489.1	450.7	411.9	9641.3	425	428.6	375.4	313.9	359.7	417.1	371.8	553.9	5686.9	427.6	319.1	414.8	355.7	340.3	333.8	384.8	385.2
IL34	224.1	339.6	186.9	269.8	200.1	211.5	182.7	213.2	200.1	264.2	256.1	201.7	252.4	296	243.1	238	188	230.1	241.4	207.5	223.9	160.6	199.5	221.6	173	217.4	194.1	235.9	222.6	140.4
IL36A	532.3	156.2	143.2	360.2	123.4	711.3	236.4	227.1	435.6	306.4	149.1	452	185.7	455.8	578.4	797.1	99.2	585.1	196.7	270	454.9	266.1	366.2	445.1	433.2	253.3	729	351.7	514.1	347.6
IL36B	143.8	412.5	236.4	183.7	351.4	147.5	162.2	231	198.8	141.2	114.5	139.4	139.2	175.4	148.3	144.4	556.6	175.7	125.9	129.4	158.5	301.5	124.8	129.5	372.6	213	135.6	108.5	142.8	123.3
IL37	655.4	749.4	542.1	1042.9	592.6	723.3	906.5	585.4	657.6	739.8	828.2	523.7	636.2	684.3	976.4	764.1	566.1	598.3	863.8	610.3	705	581.5	598.3	739.6	612.2	915	471.9	522.9	644.1	743.3
IL3RA	198	226.1	256	231.3	353.7	362.7	237.2	233.7	228.8	209	241.4	167.8	180.8	186.8	194.4	170	192.6	171.1	207.3	240.3	204.5	333	275.8	180.9	172.2	238.8	169.3	189.4	310.1	213.6
IL4	178.2	154.9	139.3	164.6	303.1	138.5	142.5	137.1	150	150.7	132.4	138.3	154.7	160.2	142.7	142.2	131.7	279.4	144.5	308.4	161.2	131.9	145.1	152.6	122.2	134.5	131	165.1	178	144.4
IL4R	83.9	77.5	75.5	73.5	59	90.6	110.8	85.7	73.7	65.6	35.3	69.7	73.8	79.3	69.6	68.6	130.8	78.4	67	75.3	74.9	75.8	83.2	67.6	103.2	174.2	53.5	1819.4	70.3	72.8
IL5	95.3	85.6	89.2	107.2	63	228.9	589.6	77.7	84.9	58.3	33.9	76.2	107.9	87.3	73.6	79.1	77.5	134.3	84.5	83.6	85.9	62.1	71.5	84.2	62.7	132.4	95.2	66.6	81.8	116.2
IL5RA	852.2	585.4	1012.4	451.3	363.4	550.8	530.6	409.1	663	680.2	992.5	669.9	937	592.1	1687.2	693.2	587.2	881.7	696.7	991.7	1046.3	1849.4	755.1	625.6	990.1	886	1173.7	590.5	444	1653.4
IL6	93.5	117.9	235.8	165.8	83.5	86.8	90.8	94.5	102.1	49	511.2	183.5	370.8	181.5	261.5	212.6	136.3	109.8	436.2	393.5	372.9	1508.4	255.3	142.3	168.5	174.4	454.4	108	122.3	139.6
IL6R	5670.6	6399	5850.7	7496.8	2328.6	6339.6	5651.4	4388.4	6841.9	2891	5198.3	5403	3428.7	3128.6	4967.3	4219.9	5104.7	3656.6	3141.1	2736.1	3979.4	5454.6	3829.4	3613.8	4404.8	5505	9168.4	4330.3	6438.2	9130
IL6ST	2059.3	2354.8	2408.9	1944.7	1774.6	2412.9	2152.1	2794.3	2079.7	1841.5	2192.6	2114.9	2241.7	1946.9	1925.1	1651.9	2117.7	2257.9	1977.5	1718.7	1992.9	1883.1	2184.1	2509.4	1878.9	2644.1	2676.7	1843.7	2347.5	2389.8
IL7	54.4	54	55.7	65.1	39.2	57.4	45.1	50.1	55.1	34.8	38.5	56.1	55.9	53.9	48	53.8	46.5	57.5	54.2	50.9	61.4	44.2	50.7	52.1	41.4	57.7	70.2	29.2	56.7	46.9
IL7R	81.5	73.9	95.8	78.7	68.6	146	83.4	274.4	87.4	51.8	43.2	83.3	69.1	71.2	61.8	61.4	120.2	81.3	68.1	78.6	107.5	71.5	74.2	69.8	116.7	73.3	84.4	59.2	96.9	93.2
IL9	98.4	71.5	77.3	127.8	68.7	88.9	99.4	101.3	63.2	61	44.5	88.1	123.7	89.8	183.8	79.5	185.2	99.2	69.3	80.9	81.3	146.2	107.5	63.4	136.7	77.7	106.4	75.1	93.8	89
IMPDH1	672.6	1361	1243.3	1066.8	1780.6	1486.4	1757	807.5	2249.1	1063.4	1508.3	811.3	1564.6	1367.2	3138.6	2606.3	1458.4	536.7	3641.7	1700.2	1981.6	1896.6	3847.6	1606.9	3675.6	467.8	1559.4	789.7	1429.6	4314.1
IMPDH2	804	842.1	790.9	907.5	1171.6	855.4	1006	765.8	946.6	852	831.1	879.1	801.3	905.6	1073.8	1058.7	825.8	766.8	993.9	1041.4	1255.7	921.1	13679.1	718.7	1118.4	685.8	761.8	740.7	880.6	1116.7
ING1	774.7	990.9	1039.3	835.9	1533.7	903.5	879.9	889.6	999.6	1123.5	1097.6	774.4	777	664.4	729.9	812.5	877.9	651.9	798.8	1145.1	708.5	1458.6	826.4	793.7	803.9	683.3	841.4	950.1	833.6	1055.2
INS	63.7	82	74.1	68.1	68.7	80.5	76.4	108.6	113	43	33	48.9	66.8	82.1	46.6	60.4	63.4	85.2	76.4	58.1	56.3	44.6	57.2	58.1	89.1	56.6	54.8	37.5	151.2	84.3
INSR	2684.9	3407.8	3771.3	2717.6	2828.8	3103.2	2534.1	4272	2742.4	2733	3493	2876	3685.6	3376.4	1970.5	3178.9	2398.2	3683.5	2490.7	2089.8	2532.2	3157.9	2580	4254.3	4355.9	3273.3	3917.9	3342.7	2008.3	2051.2
IRF1	416.9	631.7	502.9	500.4	1296.4	409.3	534.4	533.1	513	6651.9	608.3	1565.1	545.1	426.9	427.6	598.3	488.4	595.3	669.5	478.7	881.4	460.3	700.8	453.3	450.3	415.1	599.7	503.9	3693.9	495.9
ISG15	399.9	373.3	2368	702.4	1008	3391.6	940.8	580	508.9	1102.1	2223.4	887.3	851.7	699.9	773.9	1766.6	1797.4	584.1	752	651.2	700.9	1459.2	2172.7	807.9	906.9	664.3	552	1857.4	1542.6	2231.6
ISLR2	1884.5	1838.2	1984.4	1642.5	1446.6	1883.5	1440.3	2504.4	1634.9	1863.2	1586.2	1553	2361.7	1862.3	1489.1	1230.9	1886.3	2676.5	1956.8	1443.8	1254.6	1146.8	1896.7	1852.2	1461.2	1811	2635.3	1808.6	1682.3	1851.6
ITGA1	209.7	180.5	250.6	153.7	265.9	230.1	342.4	200.7	251	230.8	281.7	318.9	353.5	342.5	249.1	314.2	258.8	243.4	289.8	373.8	252	494.5	441.9	282.9	262.4	208.8	139.3	234.4	225.1	294.9
ITGA2B	692.2	643.5	1285.5	568.8	1079.2	691	874.4	720.8	1129.5	1693.7	882	4147.7	964.3	650.2	1658.5	1611.7	780.5	684.2	1051.9	2046.7	1352.9	1311.8	932.8	1084.4	991.3	654.2	842.4	762.7	1312.4	866.1
ITGAV	128.8	117.5	138.8	114.1	115	117.9	114.4	162.3	146.2	145.3	94.4	128.2	115.5	151.6	144.1	121.6	121	163.9	124.1	136.2	113.1	92.3	106.1	131.5	207.5	128.8	164.4	132.2	136	173.3
ITIH4	18643.6	14863.4	13413.2	18381.2	17225.1	15346.1	16623.1	13165.7	15853.8	22854.5	20028.6	18141.3	16345.6	25072	21603.5	18045.8	13683.7	19347.5	19586.5	26119.1	23208.8	16072.6	21893.6	14634.2	16735.8	16468	2360.9	20877.9	17689	17510.7
JAG1	215.4	174.7	197	164.8	183.5	167.5	211	221.1	161.3	151.4	140.4	151	202	200.3	169.4	162.6	168.1	192.6	152.2	158.2	200.2	140.7	174.5	182.3	160.5	222.2	196.3	152.5	184.7	174.9
JAG2	110.3	120.2	228.3	134.2	108.7	1010.6	95.9	122.5	198.9	76.7	53.4	79.4	81.9	84.8	73.6	71.6	241.7	94.2	87.1	87.1	153.5	95.2	87.5	229.6	227.6	76.1	69	64.3	128.7	74.6
JAK2	93402.8	104609	69723.5	80831.9	100454	75160.9	76175.3	86161.9	79631.1	139774	75039.9	85664.8	90986	110181	81705.9	84566.9	71856.6	107058	77909.1	98206.6	84623.7	74572	70959.1	89522.7	69036.3	81833.3	24953.8	107987	88687.8	84724.5
JAM2	2358.6	2309.7	2792.2	1985.6	2591.5	2449	2281.9	2373.5	2418.9	2436.7	2581.5	2733.5	4021	2088.6	2902.3	2463.4	2416.6	2448.1	2340.6	1705.5	1837.4	2476.5	7728.9	2842	2353.8	3082.7	2434.9	2886.7	3133.4	2227.1
JAM3	725.5	851.2	1039.3	744.5	1345.7	810.8	768.5	852.9	859.5	1073.4	1433.9	911.7	1591	723.5	1126.3	1088.2	827.6	827	1019.6	1036.3	769	1192.4	1458.1	968	850.1	873.2	1530.6	1441.7	769.9	1097.2
JUN	2329.5	1070	1040	1816.5	1780	1629	1454	1320.8	1229.4	1626.3	1462.1	1122	1250.8	1334.6	1865.5	2121.4	1406.9	1413.4	2831.1	1299.5	1471.5	1102.2	1039.7	1255.1	1861.1	1187.2	797.6	1056.5	1168.8	2478.3
KAT6A	356.7	1638.4	334.7	601.1	406.2	451.8	537.8	332.5	402.8	402.3	527.2	364.9	338.7	394.6	594.1	493.8	334.6	310.2	522	397.4	844.4	319.9	439.2	370.3	424.5	444.9	391.5	339.9	378	435.1
KDR	3702	3337.7	2116.2	3266.9	2527.6	2969.7	1958.3	3042.8	2257.1	2624.4	2617.7	1791.3	1472.5	2303	2094.5	1893.9	2467.9	3526.2	2824	2469.8	2764.3	2685.4	1685.4	2542.6	1792.5	1858.2	1908.8	2292.1	2477.3	2689.5
KEAP1	171.6	154.3	163.9	207.5	213.9	166.6	160.3	157.1	156.8	246.1	162.2	527.2	221	188.9	229	309	175	237.7	183	191	165.4	339.5	186.6	186.4	249.2	195.4	1398	181.9	165.2	605
KIF23	252.7	261.3	318.3	270.4	472.9	322.2	259.8	325.3	264.7	251.9	337.3	203.4	228.9	188.2	205.1	192	389.7	212.6	286.8	274.6	243.8	256.1	251.9	247	386.8	214.7	346.3	225.4	244.9	452.5
KIR2DL4	357.3	485.7	374.3	334.2	645.6	219.7	474.4	383.5	355.2	451.1	564.3	391.4	382	417.6	262.7	238.9	705.6	205.1	356.4	384.4	239	510.8	279.9	189.8	478.9	496.1	383.8	169.1	350.5	370.5
KIR3DL2	180.9	97.2	87.2	395.3	687	140.2	364.1	124.3	95.4	68.7	65.5	827.5	87.3	83.6	77.6	76.9	191.8	98.9	90.1	106.8	115.1	95.5	166.3	111.6	10816	208.2	85.9	61.4	111.5	119.8
KIR3DS1	194.7	87.1	159.7	111	112.8	156.3	128.6	279.2	136.4	78.7	76.3	104.5	88.8	85.1	80.9	99.5	195.9	96.7	89.5	94.3	134.2	105.3	260.9	86.4	309.5	161.1	109.2	100.1	118.8	243.6
KIRREL3	96.1	93.4	101.1	94.6	84.4	93.5	90	97.8	110.6	73.4	52.5	97.1	130.9	86.6	91.2	85	84	101.5	158.7	87.7	88.3	193.1	104.6	107.1	81.7	110.2	113.8	93.3	104.9	74.3
KIT	4354.7	3957.7	3577.7	2212.6	3202	4624.2	4368.8	4000.4	2287.3	4872.5	1504.9	2315	1784.2	1397.1	2049	1537.1	2094.6	3301.8	4308.5	1992.8	2278.7	1533.1	2272.5	2587.2	1910.3	2889	1918.7	1533.8	2694.4	1093.7
KLK11	457.3	847.3	595.3	587.5	758.6	846.5	553	768.4	473.3	473.4	762	14924.2	1310.5	7811	2047.5	663.6	3461.2	2213.3	6225.7	4997	2137.1	1308	2592.5	3188.7	8147.7	1157.1	2548.3	1196.4	1275.4	2124.2
KLK12	1794.4	1039.7	1528.4	2152.6	1215	1155.8	1398.5	1528.2	1349.7	1696.6	2566.7	1372.1	1676.1	1458.7	1789.3	1503.2	1224.9	1051.8	1683	1242.8	1792.5	939.7	1089.3	1560.1	1183	1097.7	1439.9	868.5	1786	977.5
KLK13	448.4	328.2	388.8	334	323.3	415.6	366.4	313.4	285.4	352.7	379.1	900.2	361	476.7	310	378.5	336.2	702.5	345.5	349.7	502.6	255	435.5	598.3	529.8	475.6	478.8	408.2	349.9	357.8
KLK14	3891.3	3132.6	2635.8	5542.4	3755.7	3621.3	3356.4	3276.6	3270.4	4052	3991.6	2408.9	2791.6	3911.6	3916.2	3123.2	3013.5	3118.9	4266.6	3324.3	3357.4	2555.7	2372.5	2998.3	2806	2918.1	1847	2500.8	3140	2612.1
KLK3	112.7	137.4	106.4	85.3	198.9	113.2	122.9	96.4	102.2	175.9	153.6	82.6	129	151.9	126.4	168	167	106.4	94.1	102.7	111.3	126.4	159.9	179.4	180.7	173.1	126.3	81.3	99.3	123.2
KLK4	110.3	112.9	120.2	119	108.8	125.9	126.1	116.4	157.5	93.3	73.2	115.1	121.6	118.5	107.8	108.2	101.8	115.6	119.5	101.3	125.9	101.9	146.3	119.8	96.6	130.1	125.3	119.6	115.6	246.3
KLK5	71.1	80.1	66.7	64.7	58.1	62.8	111.5	83.7	56.5	95.4	39.8	61.5	89.4	72.7	58.1	60.6	55.1	64.2	65.7	59.9	68.9	61.8	62.6	587.6	45.7	81.9	59.2	44.4	214.7	97.1
KLK6	1153.2	700.4	739.3	1035.6	735	771.4	720.3	754	760.3	950.8	960.8	859.7	803	957.1	927	925	724.4	834.6	1001.7	875.7	844.9	904.5	1017.5	859	687.7	807.8	424.2	953.5	957.2	785
KLK7	869.6	1022.8	972.1	523.2	591	657.9	491.2	628.6	448.5	613.5	645.1	5507.6	322.4	1675.2	710.1	495.3	2123.8	2007.7	1523.6	1302.2	157.8	429.3	171.2	466.5	2008.6	552	90.9	1115.6	717.6	973.1
KLK8	1998.5	2907.4	2374.4	914.6	1392.8	1874.4	622.1	1222.4	948.6	1332	2692.8	25016.8	1313.1	3236.6	1719	2221.9	2200.1	7295.9	3236.8	1876.4	1504.5	1941.6	2601.1	2789.8	10437.6	1845.5	920.7	10723.4	2795.3	3090.7
KLKB1	7472.6	8260.4	8564.1	9013.8	8102.3	7181.9	7523.3	7420.5	7070.3	6102.5	4372.2	7138.2	2447.2	5254.5	4245	3999.9	5589.1	7298.5	4197.1	4099.9	5281.6	4594.5	3614.3	6238.8	6092.2	5639.8	6684	5895.2	6805.7	6770.8
KLRF1	118.4	94.1	92.3	138.1	105	105.6	113	126.8	123.2	92.2	74.9	105.6	83.8	89.4	83	108.2	423.4	90.5	94.9	92.8	249.2	158.2	172.9	100.6	160	117.8	131.7	55.6	128.7	88.6
KLRK1	1164.8	208.3	124.2	144.7	273.6	637.2	162	161.7	170.7	167.4	107.1	220.3	136.6	123.2	111	114.3	183.9	120.6	110.7	137.8	173.4	116.6	192.5	114	300	118.1	130.4	97.6	145.8	135
KNG1	6239.2	7633	8727.6	6309.6	6103	7883.9	7013.4	6145.8	7190.9	7448.8	4497.6	7968.3	5189.5	6544.7	6386.4	5805.5	5969	5001.9	4796.6	3728.3	6724.6	4386.4	4706.7	7026.7	6480.6	6961.7	10462.1	7174.7	6987.2	5993.1
KPNA2	199.2	138.8	215	196.5	95.1	203.1	186.9	147.7	96.2	102.8	157.8	147.2	167.4	151	165.5	275.1	136.1	172.6	157.9	153.4	103.5	148.7	149.7	103.4	124.6	204.3	108.3	148.8	163.6	114.8
KPNB1	1365.6	1755.7	2790.2	1932.7	5185	2099.1	1958.2	2295	1880.3	2799.2	2688.3	1374.6	1665.8	1004.9	1695.4	1762.9	1713.1	998.7	2010.3	3348.7	1419.4	2068.5	1833	1541	1646.6	1185.9	1287.2	1909.9	1864.6	2767.4
KRAS	412	318.3	326.8	354	262.7	322.8	351.2	348.7	336.7	310	215.5	360.5	222.6	282.6	334.8	319	470.8	405.2	340.4	256.8	330.4	414.1	338.8	358.5	460.8	367.4	297.9	408	459.5	390
KREMEN2	436.2	559.3	649.5	651.6	873.4	646.6	635.1	587.7	588.2	580.6	858.1	476.3	427.7	431	510.3	533.7	524.9	381.5	720.9	653.2	694.3	636.3	644.5	494.3	552.9	501.6	523.5	500.5	543.2	670
KRT18	270.6	231.4	259.7	239.7	372.7	241.1	289.4	240.1	289.7	294.5	225.2	249.7	263.1	240.2	237.9	242.4	214.3	299.5	243.4	260.9	279.7	201.8	282.2	234.3	224	222.9	201.2	247.9	279	748.5
KYNU	275.2	192.5	494.7	464.3	372.3	569.2	535.9	254.2	462.7	408.4	328	383.7	231.4	544.7	239.8	391	425.8	317.7	327.9	278.7	257.9	1042.8	711.3	268.8	239.3	306	376.9	674.7	372.2	628.8
L1CAM	193	125.8	131.3	96	123.4	144.1	118.4	158.9	127.2	106.6	50.1	103.7	102.4	126.5	88.4	128.9	85.4	257.3	100.1	77.8	96.7	69.9	68	107.6	119.6	141.7	52.5	86.2	118.5	58.3
LAG3	2052.1	2199.2	2359.7	3476.6	2147.4	2416.4	3013.9	2783.4	2452.3	2655.2	1892.9	2279.2	3371.6	3085.9	2953.7	4029	3881.1	2936.1	726.3	1299.2	1607.8	1461.7	658.7	1757.8	2538	2693.5	3082.2	3096.2	3193.9	1906
LAMA1	791.4	644.9	908.6	735.1	656.9	704.4	376.6	665.4	551.4	865	1031.8	626.1	1431.3	1005.7	647.5	869.1	554.6	1280.6	944.1	651.7	464	776.1	583.4	649.7	619.6	805.2	445.1	1151.6	576.9	754.2
LAYN	473.5	937.3	530.7	518.4	400.8	451	514.8	413	508.1	458.9	714.2	683.9	1503	533.6	790.4	693.8	482.4	588.6	503	403.2	485	650.8	1061.5	714.3	650.8	856.8	909.2	829.4	580.3	490.8
LBP	66862.8	45785.6	54224.5	68817.7	79372.4	59827.4	72409.3	40422.5	48312.7	68997.3	98383.4	88664.3	128290	96185.6	102772	96708.9	70077.5	63359.9	111362	143446	117190	84784.6	83108.2	79202.3	80972.6	69365	87938.9	94220.7	72515.1	51563.6
LCK	114.1	104	97.9	120	90.1	163.8	135.2	92.3	137.3	90.2	82	92.7	88.5	103.5	120	100.6	100.3	99.4	110.5	104.6	114.4	126.5	184.5	105	112.1	149.8	104.4	141	95.9	91
LCMT1	517.4	661.4	757.8	677.9	706.6	675.3	630.1	687.3	622.7	721.9	1020.4	780.7	536.1	512.9	651	739.5	568.4	721.6	965.5	665.4	854.8	913.5	849.3	824.5	671.8	652.5	935.2	631.3	700	686.8
LCN2	5249.9	5347.8	3412.5	9980.6	2481.8	5476.3	7292.6	3586.5	6300.6	3258.5	12061	6955.9	14624.1	6439.7	36935.4	6811.8	6368.2	6441.3	7498.3	4132.5	6170.8	9103.8	19750.1	3562.7	17853.3	4798.8	6677.6	10608.7	8421.6	5387
LCORL	119.5	123	103.8	112.6	94.5	582.5	98.1	104.5	101.8	104.4	74.1	106.8	113.3	111.1	93.2	100.8	102.1	113.2	111	106.3	104.9	78.9	96.1	107.3	81.1	104.9	118.2	93.5	107.6	94.1
LDHB	258.2	318.6	324.1	392.3	327.2	304.4	330.1	358.7	313.5	258.7	387.2	441.6	287.5	294.3	198.1	260.9	619.7	286.8	302.4	526.1	233.8	456.7	281.1	320.7	297.5	314.4	659.4	281.8	306.2	356.1
LDLR	75.2	55.2	48.9	60.6	38.9	48.2	60.4	113.4	53.7	42.4	38.4	55.1	142.4	78.8	49.3	50.3	119.7	60.3	51.7	67.2	57.5	61.2	48.7	56.4	83.8	61.9	38.4	46.5	55.3	48.4
LEP	5501.6	13069	3787.5	2106.4	4505.7	5609.7	1879.5	6215.3	9605.5	6427.2	1023.7	1313.7	546.8	927.2	571.3	1054.2	739.3	2782	805	1509	485.1	1982.5	328.8	416.9	1121.7	2152.6	680.4	389.5	1804.7	1714.6
LEPR	890.9	819.1	692	805.1	326.4	344.3	677.7	759.7	752.4	896.4	593.9	443.1	644.3	651.1	702.1	616.7	723.2	987.8	819	1162.8	699.5	632.9	377.3	953	628.7	461.7	583.3	1007.9	394.3	646
LGALS2	299.3	275.4	922.8	252.3	393.5	375.7	277.3	277.9	316.7	339.8	172	400.9	296.7	278.7	260.6	1324.2	820.5	396.5	211.6	191.8	274.9	386.1	469.5	452.4	1548.6	364.5	249.5	385.9	387.6	298.8
LGALS3	8339.7	7074.1	6776.5	6569.4	6812	8728.5	5447.7	7411.8	9672.7	8680.7	7037.6	7588.7	6199.4	6947.6	11487.1	7292.5	8808.9	9704.6	5590.8	8917.4	5937.9	7409.1	8918.2	6166.7	6867.6	11129	8126.2	7440.1	7851.7	7636
LGALS3BP	507.9	787.2	656.9	564.2	438.9	492.6	593.5	505.8	743.4	554	853.6	624.7	509.9	894.5	1369.7	678.4	374.8	484.7	606.9	603.1	933.1	458.8	689.9	928.9	1120.3	727.2	826.5	713.9	547.3	509
LGALS4	164.7	161.4	150.9	175.9	181.2	150.7	160.8	145.2	160	162.1	161	155.6	152.1	162.1	172.4	158.7	127.5	143.8	161	163.7	158.1	152.1	155.3	147.7	130.1	143	167.2	145.9	162.6	148.6
LGALS7	232.6	202.6	217.8	200.8	217.2	187.6	214.7	209.4	202	204.9	163.2	214.9	206.3	269.6	202.4	233.2	360.2	230.4	204.8	242.9	240	231.5	209.1	221.8	213.9	212.8	273.7	178.8	211.7	224.2
LGALS8	243.7	271.1	188.5	232.7	220.7	199.1	161.6	219.5	191.8	261.6	178.1	195.3	268	274.5	206.4	212.9	268.8	225.8	207.5	228.4	195.9	158	204.6	183.4	271.8	201.7	176.9	258.3	200.8	350.4
LGALS9	813.2	724.6	784.2	1051.3	835.2	1151.6	822.5	938.8	1031.6	930.7	1311.4	1185.5	1010.9	1058.6	5592	1056.7	1081.7	845.9	765	691	805	1458.2	1195.8	952.6	982.1	1106.7	1122.3	916.7	839.3	949.1
LGMN	1487.9	1673.5	1394.3	2388.2	1667	1844	1769.9	1571.4	1467.8	1911.7	2086.1	1027.7	1576.8	1611.3	1847.6	1385.9	1607.6	1364.8	1753.1	1733.6	1731.2	2080.6	1077	1324.2	1334.7	1234	1626.3	1147.5	1247.3	1434.2
LHB	256.8	217.5	1603.3	1256.1	245.3	239.1	404.9	290.3	1070.9	109.3	223.5	1033.8	487.8	821.2	751.3	782.6	665.6	767.8	1268.9	391.3	176	627.8	546.3	1078	602.9	79.4	119	321.6	814.7	587.2
LIFR	1172.3	1058.6	1178	869.6	1107.8	981.5	865.9	1309	857.5	1077.3	1002.1	909.1	1059.1	1222.9	1066.4	911.6	1084.2	1266.6	772.1	817.9	726.1	863.9	952.9	1125.8	658.5	1078.1	1152.7	1841.1	1111.9	1123.5
LILRB1	574.1	1466.2	1540	1014.7	1490.4	590.9	1646.9	727.8	1541.3	1569.9	1200.6	1859.5	1855	1419.7	1453.6	1133.5	1444.3	1432.5	1401.5	1731	1589.3	474	1631.2	2238.9	1382.2	2189.4	1628.4	1616.1	1419.3	1028.6
LILRB2	2989.8	3310.6	2466.6	3268.9	3769.5	3947.2	2932.4	4136.8	2844.1	2948.5	3907.9	3688.9	4395.6	3713.5	3933.8	3609.5	3287.3	3840.9	2528.2	1998	3297.2	3904.1	5107.7	3321.5	2767.1	5368.9	5260.9	5025.9	2438.2	2798.2
LIN7B	118	121.7	111.3	118.3	110.5	114.6	121.7	108.9	117.1	91.8	94.2	154.9	111.8	123.3	103	106.9	117.3	127.5	130	151	118.7	123.6	629.6	113.5	100.3	113.3	128	138.9	117.2	135.8
LMAN2	9167.5	6092.9	5201.5	8302.3	8297.7	6673.7	6832.6	6867.1	7139.2	9396.1	6557.3	5188.8	7310.2	10939.7	7284.3	7147.8	6079.5	8308.6	7979.1	7368.7	7199.3	5100.5	4835.2	6205.6	5343.3	5276.3	2825.1	5920.7	6079.8	6106.7
LMNB1	208.4	771	222	234.3	262.7	250	224.8	203.3	224.4	245.6	235.6	232.3	212.2	232.5	197.7	200.3	192.1	198.7	235.4	236.5	232	236.1	234.8	202.2	178	228	592.1	235.8	205.8	224.2
LPO	444.8	641.9	357.5	535.7	351.8	323.6	247.3	552.1	343.1	332.5	212.5	301.8	413.2	515	260.5	425.6	335.6	1475.3	237.6	244.3	276.1	226.2	243.3	297	1573.2	305.7	688.3	303.6	313.4	279.7
LRIG3	1368.2	1358	1824.3	1170.9	1299.6	1516.5	1335.4	1581	1269	1804.1	1681.5	1850.2	1515	1910.1	1438.6	1297.2	1522.7	1726.9	1253.5	1702.3	1376.6	1455.2	1415	1759.9	1235.4	1579.9	2702.8	2066.8	1502	1779.9
LRP1	756.2	561.8	4896.2	497.1	533.3	627.7	521.3	690.3	615.9	870.2	556.7	627.7	878.9	676.7	742.5	591.3	581.1	774.4	510	548.1	507.4	586.3	678.4	666.7	553.9	1060.5	786.8	1075.7	614.4	965.7
LRP1B	21390.3	12685.7	17692.5	17267.3	18180.3	15858.3	11639.1	23753.7	20389.2	20100.3	12693.3	11886.2	12380	17553.4	14080	13116.7	14164.1	18479.9	17969.6	11929	17460.8	13610	14217.5	9526.3	11810.1	18657.1	12085.5	20127.9	13998.5	15708.6
LRP8	763.9	968.1	1104.4	694.9	708.5	803.1	807.9	1665.2	897.4	868.5	1027.8	1247.2	767.3	1235.2	820	842.7	798.3	1438.7	917	755.1	684.3	1384.1	857.4	1176.3	1262.9	924.7	1170.5	1002.9	674.2	842.2
LRPAP1	293	250.2	247.2	266.2	288.3	255.6	269.9	235.5	316.7	251.2	362.6	305.2	316.6	314	236.8	249.5	253.4	291.4	385.1	326.2	386.7	854.7	392.6	311	267.1	308.2	438.8	230.8	257.2	420.4
LRRK2	1002.7	822	753.4	1034.7	1052.7	761.9	877.4	743.4	949.9	961.9	855.4	833.1	1043.8	959	896	1051.4	768.9	1045.5	849.4	863.6	959.1	784.6	694.8	904.2	830.7	840.8	862.9	801.9	791.7	1058.3
LRRTM1	45.8	42.8	41.7	43.6	26	68.3	41.4	41.1	37.8	35.1	35.9	39.8	40	48.7	35	38.8	35.9	40.9	38.7	36.5	50.6	29.3	38.8	39.6	32.5	36.6	38.2	30.1	39.7	33.8
LRRTM3	162.3	126.1	116.7	116	90.3	108.4	101	103.2	168.8	104.2	71.3	113.6	106.9	118.7	89.1	93	106.4	112.4	108.8	96	110.4	137.1	99.2	116.7	83.1	121.6	248.1	117.2	106.9	109.8
LSAMP	598.7	464.4	442.2	373.1	511.3	452.2	565.2	485.5	449.9	525.3	431.1	460.9	705.1	498.9	567.6	491.2	401.2	659.7	459.4	409.5	357.6	522.2	450.2	612.8	424.3	568.5	441.7	537.8	477.5	354.7
LTA4H	323.6	319.8	417	506.1	278.8	858.8	1548.3	435.5	578.6	395.9	442.2	462.9	581.2	606.9	458.1	725.7	345.8	682.6	475.7	360	421.2	695.9	742.6	811.2	295.6	640.6	413.8	640.8	445.2	393
LTBP4	377.4	317.1	406.6	251.4	325.5	328.9	332.8	340.6	374.7	459.9	551.1	414.8	601	417.8	391.2	367.1	271.7	367	662.7	258.6	294.1	307.4	297.3	388.7	315.2	554.8	631.2	487.9	384.5	305.3
LTBR	2021.7	2208.9	1890.9	3275.6	1998.3	2388	2284.8	2038.2	2075.7	2590.8	3124.1	2024.6	2248.2	2377	3045.8	2575.3	2012	2102.7	3009.9	2322.6	2177.9	2114	2418.9	2559.7	2091.7	2103.3	1182.8	2059.9	2232.1	2100.3
LTF	9053.9	24777.8	18878.5	61159.8	26935.3	46375.8	51991.2	18252.4	44546.5	16151.3	39531.5	13586.6	18299.6	29216.3	88569.4	39568.3	26421	12556.3	36345.4	22804.9	32439.3	24334.1	47652.9	18010.6	64573.6	10884.8	14881.1	12587.8	13054.7	32703.6
LUM	407.3	383.1	555.2	337.8	424.3	644.1	308.6	485.1	466.7	378.2	635.2	497	722.2	570.8	525.6	392.4	680.8	457.6	490.7	400.4	308.8	598.8	609.2	604.2	602.9	697.2	575.8	660.7	592.5	480.5
LY86	1773.2	1731.1	1678.7	1873.6	1693.2	1610.7	1864.2	1695.6	1732.2	1680.6	1871.3	1907.8	1885	1726.2	1843.5	1953.6	1671.5	1782.6	1808.3	1920.4	1997.3	2108.8	1734.1	2096.2	1626.4	1777.7	2250.7	1633.2	1829.6	1577
LY9	1619.6	2190.3	2056.4	2032.4	1811.2	2184.9	1893.7	2328.7	1914	2204.9	2338.4	1875.3	1577.6	1521	2667.4	1489.9	1796.2	1859.5	1445	916.1	1292.2	2003.9	1446.7	1938	1529.8	2209	2182.1	2763.1	2168.9	1567.2
LYN	788.6	1162	1569.2	885	1666.6	1170.9	1138.5	771.6	1059.5	1581.9	1526.6	1352.4	929.3	550.6	1418	1492.7	967.7	633.1	956.3	1985.7	653.2	1089.9	890	1270.8	1759.4	665.2	1070.1	1114.9	1680.1	1851.3
LYNB	4709	6255.8	8232.2	4904.2	10612	6101.2	6156.9	4374.9	5574.6	10443.6	8115.2	7294.8	5563.3	3061.7	8673.2	8811.9	5143.7	3600.7	5040.5	12246	3287.6	5607	4392.3	6737.9	8909.7	3414.6	3555.4	7137.4	9388.2	9754.3
LYPD3	334.2	293.5	379.2	284.5	269.5	350.7	282.3	361.6	191.7	342.8	360.6	262.6	348.8	322.1	331.8	216.3	352.8	832.3	216.3	230.2	197.5	218.7	186.9	746.9	459.5	365.6	263.6	261.6	382	224.3
LYVE1	101.2	143.7	132.1	96.1	102.3	130.5	138.2	142.2	131.7	64.7	76.8	136.8	171.1	95.8	484.1	112.4	114.6	114.2	137.3	105.2	150.7	170.6	187.9	150.9	110.8	198.2	178.7	94	121.1	131.2
LYZ	45026.3	56754.5	47797	66449.4	53177.2	53696.3	57945	49359	38963.2	47608.9	53793.8	44405.5	91748	50872.1	70793	64788.9	59397.1	53208.1	1293.8	48069	4260.5	63174.1	1308.7	55356.4	53554.1	54601.6	1568.7	77513.5	55047.3	46010.3
Lymphotoxin a1/b2	108.1	81.1	99.2	63.4	71.1	106.5	140.8	115.1	65.7	81.9	34.2	65.8	55.4	85.7	47	65.8	56	84.4	41.5	48.1	43.6	43.3	41.9	67	55.5	80.3	56.5	56.4	67.5	35.5
Lymphotoxin a2/b1	727	645.3	710.6	565.3	763.2	801.7	1015.8	830.1	569.2	930.4	495.6	519.5	484.9	722.4	496.6	592.1	482.2	720.5	424.2	460.6	421	664.1	372.3	531	486.4	1063.6	363.3	520.1	551.8	351.7
MAP2K1	205.6	261.5	232.2	211.1	297.7	265.1	217.5	206	238.9	250.5	294.4	232.1	257.7	260.2	315.3	317.3	241.3	223.8	325.6	279.9	3830.9	289.8	348.9	231.9	277.4	201	194.6	258.2	227.6	292.9
MAP2K2	193.8	202	190.5	194.6	199.4	225.4	198.2	159.1	295.5	168.1	164.6	240.4	172.9	167.8	222.3	174.1	170	220.9	198.4	148.1	219.4	182.7	256	173.4	188.8	274.2	134.1	143	187.8	291.6
MAP2K3	318.7	297.2	380.4	348	579.5	339.5	301.9	286.2	331.7	407	471.8	281.4	407	322.9	401.8	477.3	537.3	285.3	389.3	489.4	462.7	361.5	363	293.2	425.1	293.6	245.4	431.2	461.6	357.6
MAP2K4	16696.9	16903.8	10494.3	17596.1	13106.9	17410.2	8908.7	15963	15458.9	16100.4	7237	12072	6579.2	14817.4	10540.6	10898.8	10178.8	16682.1	7061.7	6239.3	4785.1	3535.9	2193.2	8535.3	8849.9	15323.3	3321.7	10015.3	13607.4	10290
MAP3K7	747.2	364.3	366.3	523.6	646.1	482.8	497	349.4	412.1	510	479.9	407.5	388.6	445.8	555	458.6	417.6	364.6	450.8	506.6	565.7	432.3	430.4	516.1	472.1	304.7	213.3	411.6	459.1	589
MAPK1	440.6	542.5	642.2	503.3	963	562.9	650	536.4	635.3	677	805.5	459.1	664.3	422.6	520	594.3	643.5	405	613.7	828.2	582.9	585.3	746.9	458.6	1285.3	383.3	477	581.1	525.7	807.8
MAPK11	309.9	283.8	419	700.4	505.8	843.2	198.4	544.3	264.6	377.4	240.5	224	363.3	408.8	509.9	290.5	221.8	305.2	318.2	259	308.9	204.9	335.9	537.8	307.1	313.2	386.8	320.2	256.5	232.1
MAPK12	223.5	250.3	227.8	222.6	210.1	263.9	207.8	226.6	305.2	241.4	244.7	222.5	256.4	227.1	202.4	224.7	706.2	264.8	236.1	434	225.6	698.3	289.3	219.1	396.2	239.7	354.5	266.1	239.1	228.3
MAPK13	304.6	270.8	272.9	259.1	327.7	249.8	245	370.1	330.6	281.2	191.4	264	279	285.3	278.1	277.9	370.1	284.5	274.2	864.2	280.5	199.5	319.2	245.2	306.6	219.6	259.6	310.9	227.4	294.2
MAPK14	286.5	320.9	325.6	314.4	306.5	348.4	314.2	288.7	356.8	304	319.8	343.1	267.3	299.1	314.8	342.7	329.1	271.5	338.6	397.4	308.3	382.1	385	317.6	361.2	295.4	339.7	281.5	357.8	325.1
MAPK3	2573.8	3884.3	4254.2	3546.4	4623.5	3806.2	4284.6	4110.4	5090.6	4002.1	4375.4	3363.4	3468.6	2857	4224.5	3994.3	4469.2	3007.6	4526.7	4974.4	2986.2	4921.2	6785.6	3727.3	4639.8	2771.9	4033.4	4360.2	4586	6453.7
MAPK8	152.4	225.8	176.4	135.9	232.1	191.6	331	158.1	214.5	205.5	180.3	161.2	149.5	133.3	205.3	165.3	381.8	145.9	151.5	204.3	137.6	262.4	251	169.6	391.7	143	136.2	160.6	179.3	220.1
MAPK9	862.5	987.2	936.9	788.3	885.5	777	755.7	827.1	752.3	1082.8	969.5	788.9	902.4	936.9	747.6	801	795.7	988.4	823.1	854.2	796.1	730.7	753.9	947.7	646.6	914	1046.1	999.7	764.9	732.5
MAPKAPK2	587.3	991.4	1983.6	732.8	798.6	826.5	676	614.1	660.1	909	629.5	1380	556.1	483.3	778.7	1270.1	1519.2	458.9	639.5	1086.6	1639.2	796.5	465.1	558.4	1190.6	504.6	545.7	730.7	797.1	1102.8
MAPKAPK3	147.9	148.6	149.6	136.6	252.3	157.7	194.3	179.5	209.8	151.3	154.4	325.2	148.6	182.9	200.9	188.9	182.7	279.2	174.2	211.9	148.5	176.1	133.7	169.9	190.4	130.5	137.1	218.7	240.7	199.6
MAPKAPK5	340.6	169.2	158.5	170.7	305.2	217.4	482.7	554.6	514.1	219.5	185.8	159.4	225.7	173.2	191.6	168.5	837.8	202.8	157.9	188.7	186.6	172.1	257	396.7	431.1	178.4	154.1	156.7	176	310.7
MAPT	67.6	49.4	48.2	69	81.9	45.2	63.4	62.1	53.5	40.5	36.5	60.6	53.4	49.9	49.8	43.1	182.1	55.7	58.1	60.9	106.3	326	50.9	52.4	187.8	54.8	47.3	32.1	68.7	47
MASP1	2365.8	1817.6	2082.8	2303.5	2248.5	3158.5	2154.8	2692.1	1975.9	2743.8	1898.9	1494.1	1552.7	2340.7	2548.4	2196.1	1945.2	2225	2050.2	1685.6	1657.7	2291.4	1631.4	1613.1	1413.9	1629.9	906.3	2945.8	2032.6	1937.5
MATK	120.3	196	109.2	112	166.2	144.2	132.6	118.4	205	99.6	74.8	114.2	118	123.5	115.4	111.6	175.2	119.8	104.4	164.4	128.4	113.2	112.3	285.7	122.7	122.8	104.5	95.4	122.2	130
MATN2	2890.6	2828.6	3594.4	2845.8	2200.2	3906.8	3960.2	3136.1	3364.8	3564.7	3298.9	2689.1	4158.7	3183.2	2204.7	2697.2	2774.4	3117	3086.2	2858.9	3452	2743.1	3663.4	3244.7	2732.2	3830.7	5490.9	3140.5	3077.8	3350.6
MATN3	225.8	207.3	174.1	292.9	151.3	187.8	205.2	203.5	186.4	181.2	206.2	196.7	160.3	185.6	188.1	194	196	178.6	227.6	176.9	218.5	178.1	204.9	204.8	190	212.9	222.3	171.6	208	168
MB	686.9	576.7	542.4	472.8	414.2	427	514.7	674.1	414.8	544.5	603	639.6	596.6	313	384.3	1496.4	622.2	890.1	526.2	540.3	587.6	1197.9	1219.3	538.8	542.5	778.1	1332.3	468.1	454.4	598.1
MBD4	163.1	208.3	138.3	138	164.8	496.6	143.2	139.9	162.4	140.6	111.1	171.6	131.4	142	128.4	238.2	148.2	151	151.8	148.9	153.3	130.2	134	136.1	146.6	149.6	132.2	137.2	130.7	127.5
MBL2	4807.2	4785.4	2201	10657.1	3022.2	5986.1	9027.4	1977.5	3329.8	6036.5	5826.4	7740.6	20798.1	6025.2	7736.5	9001.8	11657.5	3149.3	22978.6	14719.1	17051	6938.7	18464.3	10004.6	14492.7	3197.6	5843.8	12091.5	7674.5	12983.5
MCL1	322.3	332.8	640.2	505.4	383	509.6	375	366.7	418.8	485.6	379.6	482.9	444.6	430.9	477.9	456.2	337.8	388.2	406.4	456.8	342.7	486.3	589.6	441.1	440.6	335.9	429.1	474.7	379.9	433.8
MDH1	3498.1	3866.3	5172.1	4822.1	9794.8	6284.9	5727.6	5443.9	5185.8	4800.5	5447.5	6463.3	2711.4	3767.5	2613.6	3133.7	5143.4	4214.4	4594.5	4592.4	3435.5	5280.7	5436.8	3330.1	3746.8	3986.6	2187.3	5003.8	3373.4	5472.4
MDK	232.2	182.9	192.6	224.5	173.7	188.6	212.1	525.1	207.5	232.5	700.2	453.2	585.9	540.1	337.9	359.2	273.2	249.1	269.6	366.6	298.3	235	235.9	289.2	221.1	346.9	262.1	306.9	285.8	1179.7
MDM2	103.4	105.7	86.9	91.4	69	79.8	78.6	86.6	86.2	61.2	58.6	93.7	82.2	94.5	79.9	78.8	82.3	85.6	84.5	87.1	92.4	68.3	85.3	88.8	68.7	95.1	99.4	68.4	124.3	77.3
MED1	37590.9	27124	24736.4	19018	36712.5	24887.7	21962.5	41257.3	24273.9	39865	9866.2	19986.4	17224.3	24498.4	16327.9	21569.7	15943.6	34123.9	10670.4	11220.1	12054.4	15016	9653.9	19106.9	13911.8	23403.7	8361.1	29714.9	24435.2	18392.8
MEPE	87.8	96.8	88.1	85.9	189.5	83.7	76.1	77.7	89.2	70	47.4	82.3	80.6	88.3	66	198.9	80	80.1	74.5	81.6	83.6	71.1	77.1	84.7	73	85.5	85.1	59.6	94	69.5
MET	3275.8	2883.8	2876.4	2433.8	2668.6	2942	2504.5	2986.7	2682.6	3299.3	2541.6	2927.2	2922.3	2733.9	3929.3	3035.6	2931.3	3696.1	1962.3	4284	4110.6	1609.9	3372.3	3657.4	2559.3	2442.7	3295.4	3111.1	3138.3	2114.4
METAP1	394.1	641.2	794.8	433.5	1067.8	579.8	542.6	485.1	504.8	849.3	384.6	635.1	516.2	332	577.3	633.4	712.6	371.3	899.8	1287.7	569.7	514.9	674.8	373.3	517	284.4	440.9	538.2	624.7	729.4
METAP2	2210.7	7519.4	4404.7	3445.5	5967.9	3891.8	4645.7	3106.7	3363.2	3844.9	5255.7	4058.8	3228	3546	2962.1	3680.5	4256	2679.9	3913.2	5166.6	3276.7	5869.3	5584.9	2571.3	3116.9	2661.5	3401.9	4939.4	3069.1	4542.9
MFGE8	904.2	725.9	697.8	1049.1	1002.3	973.9	880.7	935.6	507.7	1015.3	917.6	754.8	1774.3	1087.7	586.9	874	705.5	1917.8	4966.6	571.7	981	1034.9	1087.9	1321.4	799.6	982.1	2421	1315.6	528.4	1092.6
MFRP	460.3	473.6	419.8	475.4	712.5	534.5	704.5	415.5	520	450.5	525.2	398.5	377.4	468.5	1400.8	457.3	420.6	484.1	417.7	449.9	824.1	1581.6	474.4	390	717.8	418.5	406.1	403.5	519.5	725.6
MIA	1293.7	1436.2	1100.8	820	904.6	1113.3	821	1064.7	895.5	1523.8	468.4	1069	836.9	565.8	1041.8	657.6	878.6	2283.4	66.3	872.5	116.9	630.3	83.4	895.8	2565.1	1606.9	83.2	1065.6	998.7	549.5
MICA	176.3	191.4	155.6	227.2	182	162	200.2	105.2	99.2	216.2	306.7	206	221.3	368.6	120.9	267	140.8	506.2	112.7	127.9	149.3	192.6	228.3	141.9	109.7	272.5	158	423.2	175.5	137
MICB	504.7	329.4	393.6	365.7	334.2	310.8	295	459.9	323.1	203.9	588.3	363.2	454.4	547.3	1781.2	422.3	162.8	997.7	256.1	239.7	333.9	255.4	669	875.5	1814.1	367.2	990.4	922.7	445.9	282.4
MIF	321.7	303.5	276.4	301.5	382.8	289.6	295.9	358.5	351.4	329.6	439.4	402.9	388.1	410.8	328.8	333.8	443	575.4	394	407.1	433.6	302.7	371.7	355.3	379.2	275.9	474	544.1	320	351.2
MMEL1	759.6	376.5	293.7	537.5	542.6	389.8	407.3	317.3	406.8	382	435.7	334.9	456.2	373.1	475.1	411.8	354.5	360	446.1	380.7	488.6	22465.1	395.2	327.7	378.5	401.9	352.9	331.3	362.7	370.4
MMP1	200.9	442	636	513.3	768.1	385.5	275.1	212.6	246.8	221.6	1583.7	189.3	286.4	369.1	887.4	505.1	192.4	368	878.7	829.6	465.8	414.6	296.6	546.1	538.4	339.8	738.6	716.8	446.3	397.2
MMP10	3061.7	300.5	705.7	661.3	931.5	939.5	1344.3	566.8	998.7	748.4	646.3	659.4	1884.4	2730.3	6530.5	558.2	1163.3	604.6	2414.8	988.7	415.7	698.5	534.8	478.5	283.1	528.4	782.7	799.3	428.6	252
MMP12	357.3	401	496.6	415.3	387.2	503.3	864.2	422.8	465.5	466	1728.9	863.2	468.7	2192.9	1005.5	579.2	425.9	839.9	174.8	317.5	178.7	917.2	151.5	417.7	392	813.2	194.8	1887.7	537.6	534.9
MMP13	228.6	152.4	207.6	179.1	164.3	163	158	234.2	160.6	171.2	226.6	188.6	202.8	216.8	205.3	200.4	233.7	202.1	238.5	274.2	210.7	193	210.9	181.9	328.6	299.4	157.4	200.8	158.2	237.1
MMP14	434.6	630.8	390.9	390.9	1036.5	387.1	509.5	698.4	897.7	530.5	356.6	379.1	581.9	500.9	470.9	460.6	918	477.4	374.4	650.3	441.9	727.6	407.1	890.8	603.3	381.2	366.8	495.5	515.9	4497.8
MMP16	231.4	262.9	281.5	306	392	429.4	430.9	278.8	355.3	251.2	523.6	256.2	225.6	251	318.9	315	309	238.6	315.2	281.5	393.4	272.4	379.3	375.8	341.1	226.5	290.6	222.8	243.4	359.5
MMP17	366.6	364.2	358.9	393.5	358.8	322.4	370	332.6	358.2	384.7	417.9	331.5	350.9	377	378.6	399.4	302.6	345.1	418.4	377.7	558.4	290.5	388.6	351.9	387.7	359.8	373.9	338.7	375.7	338.7
MMP2	4252.3	4711.5	4643.6	2926.9	3654.6	3959.4	4323.2	4243.7	3498.5	4244.3	3859.7	3722.7	6080.2	4479.2	3234.4	3812	4097.3	4903.7	3169.3	3124.7	3750.2	3799.9	4344.3	5895.6	3340.2	5294.5	5753.4	4908.1	3880.2	3269.7
MMP3	1788.3	1035	1801.3	1434.5	1993	938.4	1746.4	1095.2	1868.9	1024.4	1208.8	1887.5	2278.1	764.4	2658.7	1720.8	844.7	2612.2	1987.3	1745.3	1161.1	3203.6	4343.9	1436.5	1407.4	2541.1	3716.6	3883.3	1151.2	4527.1
MMP7	950.2	457.5	917.7	577.3	794.2	838.6	755	612.6	718.1	665.7	1540.4	1039.4	3170.5	3542.1	1471.5	1905.7	965.8	1053.9	583.2	1979.4	550	917.4	515.8	1005	1907.6	1094.5	464	3688.1	662.4	3494.5
MMP8	8316.8	29306.3	14864	51550.8	33320.8	49725.5	52861.9	12728.4	37899.4	12114	59591.3	17986.6	18261.3	33336.2	106369	55727.4	13463.1	6340	48039.6	36572.7	45020	51357.3	70410.7	19623.4	72893.7	3796.4	11991.8	9791.2	26669.1	52891
MMP9	2831.3	9899.3	4113.1	18567.7	9058.9	11235.3	17317.9	4610.7	10858.6	3449.4	20074.2	6964.4	10295.9	10457.6	40311	15670.6	7967	2709.1	16922.9	10735.2	15781.8	15556.9	18907.2	7761.4	25917.7	3256.8	12646.2	4318	6606.9	24591.3
MPIF-1	923.6	667.1	642.4	1302.8	821.2	484.8	791.5	877.5	909.2	689.6	651.4	1150.3	1355.3	883.1	1988.5	1274	1173.1	1301.8	376	1725.8	523.6	1757.8	347.3	1017.5	1097.5	1227	286.3	1101.6	1140.1	1498.7
MPL	63.2	63.8	66.5	69.3	46.8	56.8	82.4	64	65.6	34.6	36.7	71.6	61.1	62.8	78.9	65.5	66.3	61.6	60.6	65.3	60.4	53.1	54.7	61.4	52.3	69.8	67.8	45	68.8	50.9
MPO	7629.2	7357.3	7390.9	14222.8	5297.6	12885.1	10936	7393.3	4443.4	4382.3	12295.9	5619.4	7052.5	6803.3	14687.6	7500	6642.5	5418.2	9867.4	7302.4	6205.9	7065.3	9552.6	4824.9	9447.9	7612.8	5394.9	4421.3	7718.5	8762
MRC1	3421.8	4009.4	2451.2	3670.9	4482.6	2078.3	3438.4	3123.3	3048.9	3821	3484.7	4188.3	6774	3583.1	5560.9	3994.6	3148.3	5089.8	4632.6	5164.5	5713.3	9274.1	5940.9	5816	3486.5	4292.7	5803.2	4041.6	2574.7	6522.5
MRC2	1200.9	1084.8	1275.9	708.7	1082	1201.7	910.8	1228.1	1045.9	1142.8	710.1	731.6	1131	1006	1078.1	688	631.2	778.9	588.9	527.5	628.6	693.1	703.8	1008.6	563.3	1189.3	845.6	1390.7	1055.9	685.7
MSLN	286.1	219.7	150.6	143.8	589.8	163.1	134.1	286.5	155.5	143.8	103.2	142.1	140.3	120.1	111.1	143.1	201.9	154.2	155	129.1	152.2	143.7	795.9	123.5	239.4	119.3	230.8	164.9	149.1	128.9
MSN	204.1	176.5	179.9	220.4	232.4	186.9	229.7	518.1	189	210.3	299.6	192.5	192.8	193.9	218.1	303.8	270.8	212.7	213.4	377.3	172.9	186.9	241	201.1	559.4	204.8	233.4	194.1	248.3	247.4
MSR1	221.8	241.8	196.1	371.6	441.5	279	320.8	214.1	317.2	334.7	288.9	209.5	232.2	255.1	414.3	306.2	233	215.1	301.1	232	325.9	1803.4	245.6	204.7	277.6	204.2	192.5	169	231.9	375.1
MST1	2246.4	231.2	2495.7	1523.1	846.7	1465.7	1295.7	2641.2	1441.1	985.1	1683	1198.3	1384.9	1421.5	1257.9	1819.1	1807.6	285.3	1597.2	1823.3	209.1	1048.8	3218.4	1837	2191.1	194.4	3600.5	1110.7	1202	1026
MST1R	243.6	551.3	220.8	272.3	236.7	230.6	209.7	225.3	238.1	262.3	219.5	232.9	226.7	255.7	240	234.1	217.4	241	263.8	240.8	269.7	193.6	216.2	246.3	189.4	261.7	277.4	234.6	242.5	199.9
MSTN	2945.1	2314.3	2034.1	1923.1	2070.5	2336.9	2452.5	2326.1	1445.3	2249.7	1498.6	1467.2	1285.9	1450.5	1456.9	1901.8	1651	2867.9	1728.8	1512	1548.3	1106.9	1440.9	1287	1042.8	2045	801.4	1215.2	1561.7	1367.8
MUC1	334	270.3	327.6	414	411	382.3	301.4	597.2	295.2	331.9	325	1191.2	339.9	316.5	366.4	464.6	370.5	354	299.7	362.4	365.2	291.9	335	310.8	2739	333.8	285	713.6	313.3	608.5
MYBPC1	559.4	202.8	371.8	519.6	331.3	185.6	811.6	406.6	293.2	249.9	1364	354.5	495.4	328.1	295.6	586.5	572.8	842.6	419.6	238.1	232.6	632.4	2205.9	911.9	432.3	705.8	1961.6	511.6	540.3	219.5
MYC	133.6	114.5	105.3	190.1	165.8	139.4	135.2	184.7	118.2	113.6	101.8	142.5	125.6	128.8	195.9	119.1	306.9	126.9	110.4	119.3	224.6	107	119.9	105.3	1199.4	111.6	104.5	111.6	201.7	130.5
N-terminal pro-BNP	923.8	1745.7	1690.2	964.4	1173.2	949	1433.4	1549.4	2301.1	994.5	1836.3	3308.8	5646.2	556.8	4642.5	1394.1	2494.6	3918.3	1050.3	768.6	415	6048.2	9494.2	8801.3	13657.8	4346	2578.9	5912.2	1915.6	4688.9
N6AMT1	429.3	514.7	447.5	414.9	565.6	455.6	598.1	397	463.8	697.4	475.3	503.4	474.3	444.2	547.9	582.8	434.6	430.4	604.7	726.4	475.9	505.1	538	445.8	536.7	416.3	428.3	482.5	532.2	632.5
NAAA	1747.4	3069.3	8009.7	1421.4	2084.1	3438.3	1327	3129.2	2337.4	5377.8	1514.6	1611	1805	836.2	1399.7	1160.4	1918.3	2362.8	1221	2387	1617.8	722	2119.4	1684.4	849.9	1585	3889.5	4291.3	2411.5	6682.3
NACA	446.3	752.7	536.6	444.6	788.8	418.3	516	443.6	642.4	544.5	674.7	310.2	355	372.3	311.1	332.1	435.8	295	429.5	463.6	372.8	401.7	383.7	320.4	304.4	308.9	265	292.4	322.3	464.6
NAGK	249.4	332.9	320.8	282	246.6	396.6	302.7	277.8	311.8	262.2	327.5	243.3	231.4	244.6	255.9	211.4	254.4	258.9	241.4	228.4	273.3	222.1	326.9	222.7	260.5	289.3	292.4	541.1	219.5	281.6
NAMPT	166.5	200.9	211.4	229.5	165	226.3	324.2	197	294.7	181.9	236.8	265.7	177.7	167.4	250.2	358.1	490.8	169.9	218.1	360.3	334.8	390.9	401.4	238.4	423.8	328.9	266.7	194.7	267.5	451.9
NANOG	107.1	65.3	65.1	67.2	36.3	54.8	84.9	68.1	60.6	44.8	38.2	80.9	65.4	63.6	52.3	57.9	57.2	64.4	64.8	60.4	58.1	51.2	54.8	60.8	45.8	60.7	56.1	45.1	62	51.9
NAP-2	1419.7	1401.5	2172.6	1342.6	1879	1811.2	2116	1546.5	1314.6	2105.2	3238.1	2656.3	1612.1	1790	3147.4	2174.9	1692.2	671.6	2530.5	2906.3	2135.4	1813.4	1366.8	1883.5	3305.9	1441.2	1127.6	2443.9	1780.1	3299.2
NAPA	603.1	833.6	1095.6	987	2053.7	998.5	723.3	1122	980.6	797.3	1091.3	581	566.5	427	631.1	618.5	835.1	398.6	975.8	1050.1	718.1	931.9	898.4	688.3	701.2	530.3	803.5	627.3	795.7	1148.7
NBL1	599	436	593.1	259.2	559.6	426.5	427	469.7	502.2	613.4	688.2	659.1	4090.4	568.3	1731.3	880.8	388.1	630.3	455.7	401.3	373.8	815.9	1355.1	730.7	723.6	821	803.8	1574.1	472.1	827.8
NCAM1	3166.9	3195.1	3393.9	2563.1	2623.9	2517.8	3434.3	4386.8	3037.8	3570.5	1882.5	2723.8	2821.4	1694.2	1727.7	2208	2640.6	3598.5	2784.6	2063.3	1919.1	2042.8	2235.8	3506.8	2220.4	4310.6	5212.3	2601.1	2366.8	2767.2
NCK1	439.8	438.2	815.9	386.5	476.4	479.9	329.5	4797.6	414.9	494	396.4	405.1	416.2	431.7	380	409.7	452.3	639.7	388.4	656.1	411.4	404.7	800	343	610.3	355.6	450.3	454.4	515.2	505.2
NCR1	808.1	902.9	1069.1	968.2	1141.5	858	820.8	996.7	1096.5	19321.7	1365.8	866.1	2374.3	696.3	1223.4	1757.1	888.1	1027.4	869.1	882.3	882	950.6	1206.3	1107.7	1077.9	981.2	1281.1	972.6	998.6	652.5
NCR2	110.6	122	101.6	111.5	77.2	98.4	106.1	101.3	109.3	91.8	69.9	112	108.5	112.5	91.2	99.7	97	109.8	99.3	97.6	98.5	80.7	99.1	106.8	83.7	104.7	107.5	101.7	113.8	96.9
NCR3	230.2	160.5	174.2	204.9	227	149.1	584.5	198.5	150.2	176.6	128.9	157.4	210.6	205.5	130	201.8	166.4	203.9	139	245.4	157	247.8	168.9	148.1	168.9	161.9	461.8	167.8	165.6	164.7
NEGR1	1247.1	1163.1	1137.4	937	913.4	1244.5	1042.9	1281	1188.2	941.9	861.5	1032.6	1226.4	727.8	1048.5	1005.7	877.9	1286.9	973.3	786.3	906.2	938	972.4	1292.7	814.4	1572	1759.2	967.1	1134	917.8
NGF	282.8	224.4	178.9	280.1	258.7	208.1	178.3	400.5	174.4	300.7	236.3	181.9	223.6	235	353.9	171.3	254.9	193.7	155.4	234.4	211.8	200.5	185	231.7	322.2	209.3	1533.4	223.8	187.7	315.3
NID1	1063.7	1870.9	2097.8	1522.4	870.2	1118.1	1536	1787.4	1290.4	1578.7	2033.1	1895.6	1813.1	1825.7	1916.3	2232	1950.6	1542.3	1657.7	1672.6	3058.8	2133.5	1484.7	2007.4	1943.7	1855.4	2542.8	1864.5	2167.2	1368.1
NID2	578.9	830.3	888.3	676.1	598.6	571.1	780.3	786.5	673.1	819.8	996.6	868.2	814.1	927.8	800	934	821.3	804.7	858.4	819.8	1381.9	3478.5	714.9	881.8	986.6	863.5	1185.1	785.2	915.4	787.7
NLGN4X	128.1	282.9	171.6	135.1	118.7	116.3	135.9	113.7	111.7	99.6	78.3	121.6	169.8	326.1	233.1	162.3	120.5	291.9	112.6	96.8	176.1	170	164.9	265	143.1	183.2	190.3	128.4	187.7	317.8
NME1	190.6	183	178	202.1	177.9	183	211	205.5	304.3	174.8	172.2	200.4	203.9	202.5	206.3	215.9	187.2	204	182.9	207.2	200.3	204.9	189.8	190.2	199.1	166.7	204	167.1	178.8	181.4
NME2	1522	2364.9	3619.5	2119.1	4057.5	2628.6	2431.8	2649.9	2682.9	2651.1	2687	2025.3	1396.5	1084.5	2028.2	2222.6	2125.9	1435.1	2414.6	3157.2	1537.1	2538.7	2591.4	2114.2	2036.8	1523.1	2330.5	2248.9	1890.6	2471.4
NMT1	265.8	240.9	228.8	288.6	353.1	306	271.5	294.6	252.7	417.5	281.4	283.5	265.2	247.1	325.5	279.9	907.3	273.2	296.6	399.6	300.1	620.4	275.5	232.6	329.3	421.4	167.6	230.5	256.1	558.8
NOG	934.6	792.8	817.1	632.1	524.6	672.1	559.4	773.1	562.4	994.5	950.4	1141.6	850.9	700.8	933.6	715.5	792.3	744	974	810.6	1309.8	793.4	554.1	597.5	1022.1	779.1	641.2	1374.6	753.8	749.8
NOTCH1	9701	8297.4	8320.9	7339.8	9191.4	7632.9	7660.2	9602	7655.2	10219.5	6007.8	6578.7	7477.5	8422	6477.1	7085.2	7507.5	9594.8	6652.9	6746.2	6691.2	5697.6	5848.3	7693.2	5829.9	7794.2	7266.2	8380	7820	5902.3
NOTCH2	295.6	219.4	222	217.1	221.9	298.3	207.8	252.6	342.5	262	170.2	238.5	335	270.4	211	195.1	221.1	222.8	205.2	201.1	296.5	166.8	280.4	171	225.3	516.3	301.8	374.6	242.2	342.4
NOTCH3	196.2	235.2	229.4	265.8	189.5	165.9	208.8	237.7	208.7	131.8	167.8	170	560.8	175.8	152.2	158.3	527.1	214.8	137.7	298.3	203.8	146.5	181.6	169	226.3	293.1	229	172	194.8	163.3
NOV	258	266	245.2	239.9	221.8	276.6	328.3	242.4	249.7	214.1	265.4	265.3	237.4	283	371.3	294.5	201.4	241.3	300.5	252.3	344	188.5	337.6	225.5	230.3	228.6	236.2	266.9	233.2	234.9
NPPA	470.3	232.8	303.2	325.6	222.6	221.8	292.2	462	241.4	162.5	235.2	226.4	263.9	161.1	288.1	188.7	710.9	1256.6	199.5	182.5	172.3	178.9	266.7	546.2	494.1	505.3	215.1	339	242	237.7
NR1D1	220.3	234.2	190.1	216.3	201	209.4	178.7	238.8	212	231.3	208.1	187.2	233.3	215.3	196.1	181	294.4	197.3	206	193.8	260.3	230.1	238.3	193.8	191.3	232.9	230.3	330	235.2	434.3
NR3C1	59.5	62.9	55.9	57.7	39.3	56.5	56.2	61.4	54.6	32.5	32.2	58.3	57.9	54.8	54.3	46.7	58	53.1	53.5	54.2	57	53.7	45.6	57.6	44.6	51.8	76	31.3	56.6	88.1
NRCAM	4562.5	4803	4067.7	2466.2	3737.5	3638	3387.9	6164.9	3203	5522.4	4829.4	3250	6460.4	4558.5	4129.4	3166.8	4608.7	5079	3122.7	3091.4	2988	2967.3	2922.7	4064.1	3791.1	3927	1451.6	6200.4	3926	2406.7
NRG1	73.4	63.9	65.3	75	62.9	366.3	282.2	75.3	67.6	58.6	35.3	62.9	72.9	85.5	79.5	70	78.1	123.3	64.5	85.9	70.8	58.6	116.3	67.7	201.3	64.4	72.4	82.1	77.4	75
NRG4	272	195.5	258.1	210.1	228.9	577.4	182.9	334.5	212.6	252.4	155.4	194.9	197.2	211.8	175.1	189.6	356.9	364.9	181.9	181	336.4	197.2	212.3	253.4	346	177.5	174.4	256.2	244.6	189.7
NRP1	777.2	631.9	849.4	601.2	599.7	633.7	950.5	697.8	950.9	675.2	1154.9	1069.4	1164.2	1146	998.9	856.1	1073.4	896.5	1213.3	1244.6	1095.1	1095.3	1347	1118.9	928.4	1025.2	1417.1	1058.4	789.4	673
NRXN1	225	225.4	231.6	187.8	156.8	194.7	196.7	268.2	193.6	180.5	168.3	257.5	405.7	200.9	241.5	196.2	289.4	250.5	195.5	172.7	184	234.3	330.1	219.5	210.7	262.3	383	238.7	203.1	240.9
NRXN3	311.7	224.2	220.4	195.9	276.8	264.2	235.6	284.6	232.3	217.5	309.7	223.4	401.8	218.2	220.9	552	257.5	306.8	160.2	158.5	172.1	195.7	245.1	248.3	193.7	293.4	331.9	239.8	279.7	200.5
NSFL1C	168.7	273.9	412.4	296	513.9	316.3	255.1	329	307.2	285.6	445	360.8	271.1	167.5	275.2	288.8	208.4	157.6	322.7	327.8	221.1	370.8	523.9	250.3	341.3	228.5	809.6	287.1	288.6	433.5
NTF3	79	91.1	91.7	77.6	69.8	85.8	64.7	70	74.3	137.7	37.3	65.5	81.7	71.6	48.4	61.1	83.7	74.8	30.2	65.9	31.2	43.8	29	69.3	50.4	65.2	36.7	90.5	63.7	46.7
NTF4	79.5	79.2	61.4	76.3	48.4	84.8	62.8	61.5	90.2	38.9	39.3	68.2	55.6	62.1	54.7	64.8	59.3	69.9	74.2	57.5	65	102.6	63.2	72.9	61.6	65.1	55.7	60.5	63.3	58.4
NTN1	62.3	64.5	74.2	64.8	33.1	57.1	63.4	63	131.7	41.2	43.4	87.1	67.6	64.3	50.9	59.2	60.9	61.3	63.8	83.8	60.2	67.2	83.4	73.9	49.5	114	85.5	39.6	71.7	68.6
NTN4	326	331.7	286.5	336.3	253.8	311	314.5	280.9	452.7	247	432.4	228.5	329.8	357.9	268.8	245.6	278.5	280.1	301	333.6	361.8	277.2	223.7	257.4	276.6	296.7	353.5	350.1	309.9	226.4
NTRK1	680.1	812.8	605.4	708.3	827.2	1101.5	718.8	575.8	1051.8	773	704.2	495.2	634.9	637.1	677.4	616.5	609.9	595.6	661.3	712.3	628.5	539.7	659.5	577.5	511.3	565	536.1	622.3	773.9	660.4
NTRK2	392.8	378.5	377.3	284.3	280.6	297.7	276.8	431.5	337	350.2	170.5	233	264.2	262.5	217.7	222.5	242.3	330.7	205.5	180	214.3	208.7	204	287.1	196.3	424.5	214.6	284.3	330.4	209.2
NTRK3	2503	2724.5	3492.8	2109.2	1870	2502.9	2396.6	3508.5	2555.9	3006.7	1840.8	2380.1	1736	1138.7	1326.5	1684.8	2252.6	3294.9	2093.8	1656	1661.6	1959.9	2065	3258.6	1494.7	3650	3659.2	2404.3	2907.9	1946.1
NUDCD3	76.8	87.5	124.5	82.6	57.5	87	91.3	113.5	99	50.5	143.4	145.2	146.5	89.3	117.6	76.5	88.1	84.5	121.4	130	96.1	123.1	237	102.1	92	94.9	200.1	131.2	96.4	110.5
NXPH1	814.2	729	876.5	1080.2	717.2	850.6	864.5	734	759.1	996.2	893.3	885.7	654.1	1025	1034.8	912.9	880.8	693.6	1230	1170.9	873.7	623.3	593.4	1007.5	966.9	724.1	881.5	969.8	940.8	741
OAS1	159.8	117.3	102.8	153.8	115.3	247.3	262.4	162	117.8	98	89.2	130.1	121	137.5	100	116.1	495.3	114.4	102.7	111.7	127.5	138.9	108.1	118	272.4	105.5	108.7	87.3	125.3	111.7
OCIAD1	349.8	342.9	316.2	535.5	409	406	441.1	333.1	388	386.4	489.2	381.5	394.3	456.7	567.3	434.5	396.6	386.9	470.4	391.3	879.8	2178.4	485.6	352.6	411	331.5	556.5	369.1	354.1	461.8
OLFM4	74.1	109.3	74.6	70.4	64.5	72.6	71.4	79.4	78.3	46.3	87	82.1	74.3	67.4	56.9	61.5	86.2	73.3	67.6	80.9	81.3	87.7	69.4	70.8	135.7	171.1	83.4	51.9	70.3	168.1
OLR1	1308.6	2211.1	1916.1	7087.6	2207.5	5145.9	6795.6	1706.3	5667.8	1381.7	5418.9	2248.7	3013.4	3248	17461.7	7652.3	2990.6	1003.6	4890	2878.1	4852.2	2196.2	5805.3	2136.1	10103.8	1188.4	3045.3	1544.6	2901.7	4253.9
OMD	2479.6	3253	2798.8	1716.7	1909	2173.3	1507.6	2490.1	1422.1	2026.5	1284.8	1379.8	3508.3	2041.8	1923.9	1649.1	1734.8	2407.6	1787.8	1159.3	1014.5	2543.6	1955.5	1980	2167.6	5811.6	2849	2649	2681.3	2067.5
OPCML	2429.8	1969.5	1415.4	3024.4	2379.6	2058.1	1953.2	1815.2	1861.8	2504.7	2279.7	1348.2	1993.4	2627.5	2209.5	1967.9	1951.3	1976	2249	2169.1	1902.1	2714.8	1183	1673.5	1572	1478.6	1327	1341.4	1581.9	1614.3
OSM	732.7	599.7	510.2	788.6	560.3	598.3	586.7	545	597	667.1	699.9	532.1	531.9	643.8	886	645.2	32671.6	576.8	725.2	614.7	637.4	501.8	581	605.8	521.7	571.4	315.7	566.4	596.7	819
P4HB	100.2	99.4	101.2	78.2	64.5	82.9	70.6	70.8	86.4	65.1	36.6	95	73.2	89.8	79	75.6	80.5	91.5	82.9	87.5	70	60.7	64	93.4	63	88.9	55.2	63	85.5	68.1
PA2G4	166	284.3	331.4	245.2	669.5	321.3	274.3	376.2	281.1	210.3	321.3	155.1	164.9	144.1	153.4	168.9	224.3	144.1	276.1	284.3	244.8	268.9	220.2	181.4	180.6	169.5	191.2	125.5	220.2	352.9
PACAP-27	89.4	59.4	71.8	129.5	148.8	363.3	80.2	135.4	71.2	44.8	39	101	72.5	68.1	77.7	71.1	972.2	115.5	58.8	83.3	84.2	112	77.6	90.7	291.9	82.2	42.2	97.6	89.3	66.9
PACAP-38	76.2	66.7	64.5	71.2	49.2	78.8	76.6	121.5	85.8	228.2	43.5	72.1	60.4	67.5	56.9	59.8	262.2	98.3	70.6	66.9	101.8	298.7	71.2	71.8	119.8	69.9	65.8	48.2	73.4	60
PAFAH1B2	926.7	2675.6	1936.2	1043	2114.3	1308.4	1151.8	1234.8	1385.4	1669.4	2270.4	2098.5	2236.5	1505	1648.5	1705	1481.7	1356.9	1311.7	1949.1	1394.1	2061.6	1782.2	1769.9	1420.7	1648.7	1715.7	2379.7	1661.5	1580.9
PAK3	392.2	518.7	310.7	438.9	343.1	343.9	297.9	337.9	307.6	442.6	356.2	319.2	339.6	413.6	448.4	410.3	295.6	374.5	400.3	372	368.8	289.8	322.3	346.8	275.3	346.9	239.4	277.4	356.3	289.1
PAK6	215.7	96.8	91.1	111.3	118.8	142.9	118.5	95.6	401	94.9	69.4	882.9	156.6	122.4	125.7	122.9	99.6	106.7	106.9	133.4	175.7	101.5	148.1	137.4	191.7	278.5	151.7	111.8	164.1	128.1
PAK7	169.3	171.4	154.7	221.6	135	181	193.6	160.1	180.1	172.5	208.4	198.7	125.3	177.5	162.5	155.5	206.4	148.4	185.3	168.8	199.7	150.3	164.8	186	148.9	175.8	258.5	160.6	181.3	152.6
PAPPA	5038.6	6257.9	4223	8892.9	2251.6	6184.9	4657.6	6022.2	3271.7	8751.4	7371.6	15018	30090.3	5071.1	16903	6239.7	8270.8	5119.9	6687.5	9052.2	5641.5	26553.7	11004.7	5920.6	7836.2	6647.5	9987.1	4885.1	5892	2716.1
PARK7	190.6	247.6	250.5	254.1	221.9	263	222.8	260.4	281.9	197.4	389.8	379.4	264.6	192.3	274.3	268.2	676.1	200.6	220.9	242.6	203.6	635.6	343.3	401.7	403.5	328.9	250.5	239.4	319.7	315.8
PCNA	99.9	91	88	84.8	76.1	89.7	75.6	81.2	87.1	82.8	55.6	85.7	100.5	104.5	100.8	75.9	76.4	103.5	86.9	86.4	82.4	86.5	90.6	82.7	65.2	98.1	76.4	69.4	81.7	86.7
PCSK7	858.5	1041.2	1270.3	1198.3	717.2	588.5	608.6	978.7	1108	782.7	947.6	987	1406.5	1488.8	969	1100.1	1052	1126.4	835.7	1489.7	1015.6	723.9	1343	1104.8	576.8	1039.3	1069.1	842.3	1149	1563.8
PCSK9	183.3	300.7	191.9	297.8	96.6	244.2	236.7	244.7	163.6	186	144	162.4	223.2	170.9	151.5	161.8	290.5	141.5	165.7	294.2	191.5	191	263	196.4	235.8	218.3	196.9	153.9	176.1	278.1
PDCD1LG2	2728.9	1540.1	1685.4	1449.1	2255.9	1957	1402.8	1520.2	1143.6	1635.7	1127.9	1443	1767.7	1637.8	1599.1	1782.9	1482.9	1725.7	1298.5	1534.6	1245.9	1164.7	1630.8	1501.9	1516.8	1452.3	1513.2	2816.5	1394	1359.6
PDE11A	698.5	726.2	538.1	849.8	721.8	618.2	596.6	644.2	608	679.2	705.6	784	1082	758	654.8	616.9	640.1	647.3	626.9	815.8	712.4	619.1	509.1	623.4	568.2	538.2	572.2	599.2	635.4	668.3
PDE1A	232	223.5	209.5	225.2	322.3	247.5	236.7	210.3	202	258.3	285	247.3	238.2	270.1	210.9	388.4	199.5	221.2	5167	253.4	397	225.4	241.1	203.5	945.8	207.3	145.7	227.8	280.9	292.3
PDE2A	2572.7	1850	1346.9	3387.9	3046.6	2350.8	2052.5	1691.3	1779.2	2120.5	2237	1569.4	1693	2241	1978.3	1801.7	1730.3	1715.1	2143.5	1941.3	2908.9	1577.5	1530.6	1508.4	1905.3	1588.5	1179.5	1433.7	2216.5	1624.4
PDE3A	212.2	216.9	208.9	268	341	261.9	254.4	199.2	324.2	255.5	254.6	221.3	217.9	223.2	250.8	225	207.9	277.6	237.8	238.4	905.3	3201.8	237.3	215.9	265.2	190.7	195.7	192.2	258.4	510.7
PDE4D	532.9	424.7	414.8	629.1	680	436.9	486	480.9	688.9	493.9	632.1	535.1	502.9	487.4	519	538.2	590.7	574.3	521.4	474.9	604.9	1179.4	520.1	988	496.8	417.4	432.1	468.1	458.7	486.5
PDE5A	1930.1	2221.8	3243.8	1646.4	3279.2	2625.9	1621.4	1812.5	1661.7	2486.1	1892.2	1794.6	1786.2	871.6	1539	1810.8	2756.9	1841.5	2220.2	2972.5	1856.6	4396.8	2622.4	1899.7	1568.4	1300.7	1866.4	1806.1	2140.9	2025.7
PDE7A	149.2	155.7	163.2	194.7	146	143.3	152.9	136.9	146.5	132.2	122.7	240.7	146.8	143	128.8	135	126.6	135.2	151.8	154.4	148.6	123.9	221.7	134.6	139.2	165.2	223	115.6	146.3	171.8
PDE9A	487.8	243.5	212.8	230.8	229.7	256.1	393.7	277.6	274	327	305	315.9	673.3	366.2	349.2	269.5	354.9	262.1	273.9	267.2	252	234.3	381.9	234.5	392.7	272.6	423.8	382	255.3	230.7
PDGFA	2609.2	3268.5	5454.7	3669	3409.9	3781	3793.8	3802	3220.4	5734.5	9765.9	5131.8	3426.8	3464	6929.5	5481.6	3323.2	2631.1	3649.7	6625.9	3090.1	3635.9	1251.9	4422	6805.1	3569.5	2456.6	6030.4	3828.3	6165.2
PDGFB	8031.3	10597	16736.5	11345.3	10823.4	13424	12694.1	13612.7	12498.4	14122.3	30729	9333.3	10080.2	9951.2	23099.1	14072.7	12329.5	6142.1	26262.7	23310.2	14400.1	12582.3	8698	13295.6	24795.4	13122.7	17916.5	14372	10945.9	22918.2
PDGFC	129.3	109.8	101.9	119	138.4	173.6	278.3	145.6	146.3	108.4	90.7	122.3	142.7	112.7	108.9	128.4	195.9	120.2	95.5	118.1	133.1	111.8	117.2	166.7	574.9	116.5	90	208.1	111.4	125
PDGFRA	686.7	790.3	864	588.3	561.1	619	712.2	637.1	624	681	1177.9	1590	1487.8	1401.7	1477.3	1073.7	767.2	843	726.9	746.8	1087.9	1439	1087.4	1061.8	822.5	1853.4	2055.8	1589	948.6	1473.2
PDGFRB	2061.4	4072.3	3441.7	2205.4	3010.8	4244.8	991	2805.2	2906.6	2987.3	751.2	1774.9	2103.6	3118	1576.5	1801	862.6	2465.5	2072.1	1207.4	1719.9	2824.3	3369.4	2222.1	1703.5	3352	2279.2	4406.2	2604.5	3031.1
PDIA3	883.7	782.6	641.9	1344.8	985.5	939.5	942.5	767.7	807.7	868.7	1055.1	864.8	755.4	1052	1045.6	866.9	858.2	710.7	1047.6	1101.7	1121.8	783.4	660.7	845.3	811.5	688.4	829.2	619.8	779.1	797.1
PDK1	534	512.5	289.8	388.1	571.5	393.2	443.1	2266.9	1817.5	609.1	464	346.2	432.5	429.6	360.3	495.5	529.8	477.5	385.8	657	421.5	2292.1	488.4	391	1435.1	414.1	270.7	451.3	444.7	2429.5
PDPK1	81.6	139	152.2	109.6	197.2	135.7	122	88.3	134	162.1	144.7	126.1	105.3	77.3	193.4	145.5	108.9	73	142.1	223	114	110.8	152.9	120.6	179.1	78.9	90	118.8	168.4	213.2
PDXK	174.2	227.5	387.1	264.2	330.2	402	527.5	321.6	371.8	246.9	375	322	248.8	243.5	370.3	441.5	337	275.4	338.2	274.8	261.7	434.2	506.1	284.7	469.2	247.3	352.8	285.8	264.6	518.3
PDXP	400.8	690.7	780.3	541.9	1268.2	868	585.9	680.7	611.1	706.4	832.1	435.7	480.7	346.8	445.4	408.6	562.1	348.5	579.3	746.1	491.6	982	606.8	410.4	387.7	383.7	354.9	538	450.5	846
PEBP1	907.1	1113.7	1490.1	1165.7	2468.4	1395	1621.6	1526.1	1576.6	1201.3	1475.6	1422	1075.3	973.3	977.5	1043.6	1680.1	1018	1270.2	1053.4	790.9	2279.6	1759	1067.2	1191.2	1078.1	1192.3	1573	1131.2	1761.9
PECAM1	304.3	247.4	222.7	285.8	239.8	244.3	264.9	218.8	245.6	324.1	263.1	225.9	234.4	257.9	276	251.2	212.4	235	258.5	245.1	270.4	202.5	229.8	248	229.9	239.8	188	255.9	259.1	203.8
PES1	87.8	74.9	76.4	77.6	67.9	92	80.8	79.7	83.7	62.5	61.3	100.5	77.1	74.1	64.7	68.5	90.9	72	81.5	74.1	89.4	104.4	102.1	91.1	71.7	143	107.7	58.8	99	89.8
PEX5	1366	132	272.1	91.5	74.5	81.4	88.2	129.5	87.8	138.9	60.2	80.8	82.6	82.5	74.9	71.1	335.2	77.8	80.3	77.1	86	99.9	73.4	79	124.8	78.2	88.9	215.8	84.3	97.9
PF4	562.6	722.1	896.2	640.9	612.9	688.3	776.9	663	623.2	750.5	1432	908.6	616.2	673.6	932.6	767.3	713.4	508.5	1052.7	768.3	709.5	699.2	647.4	786.7	950.2	673.3	865.8	632.3	777.1	990.7
PFDN5	231.6	241.8	323.9	225.1	457	233	269.6	241.7	280	279.3	286.8	306.8	278	259.6	293.6	404.8	283.9	288	380.3	336.4	286.3	365.5	572.1	304.9	236.5	222.7	294.5	326	262.1	288.8
PGAM1	169.9	182.9	164.6	156.6	164.4	171.2	129.9	159.6	141.9	177.1	143.6	166.2	167.6	174.8	137.9	150.6	143.4	190.3	152.3	154.7	147.1	125.7	139.3	168.7	126.9	167	167.2	173.5	167	161
PGD	1654.1	2673.7	2888.7	2417.9	4783	2911.1	3067.8	2265.9	2508.4	2630.6	3113.2	1296.6	2156.5	2099.7	2688.6	2471.7	2550.3	644.6	4079.6	2895.2	2707.2	3421.6	4769.5	1618.2	5043	761.3	1730.3	1601.1	2161	5107.4
PGF	127.4	106.9	110.1	141.1	122	106.2	119.1	144.8	143.5	124.2	86.5	152.3	172.6	127.9	136.6	131.2	181.3	140.6	162.1	130.2	130.4	127.5	146	107.9	429.3	127.4	96.9	156.4	188.4	116.2
PGK1	1599	1725.8	2055.6	1405.9	2471.3	1715.7	1400.9	1541.5	1521.7	2303.9	1808.3	1760.7	1722.5	1426	1762.1	1783.2	1641	1609.8	1913	2932.2	1754.5	1782.6	2166.2	1999.7	2149.7	1430.2	1637.3	2170	1998.8	1813.8
PGLYRP1	2838.1	341.5	171.3	621.4	218.4	557	561.8	188.3	412.5	121.7	428.1	194	186.4	233.8	989.3	449.7	300.7	148.4	546.4	205	478.2	392.9	442.9	405.8	815.9	149.8	338.7	129	376.5	387.5
PGM1	146.3	103.1	129	142.8	143.6	235.2	154.3	141	140.1	129	90.1	156	148.4	143.2	135.5	132.7	155	152.2	120.2	138.7	142	114	142.5	141.9	224.9	169.4	133.5	127.4	131.8	342.4
PI3	4933.7	2735	4021.5	2162.2	3370.7	3554.1	3111	2702.1	2224	2993.7	2980.3	6291.2	5902.7	2284	7477.6	10973.6	4102	4882.8	2418.2	1647.8	2168.3	5141.5	4618.9	3481.3	5381.3	5148.9	3386.1	4529.4	3515.2	9957.7
PIANP	1599.9	1601.6	2198.4	1217.5	1395.9	1221.4	1545.5	1687.1	1433.5	2083.1	1247.6	2113.9	4078.4	1568.8	2395.2	1561.5	1984.7	1905	561.5	1505.1	871.7	1573.5	821.1	1529.3	1933.6	2308	1080.7	2472.3	1644.9	1608.7
PIAS4	250.6	224.3	183.3	395.1	299.6	247.7	328.8	216.7	231	328.8	299.8	291.7	298.1	396.5	368.7	300.9	414	252.4	319.1	397.7	296.8	333.3	317.8	308.2	363.4	253.4	313.6	307.7	268.3	297.9
PIGR	1621.1	799.6	1235.4	1531.8	2189.2	1100.1	6338	1143.1	1190.9	1700.1	1562.3	1099.2	1142.3	2607.6	749.1	626.9	628.4	6501.7	884.1	796.2	2867.1	892.1	813.6	1176.5	6351.7	885.8	1463.5	1101.1	743.3	1926.1
PIK3CA	233.6	514.9	244.4	229.9	245	189.1	234.2	183.9	217.6	222.1	211.2	248	175.2	237.4	178.2	195.2	218.4	183	248.2	335.9	192	301.1	263.2	212.1	207.1	207.2	223.7	257.2	227.6	285.4
PIK3CG	354.8	419.9	310.1	501.1	312.3	366.2	354.5	348.6	333.7	406.7	412.4	370.3	291.1	365.6	431	371.4	323.6	332.4	472.9	395.8	400.2	349.8	338.8	394.3	324.6	378.7	426.7	345.3	404.3	297.6
PIM1	244	265.9	186.4	212.4	220.6	197.6	310.3	196.7	207.3	3047.2	272	239.3	202.2	212.8	203.1	200.2	329	212.5	242.3	2394.9	337.2	633.8	221.8	218	206	203.9	308	194.1	220.7	3040.4
PKM	1823.9	2334.2	2955.9	1900.9	2748.2	2522.8	2583.6	2326.2	2225.5	2222.5	1647.6	1809.8	1331.9	1773.6	2003.7	2050.3	2721.3	1046	2760.1	2298.2	1926.1	2571.3	3077.6	1817.9	2765.4	1282.4	2090.3	2092.3	2631.7	4031
PLA2G10	185.3	154.9	143.8	279.9	126	163.5	167.3	147.7	149.2	125.6	132.9	146.9	167.9	153.7	139.1	138.7	126.3	157.6	150.7	177	165.6	147.3	143.2	188.5	141	145.1	172.9	196	506.2	5100.1
PLA2G1B	506.1	594.7	571.7	507.9	490.3	373.8	443.1	641.3	408.7	968.1	348.6	590.8	683.6	457.3	438.8	494.3	674.8	571.9	374.7	442.1	601.9	1995.4	757.5	670.4	401.7	462.2	942.9	964.3	423.1	1484
PLA2G2A	1488.5	1414.1	926.1	3770.4	1459.8	1934.3	1305.3	1501.4	1085.1	1154.6	4049.4	855	2514.4	960.5	5312.4	1856.4	1199.6	1179.6	983.9	2883.7	5251	2299	479.5	1475.4	4964.9	1668.7	392.7	2353.1	2332.6	1676.3
PLA2G2E	92.7	85.1	68.8	91	65.1	83.2	79.7	70.1	77.6	84	50.6	79.2	75.2	78.8	72.7	73.9	69.8	81.5	77.9	73.2	79.3	77.4	73.6	76.7	65.1	75.3	58.3	53.6	72.4	101.9
PLA2G5	84.9	99.6	105.1	102.6	87.4	101	137.5	90.1	103	78.7	60.8	93.7	85.9	94	78	166.9	84.4	83	106.9	93.7	100.9	88.5	86	93.1	85.6	86	95.4	61.9	99.9	84.1
PLA2G7	364.8	252.8	237.8	240.7	297.4	292.9	263	339.6	274.6	198.6	197.6	209	490.5	215.6	224.5	215.4	228.7	270.6	288.8	233.9	381.3	222.7	181.1	186	257.4	270.6	266.2	236	319.6	194.2
PLAT	327.5	236.2	370.5	231.1	278.1	198.5	188	264	436.1	273.5	238.8	359.3	357.6	323.2	242.7	366.5	218.6	269.2	261.3	205.5	182.8	324.2	248	228.9	243.4	249	189.1	265.5	295.4	202.3
PLAU	952.4	1003.2	1188.1	909.3	579.4	1207.7	1024.9	1213.6	916.7	871.1	1264.1	1042.9	911.6	1215.6	898.5	779.3	888	1070.4	651.1	726.1	698.2	712.8	730.8	819	859	1207.6	1000.8	989.9	1060.9	602.4
PLAUR	2897.8	3886.5	4055.6	4625	3802.8	4715	3900	3708.4	4292.6	3923.9	7109.9	6182.7	8450.9	5995.3	10554.6	6270	3316.2	5330.7	4814.2	4157.7	3905.5	7048.3	6428	5533.7	6507.3	5265.9	1947.4	9632.6	3949.7	5467.1
PLCG1	174.3	239.1	126.3	171.5	137.2	134.5	134.4	135.4	152.5	152.2	130.5	139.8	152.3	164.3	166.4	156.7	142.2	154.1	150.9	157.8	154.9	127.1	133	137.3	120	137.5	380.2	134.7	143.9	121.8
PLK1	67	69.4	87.4	76.4	33.1	67	70.3	68.2	103.1	40.1	42.5	69.7	64.6	66.5	65.8	54.6	66.2	63.4	62.9	59.1	82.8	54.9	63	67.1	54.6	69.4	79.3	33.4	75	61.3
PLXNB2	1451.7	1309.2	1498.3	1432.4	1250.9	1543.5	1085.7	1615.7	1258.8	1606.8	1749.4	1650.1	1967.1	2050.5	1239.2	1578.3	1337.8	2153.6	1461.1	2106.7	1594.4	1185.2	1472.9	1891.7	1357.1	1236.6	1358.1	2735.4	1502.9	1161
PLXNC1	267.5	628.8	231.2	222	203.8	295.6	279.4	289.4	219.4	240.8	144.6	196.6	115.4	255	247.5	137.6	204.9	244.5	188.4	154.2	132.5	205.6	171.4	237.6	153	256.7	134	301.7	260.4	165.7
PON1	57.5	64.6	61.2	62.3	41.3	65.9	66.7	57.3	56.9	39	267.5	59.8	56.3	57.1	52.5	51.8	63.6	53.6	62.8	68.1	65.6	56.3	96.1	65.1	80.9	54.6	67.8	34.8	63.5	53.8
POR	728.6	703.4	1376.4	878.1	1114.8	2070.7	3040.7	741.7	901.5	1736.8	2147.6	1993.8	1408.6	2564.3	1037.8	1846.7	1734.1	1124.1	1028.9	2314.3	1108	4123	3456.1	3063.6	1886.5	1394.9	1130	1809.8	1529.9	3106.7
POSTN	1357.6	1439.5	2004	895	945	1470.4	1235.5	1295.1	2152.6	2065.3	1408	1733.8	1682.3	1585.9	1050.8	1163.6	1297.5	1416.5	1206.3	1239.4	959.6	1914.8	1739.9	1607.2	1451.6	2734	2187.3	9003.7	1413.1	2043.7
PPA1	3944	4789.2	7002.7	6296.1	17442	9143.5	5892.8	7133.8	40202.6	7218.4	7564.8	3868.5	5064.5	5033.2	5278.3	5363	14487.9	5499.6	6318.6	7384.3	5661	7923.3	7873	3998.8	4618.3	3471.2	2228	16284.3	7061.2	6744.8
PPIA	16103.9	23480.6	24499.2	19839.6	44559.4	23459.4	23870	22890.9	24499.4	27321.1	26243.1	27723.8	24407.2	18621	29580.4	26454.6	28242	20838.7	25876.2	34539.1	18709.1	31233.2	29642	22685.8	28804	17575.3	5445.9	33770.9	23387.5	28175.5
PPIB	746.4	872.1	683.2	1077.8	871.7	1051.6	1089.6	780.8	1116	1015.8	997.6	617.2	708.4	814.6	1079.4	868.5	747.5	716.1	1266.4	773.4	882	1260.2	815.3	744.4	739.7	733.3	925.5	707	803.9	950.7
PPID	282.2	669	734.6	427.2	780.4	556.7	587.8	430.4	422.2	667	1085.6	737.9	718.6	583.9	811.5	872.6	634.5	100.2	590	1483.3	740.7	859	1020.2	514.9	953.3	349.7	661.4	621.3	617.8	1281
PPIE	167.3	216.1	250.4	195.5	272.9	194.3	230.8	274.5	238.1	209.4	233.3	178.9	189.3	121.2	154.7	164.9	499.9	136.9	222.1	202.5	186.1	396.8	283.7	183.3	217.2	159.3	216.4	183.1	289.9	298.5
PPIF	743.1	783.3	1275.9	729.1	1755.4	877.3	778.5	739.1	765.5	1107.2	1253.4	1232.1	637.6	443.6	797.6	988.7	1428.4	612.2	465.6	2559.3	384.9	1112.5	916.3	1298.3	935.6	692.1	336.2	1340.6	1405.2	1374.1
PPP3CA	258	178.7	176.8	187.5	271.8	155.5	214.1	157.8	196.7	191.8	99.9	171.5	189.8	223	178.6	245.1	211.4	175.7	186.7	268.6	189.4	160.8	245.8	170.2	196.8	168.9	140.2	190.1	186.9	260.1
PPP3R1	4933.8	4120.7	2880.5	6779.9	5128.7	4525.9	4336.7	4004.7	3904.8	5167.5	5217.2	2578.4	3738.7	5218	4899.3	3734.6	3997.7	3974	5123.1	4507.4	4100.5	3303	2575.2	3535.8	3762.3	2955	3597.9	2445.6	3318.6	3613.6
PPY	286.4	285.3	1042.5	397.3	334.3	333	435.6	600.1	1299.5	530.6	596	535.6	576.3	827.6	874.5	1250.3	651.4	450.1	361.5	532.2	929.1	542.5	421.8	120.2	772.7	546.7	1364.2	1858.2	586.2	309.4
PRDX1	334.3	526.4	690.2	567	1250.3	630.3	640.9	833.7	689.4	592.8	808.7	398.1	430.3	378.9	298.3	326.8	598.1	314.6	612.6	637.5	426.4	687	541.8	353.4	375.8	382.9	348.9	466.4	380.1	699.5
PRDX5	209.4	266.7	202.3	261.6	217	221	256	223.9	226	224.8	212.4	223.9	223.6	233.9	196.2	191.3	253.2	205.5	235.3	235.1	225.7	169.4	499.4	205.1	209.1	205.7	290.5	250.3	211.1	218.2
PRDX6	68.3	101.2	114.4	202.8	187.4	85	81.3	152.4	104.2	50.7	112.2	61.9	224.3	61.4	46.6	56.1	379.5	51.6	81.7	308.6	68.3	97.1	78.9	54.5	93.6	54.3	56.5	43.6	62.7	129.6
PRKAA1	109.5	91.9	87.4	118.4	102.9	126.7	281.5	111.5	100	80	63.5	124.9	97.6	96.7	88.9	97.6	175.3	101.5	99.2	97.5	123	99.7	97.8	96.5	154.6	95	71.7	82.8	136.8	148.9
PRKAA2	644.9	879.5	1206.2	839.1	1490.3	878.4	1074.1	1188	974.3	1027.7	1324.4	887.4	659.5	520.6	1062	889.9	775.7	456.5	884.1	1440.5	869.3	1243.9	1792.2	769.2	1279.6	532.2	624.3	730.9	1128.1	1165.5
PRKACA	725.5	959.8	1343.1	725.5	1503.6	1010	970.3	855	1010.4	1348	1137.1	1030.5	869.2	401.2	1009.3	994.6	3028.2	754.9	1082	1530.5	603.6	867.3	926.7	1096.1	905	552.1	823.4	758.9	1251	1325.4
PRKCA	1758.6	2751	3824.2	1754.1	3368.1	1884.1	2380.4	1471.5	1996.9	3224.7	2585.9	2884.5	1440.1	822.7	2525.7	2357.7	2078.2	1410.6	1269.4	4726.5	942.8	1569.4	853.1	2150	2688.8	1211.9	942.5	2282.4	3155.3	2025.5
PRKCB	343.5	342.4	416.9	232.4	417	280.6	343.4	237.8	298.1	396.6	263.1	304.8	235.8	156.8	321.4	410.7	413.9	187.9	263.6	705.4	212.8	251.6	240.5	334.1	370.2	199.8	147.7	312.1	429.1	330.7
PRKCD	1261.6	1434.4	1399.5	1367.9	1628	1447.6	1246	1098.5	1255.4	1565	1540.4	3299	1354.8	1613.1	1504.2	1254.8	1502	1386.4	1716.6	1326.9	1105.7	1391	1539.8	1668	2190.6	1350.4	68425.1	2166.5	1400.8	1778.2
PRKCG	232	149.6	174.6	135.6	141.1	147.2	163.2	270.6	177.7	107.1	84.6	169.2	212.8	154.3	166.3	150.5	147.2	156.9	142	159.9	146.1	132.8	169.4	141.3	120.1	614.8	199.8	439.3	151	143.3
PRKCI	468	509.3	696.3	453.1	818.1	457.4	476.8	450.1	679.1	575	662.9	459.4	416.9	422	433	474.1	584.6	312.4	550.6	758.3	451.9	678.5	546	419.9	491.2	363.3	315.9	439.4	414.2	587.3
PRKCQ	503.2	1433.5	599	457	811.2	441.8	516.7	497.3	516.9	658.3	453.7	507.8	489.4	349.5	444.5	486.8	719.7	416.5	824.9	1034.5	511.4	505.6	457	391.8	792.1	410.1	351.2	580.2	637.4	635
PRKCZ	252.7	493.9	272.8	230.3	238.6	214	345.9	210.8	290	177.6	371.5	496.4	214.2	270.9	229.7	272.8	282.8	161.2	302.5	264.3	311.6	300.9	607.5	218.4	327.1	199.3	377.8	337.6	233.8	315.3
PRL	838.9	680.5	3330.4	3798.7	2451.3	516.8	4613.3	10063.6	2856.8	11257.8	1351.4	6483.9	5833.1	2939.1	3617.6	3870	8866.1	5894.3	2999	600.8	7876.3	8508.6	7503.7	6262.1	4974.4	9773	3503.8	3546.6	6210	5209.9
PRLR	441.2	464.1	452	535	488.3	410.9	405.7	1161.8	412.7	447.7	437.8	571.3	510.1	469.2	561.5	1242	711.2	590.9	421.5	528.1	494.1	565.6	624	456.7	815.4	478	422	515.2	504.5	513
PROK1	78.1	83.2	80	77.5	70.2	78.8	103.8	70	87.2	58.8	42	82.9	88	82.1	85.1	84.5	85.3	81.9	80.1	79.6	85.9	74	94.4	78	81.3	80.7	111.5	66.2	75.1	134.3
PROS1	1473.4	1213.8	1532.4	1396.3	1364.2	1248.7	1142.9	1360.2	1767.9	1507.3	1778.8	1549.2	1242.1	1612.4	1550.1	1590.4	1288.9	1594.3	1903.5	1911	2211.3	1331.4	1272	1522.1	1531.3	1452.7	1427.5	1496.4	1499.4	1658.8
PRSS1	3280.5	2612.3	2843.6	2398.1	1541.4	2016.8	2308.1	2640.7	1480.3	4015.5	1179.3	2822.4	3293.3	2245.6	1598	2943	3434.8	2461.2	1382.2	2248.8	3311.6	3085.5	3492.7	45	2469.3	1930	6396.4	3899	2271.8	21498.9
PRSS2	710.5	533.1	973.6	1266.5	725.1	364.1	485.2	381.4	892.2	1067.1	833.8	1835.6	3751.8	1463.2	1292.4	1618.9	748.2	816.4	790.8	872.9	1087.8	2560.7	2858.3	126.9	1047.7	1207.6	6487.3	1908.5	707	21343.1
PRSS22	652	444.7	754.2	437.2	434.9	641.2	592.6	554.4	416.6	487.8	2784.9	2544.2	1475.1	3048.5	1280.2	930	632.6	994.5	1787.9	1267	747.6	469.1	1082.7	1950.5	1820.7	1327.5	1454.2	1509.7	774.7	1182.4
PRSS27	3931	3806.9	3360.5	6460.4	4372.6	4353.7	5194	3753.6	4269.9	6451.4	5331.3	2575	3558.8	3948.7	6392	4244.5	3624.6	4192.9	5154.6	3574.7	3971.1	16038.5	3498.7	3364.4	3688.4	2748.2	1722.6	2956.1	3568.7	37897.9
PRSS3	141.9	117.4	121	131.8	102	124.3	121.8	123.7	136.4	138.5	96.3	199.1	142	146.7	129.8	128.9	112	130.2	128.1	113.5	134.8	122.6	136.9	126.6	100.1	140.2	164.5	147.9	147.7	117.8
PRTN3	1673.4	2232.8	1515.7	6559.8	2028.3	4898.9	3888.5	1788.8	3724.8	1850.2	4374.5	1593.5	2632.2	2997.7	7120.8	5853	3046.9	1670	4777	3459.3	4729.7	4873.2	6665.9	2377	5759.8	1071.2	2883.4	1815.5	2533.3	6006.5
PSMA1	177.5	177.4	220.5	187.5	220.9	182.3	217.4	169.4	199.5	192.6	204.6	328.5	183.8	270.7	236.6	407.8	146.4	264.8	158.1	160.2	234.5	677.6	424.5	379.1	171.7	191.3	327.6	232.8	193.6	245.7
PSMA2	192.1	269.3	380.9	290.5	182.1	225.8	496.9	276.1	396.4	163.8	190.8	731.5	167.3	150.1	432.8	812.5	234.1	539	251	177.4	559.6	1653.4	570	1018.2	329.3	376.6	699.7	375.1	324.4	430
PSMA6	144.7	156.9	204.2	163.4	250.2	169.2	179.3	178.4	173.7	155.7	170.6	186.1	131.3	126.1	144.9	169.7	153.7	141.7	176.7	183.8	193.8	307.4	195.2	197.2	147.7	141.3	203.1	207.5	167.6	311.7
PSMD7	96.3	89.6	101	88.3	99.2	98.9	100.2	98.2	111.3	87.3	132.3	99.5	104.3	104.1	97.8	106.5	95.5	114.6	89.1	94.4	95.8	105.6	110.4	101.6	74.4	101.4	141.5	104.8	109.3	102.5
PSME1	268.4	265.4	307.3	342.3	466.6	283.7	306.9	306.1	327.1	292.7	356.2	363.1	277.7	354.8	260.7	378.5	328.7	350.1	345.8	406.8	331.8	362.6	367	288.7	348.5	262.8	260	329	285	327.7
PSME3	93.5	95.2	87.7	124.5	97.8	158.9	98.8	176.2	87	73.5	61.6	120.8	88.6	92.1	83	81.7	145.7	95.2	92.3	89.9	110.9	182.6	88.1	95	140.3	97.1	91.4	72.5	90.4	85.2
PSPN	81.8	83.6	76.8	71.5	46.5	53.2	82	78.5	93.8	39.3	51.4	73.5	56.4	93.7	275.6	64.2	76.9	78.8	63.1	55.2	56.3	51	50.6	110.8	128.9	85.6	59.3	29.1	67.8	66.2
PTEN	195.1	337.5	163.9	171.1	238.7	368.3	170.2	194	229.9	194.8	158.5	184.2	203.4	196.8	178.4	162.2	190	201.2	162.4	316.9	320.3	154.7	212.4	173.6	709.9	392.3	233.7	223.9	450.2	278.4
PTGS2	178.2	175.1	170.7	191.3	198.2	203.3	206.3	151.9	189.3	147.8	136.1	151.8	160.1	187.6	238.4	194.6	200.6	154.5	189.3	178.8	175.5	174	150.7	160.7	238.8	146.7	166.3	131.3	166.1	282.1
PTH	528.8	579.4	834.5	669.5	738.3	472.2	761.2	655.6	417.2	613.2	353	802.1	469.2	1127.3	1003	1826.1	742.3	2469.2	572.7	520.2	522.5	2047.8	617.2	684.4	848.7	738.3	952.8	747.3	439.3	563.9
PTHLH	309.3	248.2	351	282.5	199.9	272.9	377.1	287.1	270	395.7	213	326.2	217.2	214	201.6	203.6	237.5	603.8	160.4	165.3	179.9	160.8	141.1	259.8	227.1	384.6	217.8	258.3	235	175.8
PTK2	166.6	189.2	138.6	234	150.6	149.4	139.8	146.8	149.8	156	156.2	140.6	194.9	185.6	137.4	140	169.8	141.1	151.5	173.7	141.6	115.1	177.3	131.4	179.4	131.5	157.2	141.3	137.9	154.5
PTK6	79.3	79.5	5675.8	73.2	59.6	116.1	78.5	84.8	136.2	57.8	45.2	72.2	394.9	76.9	68	64.9	94.4	77.6	214	85.7	90	98.3	74.9	104	432.3	79.5	74.4	46.5	8719.8	77.7
PTN	280.1	232.7	300	232.5	214.7	247.8	309.4	313.5	373.5	356.5	300.7	491.4	624.7	315.8	507.3	349.5	379.8	328.1	201.7	189.8	213	384.4	460.4	477.7	360.4	798.8	725.3	686.5	378.1	394.5
PTPN1	665.3	596.8	521	731.9	693.5	616.8	625.6	558.9	583.5	682.9	633.3	561	525.2	649.1	617.2	688	602.1	609.2	672	837.6	664.7	525.1	522.5	634.1	628.7	540.1	442.9	525.9	599	555.2
PTPN11	861.6	1380.7	1647.9	1350.3	1739.3	1608.1	1377.6	1096.4	1572.8	1410.8	2135.6	1800.3	1232.3	1276.3	1381.8	1745.8	1423.4	1060.4	1384.6	1827.1	1170.7	1733.5	2834.8	1386.8	1435.7	1180.8	1730.5	1649.2	1396.9	1662.1
PTPN2	248.7	117.3	95.4	123	118	105.2	108.7	100.9	104.1	87.5	82.4	108.2	93.4	102.3	94.3	91.9	95.9	90.7	112.2	103.6	137.5	97.6	142.2	108.4	88.6	102	146.8	91.8	108.2	101.7
PTPN6	451.7	781.4	794.8	862.4	1769.2	883.8	994.1	557.2	1013.1	903.4	1151.6	708.7	983.9	639.3	1108.5	796.3	511.3	384.7	837.3	1012.1	643.1	617.7	683.8	729.1	1161.5	489.6	764.2	609.9	831.8	1014.8
PYY	280.6	265.2	457.8	328.2	325.3	241	314.8	291.7	203.7	471.9	503.7	352.4	509.7	579.2	749.5	516.6	401.9	571	298.3	334.6	338.7	697.7	745	683.7	395.7	548.8	1095.3	1158.1	527.4	295.9
Plasmin	173.8	173.6	189.2	215.7	162.8	174.9	185.8	154.5	166.8	163.3	163	173.5	148	168	2751.2	167.4	192	152.8	187.7	169.6	238.7	155.3	165.6	179.9	164.1	205.2	189.1	148	177.4	173.2
Plasminogen	1525.7	1116.1	1467.7	1636.6	1765	1494	1487.6	1294.2	1332.8	1735.9	1259.9	1371.5	1001.4	1376.8	1306.9	1306.9	1101.6	1393.1	1211.7	1093.3	1415.8	855.9	1048.9	930.8	924.6	1384.4	1194.3	1291.2	1353	1349.5
Protein C	431.5	359.2	371.3	416	554.3	364.1	409.2	433.2	439.4	448.8	287.6	351.6	330	421.6	412.2	442.9	453.4	431.1	388.4	459.8	396.3	358.6	339.7	351.9	331.7	390.4	391.6	516.1	407.3	599.7
Prothrombin	78695.5	76280.2	66012.9	58162.6	96919.1	73543.4	72351	79573.9	72798.7	101966	58277.4	68255.9	58175.6	88523.9	72478.2	66945	53808.6	85955	64831.5	75679.3	63774.6	65659.9	53849.6	59971.3	65337.3	69861.3	43764.1	75207.9	75033.7	78103.4
RAC1	1847.3	2533.7	3285.8	2198.9	5146.8	2165.6	2336.1	3382.7	2338.1	2827.1	2616.5	1955.5	1201.5	943	1738.4	1905.2	2532.4	669.6	2754.3	3649.6	1745.9	2176.6	2033.2	1561.8	2553.8	1330.3	971.2	1880.5	2350.7	2909.6
RAC3	884.4	704.6	846.7	705.4	1349.1	833.2	832.7	685	590.5	900.8	880.6	712.4	538	516.6	623	698.7	636.1	453.8	738.7	931.4	848.9	580.1	772.7	521.4	819.9	513.3	419	752.2	762	731.3
RAD51	707.5	643.2	788.2	1033.8	591.8	695	650.3	664.4	621.7	780.9	810.1	623	549.4	779.9	894.1	734.3	607.3	714.1	882.4	707.6	689.6	522.6	614.8	772.2	581	677.5	560.3	766.9	748.9	635.1
RAN	846.5	1028.4	1389.1	1253.1	3510.4	933.1	1142.4	1625.9	966.6	1326.7	1151.3	433	609.7	598.7	526	549.6	1004.4	343.2	1149	819.9	674.2	870.9	942.4	378.6	733.5	475	211.4	779	630.6	1355
RARRES2	1704	1293.3	1419.2	1534	1588.1	1331.4	1479.1	1563.7	1690.8	1778.4	1446.6	2001	1423.6	1716	1866.4	2812.5	1942.8	1936.3	1645.1	1875.6	1895.6	1536.5	1636.1	1436.1	1958.7	1685.8	2102.7	1863.2	2179.8	1743.8
RASA1	1375.1	638.4	611.6	538.8	1305.4	795.2	509.1	428.6	516.1	1121.9	671.9	442.7	880.7	877.6	450.7	707.8	850.3	820.3	397.5	532.2	468.2	516.8	350.9	627.6	363.2	690.1	370	848.4	512.3	423
RB1	590.3	389.7	360.5	581.6	603.8	439.2	528.6	637.7	596.4	594.6	476.4	344.9	417.8	449.9	539.1	444.3	613.5	459.1	509.2	548.7	552.3	650.7	421.2	379.2	676.2	368.5	308.7	333.1	411.4	472.3
RBM39	145.5	472.5	241	243.9	202.3	270.2	362.1	174.4	280.5	153.9	655.8	790.2	558.2	339	419.2	507.2	594.5	208.3	432.1	403.1	393.8	875.7	720.4	351.1	555.9	233	927.6	561.5	381.8	853.8
RBP4	86.2	68.9	75.7	81.6	74.8	76.7	75.8	89.8	83.6	46.8	38.4	74.6	164.5	70.2	61.8	79.8	75	83.1	58.7	53.2	81.9	62.5	65	65.5	67.3	74.9	66.6	48	80.2	104
REG1A	101.3	95.1	110.1	179.5	106.4	80.7	95.3	120.1	110.2	80.3	71.2	175.7	289.3	213.2	134.7	169.1	402.2	114.4	102.1	266	105.4	261.7	205.1	301.5	125.1	128	314.6	211.7	119	551.8
REG4	467.4	506.7	549.4	548.3	382.9	410.3	514.4	445.3	588.8	477.5	781.2	582.4	755.6	1049.1	779.4	822.5	812.8	908.3	150.7	342	381.9	569.8	286.5	1882.8	476.4	910.9	435.2	2167.5	805.1	1449.1
RELT	558.5	702.5	788.4	624.5	501	647.9	689.7	663.2	654.9	578.3	1155.9	1167.1	1680.7	780.5	1354.9	1216.9	769.1	756.2	935.2	652.5	619.7	1278.7	1789.9	942.4	1058.4	994.8	1889	1232.6	915.6	985.5
REN	246.1	289	307.6	244.6	260.3	79.7	298.9	203.9	311.3	300.1	782.8	284.4	259.8	391.5	678.7	342.1	249.5	730	619.7	3034.1	416.8	75.3	552.9	279.7	286.3	267.8	193.6	139.3	124.5	262.3
RET	816.9	838.1	537.2	957.4	1884.9	437.8	275	649.1	407.2	1177	438.5	392.4	196.5	525	581.3	447.9	237.9	337.7	787.7	1363.7	682.2	326.8	384.3	450.8	254.8	306.2	450.9	273.6	371	216.9
RETN	431.9	446.4	333.7	540.6	472.7	392.9	410.5	380.5	422.6	302.3	482.2	364.2	680.2	292.5	642.9	552.2	394	445.7	464.8	400.3	471.3	642.1	673.6	362.2	713.5	336.5	414.1	381.6	396.5	417.3
RGMA	6932.6	5690.9	4821.5	3442.8	5299.3	4649.2	4607.4	5827.7	4141.3	6286.3	3209.9	4763.5	7064.2	3905.1	3579.6	4465.5	3700.1	5788.2	3866.1	5585.9	4120.6	3918.8	4254.2	4382.9	3384.9	5056.8	1971.8	4841.3	4426	5669.3
RGMB	765	750.5	642.9	472.3	658.4	672.1	530.5	703	592.1	649.6	524.6	723.3	1047.6	486.6	561.5	618.3	625.6	963.3	691.7	526.1	573.6	537.3	693	666.8	686.4	728.2	1093.9	777.5	680	492.8
RNASEH1	88.4	64.4	67.1	105	81	68.3	106.9	450	133.5	60.8	42	69.1	72.8	76.6	89.5	66.5	179.8	82.5	72.2	112.6	86.7	63.9	67.9	83.8	264.5	70.1	46.2	61.7	92.4	104.4
RNF43	382.8	280.2	321.6	383.1	404.3	381.1	462.4	328.8	376.5	368.6	1018	437.4	317.5	333.8	408.3	393	379.1	477.5	426.4	340.7	491.6	1441.2	357.6	331.6	553.3	408.6	284.9	321.7	370.5	262.9
ROBO2	1219.2	999.9	929.7	849.4	1216	1036.4	1093.2	1011.2	891	1319	841.9	760.8	1180.5	1013.5	811.3	709.4	666.8	1428.1	844.4	862.9	830	625.1	623.1	797.9	805.7	981.1	503.6	1044.3	835.9	596.7
ROBO3	131.3	133.4	116.5	161.5	122.4	192.6	244.2	148.1	138.5	114.3	90.6	130.5	123.1	127.2	122.1	112.1	210.7	130.6	140.5	115.4	137.4	145.6	125.1	133.1	179.9	114.4	130.9	135.3	151.6	128.4
ROR1	207.6	148.4	172.2	114.8	155.5	177	149.6	152.4	169.3	156.4	121.2	187	357.1	199.1	193	188.5	154	197.8	166.2	144.3	132.9	159.3	216.5	219	174.7	224.6	241.4	246	320.5	126.5
RPS3	86.3	500.7	106.4	101.1	102	93.4	139.2	106.6	121.2	76.4	59.1	101.5	92.2	89.4	110.5	110	420.4	79.7	135	388.7	98.3	521.3	134.6	91.2	319.9	83.6	68.1	59.8	98.9	144.6
RPS3A	369.6	173.7	173.8	172.3	194.6	172.7	351.7	145.9	243.5	176.8	161.1	166.6	141.2	151.7	230.2	196.6	211	142.6	183.6	163.3	171.4	155.5	191.8	135.9	179.3	150.5	145.2	159.7	351.9	728.6
RPS6KA3	179.5	243.6	331.9	220.1	441.7	384.6	329.6	236.2	317.3	312.7	307.8	230.4	214.4	157.7	319.1	331.8	275.2	156.9	258.7	349.1	227	254.8	398.4	228.3	352.1	174.7	211.3	262.5	269.9	399.6
RPS6KA5	49.6	59.4	56.2	44	71.5	43.9	54.5	45.2	54.1	36.8	34.4	33.1	63.4	43.4	57.1	41.9	45.2	41.6	42.5	62.4	38.3	68.5	45.4	40.8	36.5	41.1	23.2	34.7	39.2	44.3
RPS7	272.8	323.5	298.6	318.2	524.8	461.6	445.9	274	341.7	327.1	419.7	376.3	336.5	382.7	382.7	393.9	419.1	330.4	306.6	388.3	292	379.3	358.4	297.1	381.5	308.7	319.2	368.5	269	434.4
RPSA	871.9	1664	923.1	870.3	984.2	880.8	760.2	823.6	934.7	970.8	1046.3	933	1078	862.1	801.1	867.2	814.5	1010.7	822.4	1180.5	868.7	923.7	887.5	921.4	820.1	1116.3	990.2	1155.3	820.5	768.9
RSPO2	106.5	257.7	91.3	98.4	114.1	107.3	101.2	95.6	124.2	101.3	64.7	92.8	94	101.5	103.3	96.1	93.9	103.1	94.6	99.8	96.5	87	83.6	96.1	81.9	93.8	74.5	86.3	95.5	83.2
RSPO3	621.4	541.3	818	424.3	636	670.6	1053.6	801.4	643.3	1073.9	635.9	584	928.6	5068.3	521.9	627.5	484.3	625.2	509.1	496.5	534.2	465.9	606.3	602.5	675.2	670.6	671.1	894.1	543.9	436.5
RSPO4	89.3	102.2	153.5	145.7	53.4	113.5	355.8	128.1	104.3	87.4	112.9	165.5	279.6	66.6	91.8	94.6	254.2	121.2	105.8	125.1	92.7	139	136.4	190.7	189.9	214.8	110.7	159.9	129.4	145.4
RTN4R	695.5	526	393.7	554.4	521.9	756.7	593.4	564.1	354.6	490.2	466.1	823.3	543.1	646.3	393.9	642.8	393.8	514.3	352.3	419.6	411	351.3	396.1	607.6	826.6	592.1	1008	666.6	424.5	708.6
RXFP1	96.7	90.5	82.8	124	81.9	89.7	96.9	109	100.7	97.3	82.2	97	98.5	103.7	99.6	97.7	128.7	96.1	96.5	93.6	105.4	80.1	82.3	94.2	146.5	94	86.6	76.5	134.2	78.9
S100A12	318.7	437.3	359.3	554.4	706.6	444.6	629.1	362.1	508.6	481.3	991.6	417.4	591.7	1315	1105.6	1063.6	497.5	302.2	1133.9	958.6	1040.1	907.7	1074.6	502.3	1091.8	305.7	733.3	449.8	530.3	1362.6
S100A4	698	861.4	911.6	766.2	2208.7	864.1	634.6	1073.6	778.8	885.7	1121.3	2221.2	873.9	748.1	622.4	739.9	845.7	691.3	894.2	1244.3	801.7	774.8	842.4	630.9	653.9	641.4	632.3	628.4	608.3	927.8
S100A6	758.4	921.4	1088.8	1062.3	2489.6	1002.2	800.9	1367.6	849.7	855.9	1260.9	945.2	786	1035.6	765.4	711.1	1003.7	575.1	1400.5	2360.4	732.4	868.8	1018.2	589.9	873.9	559.5	601.4	682.4	625.2	1176.4
S100A7	115.6	558	354.5	154.8	216.6	77.8	82.1	96.8	65	59.6	38.1	72.8	129.2	85.5	85.7	96.2	766.3	133.6	66.2	93	108.1	316.1	115.8	92.4	968.3	82.1	64.6	60.4	75.4	75.5
S100A9	2024.3	2331.4	1751.2	2156.6	4272	1483.4	1576.4	1316.5	1776.3	2169.3	2687.8	1048.8	2723.3	3926.4	2489.7	2429.2	1609.1	1006.1	1973.8	2670.6	2316.2	2300.8	2107.8	1442.8	2167.2	952.9	1324.3	1698	1465.9	2873
SAA1	196.7	294.8	1761.2	4318.6	1230.4	141.3	2076.5	140.7	210.1	143.7	7307.5	1220.1	26994.7	488.1	3502.6	784.8	490.2	428.9	8794.9	14836.6	72698.1	11886.6	35294.2	2873.2	1913.5	869	1713.9	222	316.5	988.5
SBDS	498.7	787.8	921.1	579.6	1113	629.3	703.3	619.3	657.3	690.3	853.5	659.5	520.3	408.8	522.8	642.4	682.6	335.4	549.4	1037.6	587.2	940	552.4	507.6	676.5	696.5	502.2	641.3	669.5	889.2
SCARB2	200.4	215.9	179	207.5	175.1	174	189.4	331.3	180.7	206.1	154.4	185.3	196.4	213.9	175.1	179.4	361.1	197	200	183.8	197.6	144.6	193.9	222.4	326.9	174.5	231.1	204.3	196.3	189.3
SCARF1	1893.8	1769.3	2192.2	1589.2	1679.4	1918.5	1570.4	2234.2	1976.8	1753.2	2622	2687.6	2976.8	2043.8	3081.2	2632.6	1673	2095.6	2542.4	2167.4	2225.4	2194.1	3670.2	2332.5	2354.1	2241.4	3401.8	2540.5	2069.7	2669.1
SCARF2	92.9	66.2	60.3	99	132.7	72.3	102.2	115.3	78.9	63.8	42.7	85.2	80.9	65.6	70.4	82.4	169.3	70.2	135.6	74.7	114.7	88.5	74	61.7	134	75.8	55.5	51.2	75.9	95.9
SCGB2A1	3444.1	2768.6	3128.9	3053.1	3068	2622.8	2938.3	3061.1	3134.1	3536.4	2947	3211.3	2936.3	3456.4	3252.8	3771.5	2685.9	3740.6	3129.1	3540.5	3865.7	3203.8	2878.3	3515.2	2979	3172.1	2839.1	3391.6	3104.9	2726.2
SCGF-alpha	635.5	1132.1	839.6	1089.2	573.5	956.9	527.9	887.1	566	661.4	923.3	741.3	1110.6	1609.3	964.8	735.6	867.3	697.3	734	698.3	911.1	990.9	537.1	819.6	1035.8	1466.9	1081	696.2	1365.6	900.1
SCGF-beta	310	471.5	343.8	471.6	269.7	408.7	240.8	383.7	258.8	366.6	388.2	335.3	492.5	730.5	437.8	353.1	380.4	342.6	342.4	320.7	394.2	412.6	252.9	359.8	452.9	594.5	406.4	341.9	545.3	417.2
SCT	67.5	60.2	59.2	67.7	76.8	62.4	68.5	89.3	72.9	36.1	39.9	89.8	74.3	74.9	68.9	68.2	100.6	67.2	66.1	103.4	65.6	78.4	58.3	70.1	191.4	82.4	58.1	50.8	78.6	89.2
SECTM1	492.6	369.6	380.6	486.8	371.6	375.9	467.3	374.5	380.7	342.7	530.9	606.7	646.9	402.6	568.1	758.3	534.1	478.4	384.3	369.2	477.1	693.9	606.6	622.9	548.2	508.3	730.4	560.9	503.1	329.9
SELE	15223.2	12808.6	10347.1	8293.6	12587.2	14895.9	4368.8	13111.7	5451.6	3669.7	13185.3	5463.7	4426.4	11905.1	5763.7	6929.6	6780.2	9138.8	5566.4	3331.8	5935.8	19052.7	4117.2	7905	11096.1	6225.4	4804.5	10885.7	12936.9	5851.2
SELL	1578.3	1595.7	1660.6	1696.6	1513.9	1620.8	1931	1700.5	1379.8	1182.5	1296.2	1011.2	1174.8	905.9	1077.5	882.2	1582.8	1436.6	1128.8	1027.9	1080.8	1457.5	977.8	1018.9	874	1434.8	789	887.9	1098.7	762.8
SELP	3995.8	5447.4	5245.6	3240.8	4577.8	4882.9	4729.8	3593.4	3804.5	3147.3	4738.7	9519.5	4811.6	3913.9	5133.2	4972	4635.7	3226.7	7971.4	4756.2	4143.6	8023	7092.1	5682.4	6673.6	4499.6	5952.8	4996.8	5665.8	5722.6
SEMA3A	345.2	329.2	305.8	324.3	538.7	260.5	291.5	235.9	286	278.8	308.1	296.6	295.1	304	252.9	295.7	251.1	285.4	289.3	347.1	298.4	325.5	284.5	259.3	274.2	250.2	344.6	304.9	266.7	377.7
SEMA3E	1009.4	554.5	513.1	291.6	474.4	604	313.8	863.9	959.7	673.7	610.6	746.6	1247	331.5	1051.9	719.5	829.5	914.3	207.5	1570.5	682.6	783.3	895.7	1028.4	629	844.7	1256.4	1962.2	782.6	909.8
SEMA5A	2124.9	1854.9	2356.7	1915	3756.9	2031.6	2019.3	1664.5	1899.4	2647.2	3305.1	1478.9	3644.2	2836.2	2211.5	2340.7	1739.7	2310.7	1628.2	2317.8	2517.6	2119.2	3618.5	2067.5	2277.3	1999.3	1861.6	3389.7	2050.2	2047.9
SEMA6A	6475.3	5419.2	5767.6	4585	6451.2	5205.7	3913.5	7325.8	5257.8	7483.5	7793.3	4898.5	8214.7	8471	8388.9	7601.1	5291.3	8336	5493	5752.2	4741.9	6365.7	5702.3	6371.6	4254.6	6342.6	1430.5	10530.3	5887.5	5698.9
SEMA6B	1057.3	1242.1	1246.2	1209.3	1560.8	1372.4	1210.9	1834.5	1323.4	1155.6	2678	1317	2541.9	2501.7	2346.9	1901.2	1517.5	1875.8	1164.2	1925.4	1447	1171.3	1919.2	1781.6	1223	1758.5	1181.3	2606.3	1525.6	1306.6
SERPINA1	293.4	254.2	256.6	296.4	336.6	264.4	398.6	255.9	306.2	300.2	707.4	335.1	597	464.5	404.2	445.4	415.7	250.4	587.8	483.5	2703.1	2957.4	708.4	579	631.1	420.3	723.7	329.4	414.6	385.2
SERPINA10	2679.1	3001.2	2144.9	2696.4	2047.1	2115.6	2440	1838	2282.5	2228.6	2312.5	2491.8	1318.4	2945.5	2158.1	1854.8	2401.5	2346.5	2806.4	2168.5	3437.2	3062.3	3284.4	1266	2269.6	2930.4	1498.8	2143	1871.5	2826.7
SERPINA4	15137.1	10597.1	14801.5	10019.7	9787	10998.3	11993.7	13799.5	11428.8	11231.7	5871	10270.1	6395.3	6726.7	6371.4	6634.5	7905.4	11336.1	6225.3	3437.3	6588	8072.7	6989	7933.5	7856.5	12804.8	6158.7	9075.6	11467.3	14851.1
SERPINA5	37454.3	26302.4	29604	19880.5	35372.5	30729.1	26364.5	41566.8	28561.8	33462.1	10129.7	23231	15287	21606.7	16481.4	20884.9	16776.6	33595.9	10517	7254.3	11129.8	17157	9890.5	18988.1	14400.5	28539.7	4407.9	28336	28197.3	20882.7
SERPINA6	163.3	171.4	145.2	174	183.7	156.1	168.1	151	181.5	209.4	146.2	175.8	122	147.3	136.1	133.7	132.9	131.3	157.6	147	350.9	242.1	217.2	129.1	166.5	145.2	126.6	110.5	157.4	162.9
SERPINA7	19294	15158.5	15730.1	15702.5	27659.4	15515	19804.1	14639.2	15748.6	23357.7	22856	13278.4	18134.4	21382.3	15139	15080.3	15753.5	17454.3	21209.7	15227.2	15733.8	15335.2	14878.9	17299.1	15825	23633.7	9728.5	19936.4	17542.9	13013.4
SERPINC1	46736.9	41335	44087.2	40643.4	44732.3	44572.2	45815.9	47914.3	41751.8	48864	36351.2	44183.2	37047.5	51233.4	38468.9	40059.1	39643.4	47480.3	36813.4	34922	41433.2	36476.2	38329.5	39755.7	38410.4	45747.7	19636.2	49826.7	46412.8	51544.8
SERPIND1	1190.3	1283	1140.3	1223.8	1363.6	1168.3	1412.8	1107.7	1134	1396.1	954.3	1152.5	995	1415.6	1176.9	1115	1250.9	1174	1202	1407.2	1239.1	732.3	782.3	876	982.6	1110.8	873.7	1112.4	892.2	1863.5
SERPINE1	490.2	318.2	959.6	332.4	384.3	474.7	576.7	509	1066.5	335	650.6	817.8	292.9	363	383.5	375.7	519.8	397.9	673.6	545.7	533.4	881.7	410.5	519.9	638.8	348.3	860.2	294.9	513.1	586.1
SERPINE2	354.7	558.5	614.3	650.8	661.3	623.7	1009.4	810.8	637.6	438.4	786.8	11597.1	467.5	510.5	775.6	767.7	818.5	306.4	898.4	555.6	762	820.6	1047.6	481	964.4	409.6	780.8	376.6	483.3	905.3
SERPINF1	20384.4	19330.9	18493.4	15939.2	24158.7	19643	15267.9	17610.4	18434.4	17833.7	19876.2	14689.9	19276.5	16920.4	18516	16556	12863.1	19933.3	16733.9	17660.2	14459.8	20909.9	20399.7	14615	15265.4	18850	10976	17232.3	17393.7	20311.4
SERPINF2	697.1	786.3	682.8	899.3	679.3	723.5	733.6	848	704.3	643.9	582.1	546.1	527.4	630.7	459	466	839.9	541.1	552.7	696.1	498.2	422.6	455.6	479.2	506.7	477.8	723.2	469.7	563.9	665.6
SERPING1	2464.4	2308.4	1841.8	2370.3	1255.9	2655.2	2469.6	1722.3	3478.3	1537.5	2694.9	2860	1587.4	3845.7	2977.8	3440.1	2711.2	3473.3	2421.6	2044.3	2882.4	2165.2	3411.4	3517.2	2805.5	4191.7	3476.3	3378.5	3318.6	4569.6
SET	232.4	224.6	218.5	216	200.1	213.1	204.9	211.8	234	189.9	158.5	182.2	222.1	195.2	189.2	176.4	167.8	190.8	180.6	178.2	203.8	127.6	141.6	144	162.4	175.6	181.1	130.6	180.4	199.7
SEZ6L2	271.2	1219.7	410.7	247.7	581.3	310.5	400.7	298.6	1671	261.7	337.4	217.9	208.9	152.2	426.6	188.1	282.9	167.5	435.3	298.9	284.6	316.3	353.9	183.2	201.1	192.5	193.5	232.8	204.6	277.4
SFN	342.5	302.6	324.5	303.6	338.9	298.3	274.8	250.1	250.7	256.2	343.4	316.4	349.7	274.5	299	248.6	277.7	331	270.5	266.6	330	494.5	341.8	288.4	280.4	326.2	293.5	290.8	250.3	381.3
[truncated: 193 more rows]

## Sheet: Table_S5
Olink	SOMAscan	r	rho
[truncated: 107 more rows]
